# Supplementary material for: Genomic evidence of Escherichia coli gut population diversity translocation in leukemia patients
Source: mSphere. 2024 Oct 4;9(10):e00530-24. doi: 10.1128/msphere.00530-24 (PMC11520291; doi:10.1128/msphere.00530-24)
Supplement: Supplemental Tables — Tables S1-S11. [file msphere.00530-24-s0002.xlsx]

## Sheet: Table S1
Table S1. Recapitulative table of the typing analyses (petanc) and of the isolate sampling characteristics. Phylogroups, MLSTs (Warwick), serotypes and fimH alleles are indicated.
The three isolates also sequenced with nanopore and used as reference strain for the corresponding infection epidose are indicated with an *.
Patient	Date	Sample	Site	Phylogroup	Sequence type	Serotype	fimH allele	BioSample	Assembly	BioProject	Assembly quality								Mapping quality
											Number of contigs	Largest contig	Total length	GC(%)	N50	N75	L50	L75	Reference genome coverage (depth> 0)	Reference genome coverage (depth> 10)	Mean read depth
A	2015-03-10	2a1ae1*	blood	A	10	O101:H9	fimH54	SAMEA114621908	GCA_963679055	PRJEB69525	116	479976	4838433	50.42	122768	55765	12	26	0.98	0.978	285.971
A	2015-03-11	2a4aec1	blood	A	10	O101:H9	fimH54	SAMEA114621909	GCA_963679085	PRJEB69525	81	499250	4881313	50.43	152807	112977	9	19	0.982	0.978	281.203
A	2015-03-11	2ae3	blood	A	10	O101:H9	fimH54	SAMEA114621910	GCA_963679045	PRJEB69525	130	479672	4878632	50.44	148018	100500	11	21	0.98	0.748	138.428
A	2015-03-11	2ana3	blood	A	10	O101:H9	fimH54	SAMEA114621911	GCA_963679065	PRJEB69525	164	390895	4892285	50.46	100865	41144	16	33	0.966	0.175	60.2992
A	2015-03-13	2b1c1	stool	A	10	O101:H9	fimH54	SAMEA114621916	GCA_963679775	PRJEB69525	112	479976	4851795	50.41	122768	57545	12	26	0.98	0.978	355.591
A	2015-03-13	2b1c2	stool	A	10	O101:H9	fimH54	SAMEA114621917	GCA_963679205	PRJEB69525	121	479520	4820197	50.43	114167	49130	13	29	0.972	0.97	252.55
A	2015-03-13	2b1c4	stool	A	10	O101:H9	fimH54	SAMEA114621918	GCA_963679215	PRJEB69525	119	479976	4840821	50.43	122768	57151	13	27	0.979	0.976	186.511
A	2015-03-13	2b1c5	stool	A	10	O101:H9	fimH54	SAMEA114621919	GCA_963679135	PRJEB69525	122	479976	4849863	50.41	117301	54098	13	28	0.979	0.978	266.481
A	2015-03-27	2b2c1	stool	A	10	O101:H9	fimH54	SAMEA114621920	GCA_963679245	PRJEB69525	91	499250	4881907	50.43	152741	112977	10	19	0.982	0.978	236.329
A	2015-03-27	2b2c3	stool	A	10	O101:H9	fimH54	SAMEA114621921	GCA_963679185	PRJEB69525	94	499250	4876498	50.42	152741	113100	10	19	0.982	0.979	260.103
A	2015-03-27	2b2c4	stool	A	10	O101:H9	fimH54	SAMEA114621922	GCA_963679195	PRJEB69525	110	479620	4886625	50.42	152741	101465	10	20	0.982	0.979	286.96
A	2015-03-27	2b2c5	stool	A	10	O101:H9	fimH54	SAMEA114621923	GCA_963679175	PRJEB69525	90	499249	4873435	50.42	148018	102631	10	20	0.982	0.965	188.48
A	2015-05-05	2b3c1	stool	A	10	O101:H9	fimH54	SAMEA114621930	GCA_963679095	PRJEB69525	104	479891	4879999	50.43	148018	100949	10	21	0.982	0.964	137.467
A	2015-05-05	2b3c2	stool	A	10	O101:H9	fimH54	SAMEA114621933	GCA_963679275	PRJEB69525	95	479620	4878991	50.43	152741	112977	10	19	0.982	0.98	336.547
A	2015-05-05	2b3c3	stool	A	10	O101:H9	fimH54	SAMEA114621934	GCA_963679285	PRJEB69525	101	480076	4879588	50.43	148018	100500	10	20	0.982	0.981	510.722
A	2015-05-05	2b3c4	stool	A	10	O101:H9	fimH54	SAMEA114621935	GCA_963679315	PRJEB69525	93	475313	4880656	50.44	148018	100865	9	19	0.982	0.965	143.75
A	2015-05-05	2b3c5	stool	A	10	O101:H9	fimH54	SAMEA114621936	GCA_963679255	PRJEB69525	97	479620	4881228	50.43	152740	112977	10	19	0.982	0.98	261.273
A	2015-05-05	2c1c1	urine	A	10	O101:H9	fimH54	SAMEA114621937	GCA_963679265	PRJEB69525	101	499250	4847537	50.44	152807	101582	10	19	0.974	0.97	230.531
A	2015-03-11	2c1c2	urine	A	10	O101:H9	fimH54	SAMEA114621912	GCA_963679035	PRJEB69525	95	499250	4852527	50.44	154653	114440	9	18	0.974	0.972	306.499
A	2015-03-11	2c1c3	urine	A	10	O101:H9	fimH54	SAMEA114621913	GCA_963679075	PRJEB69525	92	588030	4847501	50.43	189833	115666	8	17	0.975	0.971	255.669
A	2015-03-11	2c1c4	urine	A	10	O101:H9	fimH54	SAMEA114621914	GCA_963679025	PRJEB69525	99	318221	4845609	50.43	133486	88701	13	23	0.974	0.963	165.84
A	2015-03-11	2c1c5	urine	A	10	O101:H9	fimH54	SAMEA114621915	GCA_963679015	PRJEB69525	112	620674	4847040	50.43	129067	77975	10	21	0.974	0.937	102.955
A	2015-04-02	3a1anac1	blood	A	10	O101:H9	fimH54	SAMEA114621924	GCA_963679125	PRJEB69525	83	499250	4884133	50.43	152807	112977	9	19	0.982	0.979	312.469
A	2015-04-02	3a2aec1	blood	A	10	O101:H9	fimH54	SAMEA114621925	GCA_963679225	PRJEB69525	100	499250	4888837	50.43	152741	104482	10	19	0.982	0.979	288.814
A	2015-04-03	3a2anac1	blood	A	10	O101:H9	fimH54	SAMEA114621926	GCA_963679115	PRJEB69525	93	583442	4887152	50.43	152807	114440	9	18	0.982	0.976	209.188
A	2015-04-03	4a1aec1	blood	A	10	O101:H9	fimH54	SAMEA114621927	GCA_963679105	PRJEB69525	101	365343	4869121	50.41	152807	101500	10	20	0.978	0.972	208.28
A	2015-04-22	6a1c1	blood	A	10	O101:H9	fimH54	SAMEA114621928	GCA_963679145	PRJEB69525	88	480076	4878807	50.43	152807	104482	9	19	0.982	0.977	312.583
A	2015-05-04	6a2c1	blood	A	10	O101:H9	fimH54	SAMEA114621929	GCA_963679155	PRJEB69525	105	479620	4879375	50.43	152940	98281	10	20	0.982	0.956	170.192
A	2015-05-05	6a3c1	blood	A	10	O101:H9	fimH54	SAMEA114621931	GCA_963679235	PRJEB69525	97	480076	4879340	50.43	152743	101501	10	20	0.983	0.981	399.306
A	2015-05-05	6a4c1	blood	A	10	O101:H9	fimH54	SAMEA114621932	GCA_963679165	PRJEB69525	96	480075	4879997	50.43	152807	104482	9	19	0.982	0.979	356.121
B	2016-07-20	9a4aec2	blood	B1	1431	O8:H19	fimH32	SAMEA114621938	GCA_963679295	PRJEB69525	156	356850	5049813	50.69	88177	42315	18	39	0.877	0.824	139.253
B	2016-07-20	9a4aec3	blood	B1	1431	O8:H19	fimH32	SAMEA114621939	GCA_963679305	PRJEB69525	106	791352	5060451	50.68	263433	154699	7	13	0.88	0.875	509.466
B	2016-07-20	9a4anac1	blood	B1	1431	O8:H19	fimH32	SAMEA115127845	GCA_963924365	PRJEB69525	104	457161	4969304	50.67	193811	88177	9	18	0.879	0.868	168.586
B	2016-07-20	9a4anac2	blood	B1	1431	O8:H19	fimH32	SAMEA114621941	GCA_963679325	PRJEB69525	131	281848	4955929	50.68	130343	54371	15	31	0.877	0.824	71.7064
B	2016-07-20	9a4anac3	blood	B1	1431	O8:H19	fimH32	SAMEA114621942	GCA_963679375	PRJEB69525	140	347127	4961834	50.69	109199	54463	15	32	0.878	0.859	141.558
B	2016-07-20	9a5aec1	blood	B1	1431	O8:H19	fimH32	SAMEA114621943	GCA_963679355	PRJEB69525	210	253471	5054373	50.69	70535	37013	22	49	0.876	0.774	151.066
B	2016-07-20	9a5aec2	blood	B1	1431	O8:H19	fimH32	SAMEA114621944	GCA_963679345	PRJEB69525	203	181781	5035301	50.69	61082	33393	24	53	0.876	0.696	79.1509
B	2016-07-20	9b4c1	stool	B1	1431	O8:H19	fimH32	SAMEA114621945	GCA_963679335	PRJEB69525	156	196474	5074992	50.64	114736	52750	18	35	0.877	0.774	155.155
B	2016-07-20	9b4c10	stool	B1	1431	O8:H19	fimH32	SAMEA114621946	GCA_963679365	PRJEB69525	171	324235	5129971	50.74	189903	73772	11	20	0.879	0.867	246.404
B	2016-07-20	9b4c2	stool	B1	1431	O8:H19	fimH32	SAMEA114621947	GCA_963679475	PRJEB69525	115	537551	5089790	50.65	163821	63644	10	22	0.879	0.867	333.872
B	2016-07-20	9b4c3	stool	B1	1431	O8:H19	fimH32	SAMEA114621948	GCA_963679535	PRJEB69525	232	177862	5063597	50.67	58287	31543	28	57	0.873	0.414	84.5862
B	2016-07-20	9b4c4	stool	B1	1431	O8:H19	fimH32	SAMEA114621949	GCA_963679655	PRJEB69525	117	460272	5090650	50.66	217896	98938	8	16	0.88	0.873	323.983
B	2016-07-20	9b4c5	stool	B1	1431	O8:H19	fimH32	SAMEA114621950	GCA_963679685	PRJEB69525	151	286269	5085874	50.65	95819	50539	17	35	0.877	0.84	207.646
B	2016-07-20	9b4c6	stool	B1	1431	O8:H19	fimH32	SAMEA114621951	GCA_963679515	PRJEB69525	129	452249	5075371	50.66	172964	63644	10	21	0.879	0.869	343.734
B	2016-07-20	9b4c7*	stool	B1	1431	O8:H19	fimH32	SAMEA114621952	GCA_963679735	PRJEB69525	123	411779	5096971	50.66	236910	98938	9	16	0.88	0.869	284.764
B	2016-07-20	9b4c8	stool	B1	1431	O8:H19	fimH32	SAMEA114621953	GCA_963679435	PRJEB69525	278	139616	5057521	50.67	39919	22333	41	84	0.873	0.301	76.5267
B	2016-07-20	9b4c9	stool	B1	1431	O8:H19	fimH32	SAMEA114621954	GCA_963679625	PRJEB69525	398	95166	5014596	50.85	27371	14196	59	121	0.869	0.402	74.8351
C	2017-04-03	19aero1c1	blood	B2	131	O25b:H4	fimH30	SAMEA114621955	GCA_963679585	PRJEB69525	103	241237	5217720	50.63	139681	61162	14	27	0.988	0.933	48.9051
C	2017-04-03	19aero1c2	blood	B2	131	O25b:H4	fimH30	SAMEA114621956	GCA_963679645	PRJEB69525	59	585617	5214841	50.62	299815	136708	6	12	0.989	0.981	110.346
C	2017-04-03	19aero1c3	blood	B2	131	O25b:H4	fimH30	SAMEA114621957	GCA_963679595	PRJEB69525	58	585617	5221417	50.61	277825	130081	7	13	0.989	0.979	62.3526
C	2017-04-03	19aero1c4*	blood	B2	131	O25b:H4	fimH30	SAMEA114621958	GCA_963679525	PRJEB69525	58	547356	5216951	50.61	277825	130071	7	14	0.989	0.984	84.2956
C	2017-04-03	19aero1c5	blood	B2	131	O25b:H4	fimH30	SAMEA114621959	GCA_963679615	PRJEB69525	66	585617	5212645	50.62	240844	130086	8	15	0.988	0.978	85.4135
C	2017-04-03	19anaeroc1	blood	B2	131	O25b:H4	fimH30	SAMEA114621960	GCA_963679405	PRJEB69525	117	301101	5214813	50.64	115915	64427	15	31	0.987	0.927	44.9862
C	2017-04-03	19anaeroc2	blood	B2	131	O25b:H4	fimH30	SAMEA114621961	GCA_963679745	PRJEB69525	67	547356	5214515	50.62	214254	110644	9	17	0.988	0.959	61.5765
C	2017-04-03	19anaeroc3	blood	B2	131	O25b:H4	fimH30	SAMEA114621962	GCA_963679635	PRJEB69525	65	547356	5214160	50.62	233490	124128	8	15	0.988	0.978	93.0602
C	2017-04-03	19anaeroc4	blood	B2	131	O25b:H4	fimH30	SAMEA114621963	GCA_963679725	PRJEB69525	85	308073	5212931	50.62	182985	106655	11	20	0.988	0.968	80.5161
C	2017-04-03	19anaeroc5	blood	B2	131	O25b:H4	fimH30	SAMEA114621964	GCA_963679395	PRJEB69525	71	358328	5216972	50.62	229937	130062	9	17	0.989	0.977	91.2337
C	2017-04-03	19b1c1	stool	B2	131	O25b:H4	fimH30	SAMEA114621965	GCA_963679675	PRJEB69525	55	585617	5166298	50.62	276774	130096	7	14	0.979	0.969	60.1289
C	2017-04-03	19b1c10	stool	B2	131	O25b:H4	fimH30	SAMEA114621966	GCA_963679715	PRJEB69525	93	400796	5163998	50.63	194468	85032	10	20	0.978	0.943	56.8837
C	2017-04-03	19b1c2	stool	B2	131	O25b:H4	fimH30	SAMEA114621967	GCA_963679695	PRJEB69525	56	585617	5165939	50.63	277825	130071	7	13	0.979	0.974	102.502
C	2017-04-03	19b1c3	stool	B2	131	O25b:H4	fimH30	SAMEA114621968	GCA_963679555	PRJEB69525	61	407065	5213929	50.62	225823	130071	10	17	0.988	0.976	68.2913
C	2017-04-03	19b1c4	stool	B2	131	O25b:H4	fimH30	SAMEA114621969	GCA_963679425	PRJEB69525	75	361530	5213191	50.62	229953	124350	10	17	0.988	0.964	63.517
C	2017-04-03	19b1c5	stool	B2	131	O25b:H4	fimH30	SAMEA114621970	GCA_963679545	PRJEB69525	64	547356	5213993	50.62	266467	136708	8	14	0.989	0.985	104.436
C	2017-04-03	19b1c6	stool	B2	131	O25b:H4	fimH30	SAMEA114621971	GCA_963679465	PRJEB69525	76	547356	5213641	50.62	191712	103261	10	20	0.988	0.968	73.1645
C	2017-04-03	19b1c7	stool	B2	131	O25b:H4	fimH30	SAMEA114621972	GCA_963679495	PRJEB69525	59	585617	5213636	50.62	284607	130056	7	13	0.989	0.981	87.2586
C	2017-04-03	19b1c8	stool	B2	131	O25b:H4	fimH30	SAMEA114621973	GCA_963679565	PRJEB69525	90	371268	5213148	50.63	172097	106655	12	21	0.988	0.966	66.7211
C	2017-04-03	19b1c9	stool	B2	131	O25b:H4	fimH30	SAMEA114621974	GCA_963679485	PRJEB69525	74	547356	5211432	50.62	211670	106392	9	18	0.988	0.963	59.0718
C	2017-04-04	19c1c1	urine	B2	131	O25b:H4	fimH30	SAMEA114621975	GCA_963679455	PRJEB69525	73	370369	5213821	50.62	225193	106221	10	18	0.988	0.953	53.3499
C	2017-04-04	19c1c10	urine	B2	131	O25b:H4	fimH30	SAMEA114621976	GCA_963679705	PRJEB69525	97	543925	5212147	50.63	164225	82426	11	21	0.988	0.957	57.6709
C	2017-04-04	19c1c2	urine	B2	131	O25b:H4	fimH30	SAMEA114621977	GCA_963679605	PRJEB69525	76	407065	5162064	50.62	229926	124128	9	17	0.98	0.954	78.8448
C	2017-04-04	19c1c3	urine	B2	131	O25b:H4	fimH30	SAMEA114621978	GCA_963679415	PRJEB69525	72	381488	5214783	50.62	229882	124128	9	17	0.989	0.977	89.9857
C	2017-04-04	19c1c4	urine	B2	131	O25b:H4	fimH30	SAMEA114621979	GCA_963679505	PRJEB69525	93	541783	5218703	50.63	201428	105676	9	19	0.987	0.905	43.3455
C	2017-04-04	19c1c5	urine	B2	131	O25b:H4	fimH30	SAMEA114621980	GCA_963679445	PRJEB69525	81	381295	5212936	50.62	201418	94893	10	20	0.988	0.965	66.4957
C	2017-04-04	19c1c6	urine	B2	131	O25b:H4	fimH30	SAMEA114621981	GCA_963679575	PRJEB69525	67	572694	5214564	50.62	229820	117213	8	16	0.988	0.972	66.6964
C	2017-04-04	19c1c7	urine	B2	131	O25b:H4	fimH30	SAMEA114621982	GCA_963679665	PRJEB69525	57	584942	5214588	50.62	234947	130008	8	15	0.989	0.98	102.187
C	2017-04-04	19c1c8	urine	B2	131	O25b:H4	fimH30	SAMEA114621983	GCA_963679765	PRJEB69525	61	585617	5217782	50.62	229958	109293	8	16	0.988	0.967	54.5517
C	2017-04-04	19c1c9	urine	B2	131	O25b:H4	fimH30	SAMEA114621984	GCA_963679755	PRJEB69525	93	372206	5214522	50.63	155186	86812	11	22	0.988	0.944	56.7863

## Sheet: Table S2
Tables S2. Quality of hybrid assembly of reference sequences.
	Patient A	Patient B	Patient C
Graph size
Node count	3	13	2
Edge count	3	12	2
Edge overlaps	0 bp	0 bp	0 bp
Total length	4 935 400 bp	5 164 976 bp	5 176 404 bp
Total length (no overlaps)	4 935 400 bp	5 164 976 bp	5 176 404 bp
Node sizes
N50	4 814 631 bp	4 783 610 bp	5 040 668 bp
Shortest node	34 413 bp	141 bp	135 736 bp
Lower quartile node	60 385 bp	626 bp	1 361 969 pb
Median node	86 356 bp	19 218 bp	2 588 202 bp
Upper quarile node	2 450 494 bp	57 943 bp	3 814 435 bp
Longest node	4 814 631 bp	4 783 610 bp	5 040 668 bp
Graph connectivity
Dead ends	0	2	0
Percentage dead ends	0	7.69%	0
Connected components	3	6	2
Largest component	4 814 631 bp (97.55%)	4 783 610 bp (92.62%)	5 040 668 bp (97.38%)
Total length orphaned nodes	0 bp (0%)	0 bp (0%)	0 bp (0%)
Depth
Median depth	1.00x	1.00x	1.00x
Estimated sequence length	5 090 582 bp	7 506 627 bp	5 176 404 bp

## Sheet: Table S3
Table S3. Summary table of structural variants among strains of a patient’s infection episode.
We used snippy and whamg to detect SNPs and deletions respectively.
We excluded patient B from intra- and extra-intestinal strains because all the 17 strains were mutators (*).
	Number of genes with SNPs	Common genes with SPNs among patients	Deletion
Patient A	11	none	none
Patient B*	328	not evaluated	none
Patient C	8	none	none

## Sheet: Table S4
Table S4. Evaluation of the presence/absence of the genes mutS, mutL abd mutH and of their SNPs when compared with the corresponding reference sequences.
Patient	Nom	mutS	mutL	mutH
A	2a1ae1	present	present	present
A	2a4aec1	present	present	present
A	2ae3	present	present	present
A	2ana3	present	present	present
A	2b1c1	present	present	present
A	2b1c2	present	present	present
A	2b1c4	present	present	present
A	2b1c5	present	present	present
A	2b2c1	present	present	present
A	2b2c3	present	present	present
A	2b2c4	present	present	present
A	2b2c5	present	present	present
A	2b3c1	present	present	present
A	2b3c2	present	present	present
A	2b3c3	present	present	present
A	2b3c4	present	present	present
A	2b3c5	present	present	present
A	2c1c1	present	present	present
A	2c1c2	present	present	present
A	2c1c3	present	present	present
A	2c1c4	present	present	present
A	2c1c5	present	present	present
A	3a1anac1	present	present	present
A	3a2aec1	present	present	present
A	3a2anac1	present	present	present
A	4a1aec1	present	present	present
A	6a1c1	present	present	present
A	6a2c1	present	present	present
A	6a3c1	present	present	present
A	6a4c1	present	present	present
B	9a4aec2	absent	4 non-synonymous mutations	present
B	9a4aec3	absent	4 non-synonymous mutations	present
B	9a4anac1	absent	4 non-synonymous mutations	present
B	9a4anac2	absent	4 non-synonymous mutations	present
B	9a4anac3	absent	4 non-synonymous mutations	present
B	9a5aec1	absent	4 non-synonymous mutations	present
B	9a5aec2	absent	4 non-synonymous mutations	present
B	9b4c1	absent	4 non-synonymous mutations	present
B	9b4c10	absent	4 non-synonymous mutations	present
B	9b4c2	absent	4 non-synonymous mutations	present
B	9b4c3	absent	4 non-synonymous mutations	present
B	9b4c4	absent	4 non-synonymous mutations	present
B	9b4c5	absent	4 non-synonymous mutations	present
B	9b4c6	absent	4 non-synonymous mutations	present
B	9b4c7	absent	4 non-synonymous mutations	present
B	9b4c8	absent	4 non-synonymous mutations	present
B	9b4c9	absent	4 non-synonymous mutations	present
C	19aero1c1	present	present	present
C	19aero1c2	present	present	present
C	19aero1c3	present	present	present
C	19aero1c4	present	present	present
C	19aero1c5	present	present	present
C	19anaeroc1	present	present	present
C	19anaeroc2	present	present	present
C	19anaeroc3	present	present	present
C	19anaeroc4	present	present	present
C	19anaeroc5	present	present	present
C	19b1c1	present	present	present
C	19b1c2	present	present	present
C	19b1c3	present	present	present
C	19b1c4	present	present	present
C	19b1c5	present	present	present
C	19b1c6	present	present	present
C	19b1c7	present	present	present
C	19b1c8	present	present	present
C	19b1c9	present	present	present
C	19b1c10	present	present	present
C	19c1c1	present	present	present
C	19c1c2	present	present	present
C	19c1c3	present	present	present
C	19c1c4	present	present	present
C	19c1c5	present	present	present
C	19c1c6	present	present	present
C	19c1c7	present	present	present
C	19c1c8	present	present	present
C	19c1c9	present	present	present
C	19c1c10	present	present	present

## Sheet: Table S5
Table S5. Recapitulative table of SNPs found in the 77 isolates with snippy.
Patient	Sample	Site	SNP ID	ref	alt	type	Gene	Type	AA	Product	Number of reads (Alternative count)	Reference count	Frequency (Alternative count / Reference count)
A	3a1anac1	blood	snp_613	G	GCGC	ins	NA	conservative_inframe_insertion_c.413_415dupGCG_p.Gly138dup	NA	hypothetical_protein	39	1	0.98
A	2a4aec1	blood	snp_138	GTGCCTC	G	del	NA	NA	NA	NA	64	0	1
A	2a4aec1	blood	snp_613	G	GCGC	ins	NA	conservative_inframe_insertion_c.413_415dupGCG_p.Gly138dup	NA	hypothetical_protein	39	0	1
A	2a4aec1	blood	snp_645	T	C	snp	scpA	synonymous_variant_c.1782A>G_p.Gln594Gln	NA	Methylmalonyl-CoA_mutase	43	0	1
A	2ana3	blood	snp_138	GTGCCTC	G	del	NA	NA	NA	NA	12	0	1
A	2b1c1	stool	snp_290	A	C	snp	mdoH	missense_variant_c.1358T>G_p.Val453Gly	NA	Glucans_biosynthesis_glucosyltransferase_H	50	0	1
A	2b1c1	stool	snp_613	G	GCGC	ins	NA	conservative_inframe_insertion_c.413_415dupGCG_p.Gly138dup	NA	hypothetical_protein	84	0	1
A	2b1c1	stool	snp_645	T	C	snp	scpA	synonymous_variant_c.1782A>G_p.Gln594Gln	NA	Methylmalonyl-CoA_mutase	90	0	1
A	2b1c2	stool	snp_130	A	G	snp	NA	NA	NA	NA	87	0	1
A	2b1c2	stool	snp_131	AAAAAAT	A	del	wcaJ	disruptive_inframe_deletion_c.230_235delAAAATA_p.Lys77_Asn78del	NA	UDP-glucose:undecaprenyl-phosphate_glucose-1-phosphate_transferase	74	0	1
A	2b1c2	stool	snp_132	T	C	snp	NA	stop_lost&splice_region_variant_c.751T>C_p.Ter251Argext*?	NA	hypothetical_protein	112	0	1
A	2b1c2	stool	snp_133	T	A	snp	NA	missense_variant_c.895T>A_p.Leu299Ile	NA	hypothetical_protein	85	0	1
A	2b1c2	stool	snp_332	A	G	snp	mngR_2	missense_variant_c.472A>G_p.Lys158Glu	NA	Mannosyl-D-glycerate_transport/metabolism_system_repressor_MngR	77	0	1
A	2b1c2	stool	snp_345	A	G	snp	hscC	synonymous_variant_c.291A>G_p.Leu97Leu	NA	Chaperone_protein_HscC	57	0	1
A	2b1c2	stool	snp_45	T	A	snp	ispG	synonymous_variant_c.111T>A_p.Arg37Arg	NA	4-hydroxy-3-methylbut-2-en-1-yl_diphosphate_synthase_(flavodoxin)	78	0	1
A	2b1c2	stool	snp_63	C	T	snp	mntH	synonymous_variant_c.400C>T_p.Leu134Leu	NA	Divalent_metal_cation_transporter_MntH	51	0	1
A	2b1c2	stool	snp_645	T	C	snp	scpA	synonymous_variant_c.1782A>G_p.Gln594Gln	NA	Methylmalonyl-CoA_mutase	66	0	1
A	2b1c2	stool	snp_660	G	A	snp	NA	missense_variant_c.47C>T_p.Pro16Leu	NA	hypothetical_protein	120	0	1
A	2b1c2	stool	snp_670	T	A	snp	rfaC	missense_variant_c.350A>T_p.Gln117Leu	NA	Lipopolysaccharide_heptosyltransferase_1	93	0	1
A	2b1c4	stool	snp_290	A	C	snp	mdoH	missense_variant_c.1358T>G_p.Val453Gly	NA	Glucans_biosynthesis_glucosyltransferase_H	18	0	1
A	2b1c4	stool	snp_613	G	GCGC	ins	NA	conservative_inframe_insertion_c.413_415dupGCG_p.Gly138dup	NA	hypothetical_protein	33	0	1
A	2b1c4	stool	snp_645	T	C	snp	scpA	synonymous_variant_c.1782A>G_p.Gln594Gln	NA	Methylmalonyl-CoA_mutase	41	0	1
A	2b1c5	stool	snp_104	G	A	snp	gyrA	synonymous_variant_c.1248G>A_p.Gln416Gln	NA	DNA_gyrase_subunit_A	48	0	1
A	2b1c5	stool	snp_138	GTGCCTC	G	del	NA	NA	NA	NA	84	0	1
A	2b1c5	stool	snp_613	G	GCGC	ins	NA	conservative_inframe_insertion_c.413_415dupGCG_p.Gly138dup	NA	hypothetical_protein	42	0	1
A	2b1c5	stool	snp_645	T	C	snp	scpA	synonymous_variant_c.1782A>G_p.Gln594Gln	NA	Methylmalonyl-CoA_mutase	55	0	1
A	2b2c1	stool	snp_138	GTGCCTC	G	del	NA	NA	NA	NA	64	0	1
A	2b2c1	stool	snp_613	G	GCGC	ins	NA	conservative_inframe_insertion_c.413_415dupGCG_p.Gly138dup	NA	hypothetical_protein	39	0	1
A	2b2c1	stool	snp_645	T	C	snp	scpA	synonymous_variant_c.1782A>G_p.Gln594Gln	NA	Methylmalonyl-CoA_mutase	38	0	1
A	2b2c3	stool	snp_138	GTGCCTC	G	del	NA	NA	NA	NA	74	0	1
A	2b2c3	stool	snp_613	G	GCGC	ins	NA	conservative_inframe_insertion_c.413_415dupGCG_p.Gly138dup	NA	hypothetical_protein	42	0	1
A	2b2c3	stool	snp_645	T	C	snp	scpA	synonymous_variant_c.1782A>G_p.Gln594Gln	NA	Methylmalonyl-CoA_mutase	48	0	1
A	2b2c4	stool	snp_138	GTGCCTC	G	del	NA	NA	NA	NA	63	0	1
A	2b2c4	stool	snp_613	G	GCGC	ins	NA	conservative_inframe_insertion_c.413_415dupGCG_p.Gly138dup	NA	hypothetical_protein	50	0	1
A	2b2c4	stool	snp_645	T	C	snp	scpA	synonymous_variant_c.1782A>G_p.Gln594Gln	NA	Methylmalonyl-CoA_mutase	64	0	1
A	2b2c5	stool	snp_138	GTGCCTC	G	del	NA	NA	NA	NA	38	0	1
A	2b2c5	stool	snp_613	G	GCGC	ins	NA	conservative_inframe_insertion_c.413_415dupGCG_p.Gly138dup	NA	hypothetical_protein	20	0	1
A	2b2c5	stool	snp_645	T	C	snp	scpA	synonymous_variant_c.1782A>G_p.Gln594Gln	NA	Methylmalonyl-CoA_mutase	29	0	1
A	2b3c1	stool	snp_138	GTGCCTC	G	del	NA	NA	NA	NA	36	0	1
A	2b3c1	stool	snp_613	G	GCGC	ins	NA	conservative_inframe_insertion_c.413_415dupGCG_p.Gly138dup	NA	hypothetical_protein	24	0	1
A	2b3c1	stool	snp_645	T	C	snp	scpA	synonymous_variant_c.1782A>G_p.Gln594Gln	NA	Methylmalonyl-CoA_mutase	24	0	1
A	2b3c2	stool	snp_138	GTGCCTC	G	del	NA	NA	NA	NA	109	0	1
A	2b3c2	stool	snp_613	G	GCGC	ins	NA	conservative_inframe_insertion_c.413_415dupGCG_p.Gly138dup	NA	hypothetical_protein	72	0	1
A	2b3c2	stool	snp_645	T	C	snp	scpA	synonymous_variant_c.1782A>G_p.Gln594Gln	NA	Methylmalonyl-CoA_mutase	72	0	1
A	2b3c3	stool	snp_138	GTGCCTC	G	del	NA	NA	NA	NA	132	0	1
A	2b3c3	stool	snp_613	G	GCGC	ins	NA	conservative_inframe_insertion_c.413_415dupGCG_p.Gly138dup	NA	hypothetical_protein	54	0	1
A	2b3c3	stool	snp_645	T	C	snp	scpA	synonymous_variant_c.1782A>G_p.Gln594Gln	NA	Methylmalonyl-CoA_mutase	106	0	1
A	2b3c4	stool	snp_138	GTGCCTC	G	del	NA	NA	NA	NA	33	0	1
A	2b3c4	stool	snp_613	G	GCGC	ins	NA	conservative_inframe_insertion_c.413_415dupGCG_p.Gly138dup	NA	hypothetical_protein	17	0	1
A	2b3c4	stool	snp_645	T	C	snp	scpA	synonymous_variant_c.1782A>G_p.Gln594Gln	NA	Methylmalonyl-CoA_mutase	25	0	1
A	2b3c5	stool	snp_138	GTGCCTC	G	del	NA	NA	NA	NA	60	0	1
A	2b3c5	stool	snp_613	G	GCGC	ins	NA	conservative_inframe_insertion_c.413_415dupGCG_p.Gly138dup	NA	hypothetical_protein	49	0	1
A	2b3c5	stool	snp_645	T	C	snp	scpA	synonymous_variant_c.1782A>G_p.Gln594Gln	NA	Methylmalonyl-CoA_mutase	53	0	1
A	2c1c1	urine	snp_130	A	G	snp	NA	NA	NA	NA	37	0	1
A	2c1c1	urine	snp_131	AAAAAAT	A	del	wcaJ	disruptive_inframe_deletion_c.230_235delAAAATA_p.Lys77_Asn78del	NA	UDP-glucose:undecaprenyl-phosphate_glucose-1-phosphate_transferase	68	0	1
A	2c1c1	urine	snp_132	T	C	snp	NA	stop_lost&splice_region_variant_c.751T>C_p.Ter251Argext*?	NA	hypothetical_protein	57	0	1
A	2c1c1	urine	snp_133	T	A	snp	NA	missense_variant_c.895T>A_p.Leu299Ile	NA	hypothetical_protein	57	0	1
A	2c1c1	urine	snp_332	A	G	snp	mngR_2	missense_variant_c.472A>G_p.Lys158Glu	NA	Mannosyl-D-glycerate_transport/metabolism_system_repressor_MngR	37	0	1
A	2c1c1	urine	snp_345	A	G	snp	hscC	synonymous_variant_c.291A>G_p.Leu97Leu	NA	Chaperone_protein_HscC	28	0	1
A	2c1c1	urine	snp_45	T	A	snp	ispG	synonymous_variant_c.111T>A_p.Arg37Arg	NA	4-hydroxy-3-methylbut-2-en-1-yl_diphosphate_synthase_(flavodoxin)	63	0	1
A	2c1c1	urine	snp_63	C	T	snp	mntH	synonymous_variant_c.400C>T_p.Leu134Leu	NA	Divalent_metal_cation_transporter_MntH	35	0	1
A	2c1c1	urine	snp_645	T	C	snp	scpA	synonymous_variant_c.1782A>G_p.Gln594Gln	NA	Methylmalonyl-CoA_mutase	46	0	1
A	2c1c1	urine	snp_660	G	A	snp	NA	missense_variant_c.47C>T_p.Pro16Leu	NA	hypothetical_protein	64	0	1
A	2c1c1	urine	snp_670	T	A	snp	rfaC	missense_variant_c.350A>T_p.Gln117Leu	NA	Lipopolysaccharide_heptosyltransferase_1	41	0	1
A	2c1c2	urine	snp_130	A	G	snp	NA	NA	NA	NA	51	0	1
A	2c1c2	urine	snp_131	AAAAAAT	A	del	wcaJ	disruptive_inframe_deletion_c.230_235delAAAATA_p.Lys77_Asn78del	NA	UDP-glucose:undecaprenyl-phosphate_glucose-1-phosphate_transferase	94	0	1
A	2c1c2	urine	snp_132	T	C	snp	NA	stop_lost&splice_region_variant_c.751T>C_p.Ter251Argext*?	NA	hypothetical_protein	54	0	1
A	2c1c2	urine	snp_133	T	A	snp	NA	missense_variant_c.895T>A_p.Leu299Ile	NA	hypothetical_protein	58	0	1
A	2c1c2	urine	snp_332	A	G	snp	mngR_2	missense_variant_c.472A>G_p.Lys158Glu	NA	Mannosyl-D-glycerate_transport/metabolism_system_repressor_MngR	36	0	1
A	2c1c2	urine	snp_345	A	G	snp	hscC	synonymous_variant_c.291A>G_p.Leu97Leu	NA	Chaperone_protein_HscC	39	0	1
A	2c1c2	urine	snp_45	T	A	snp	ispG	synonymous_variant_c.111T>A_p.Arg37Arg	NA	4-hydroxy-3-methylbut-2-en-1-yl_diphosphate_synthase_(flavodoxin)	71	0	1
A	2c1c2	urine	snp_63	C	T	snp	mntH	synonymous_variant_c.400C>T_p.Leu134Leu	NA	Divalent_metal_cation_transporter_MntH	31	0	1
A	2c1c2	urine	snp_645	T	C	snp	scpA	synonymous_variant_c.1782A>G_p.Gln594Gln	NA	Methylmalonyl-CoA_mutase	47	0	1
A	2c1c2	urine	snp_660	G	A	snp	NA	missense_variant_c.47C>T_p.Pro16Leu	NA	hypothetical_protein	74	0	1
A	2c1c2	urine	snp_670	T	A	snp	rfaC	missense_variant_c.350A>T_p.Gln117Leu	NA	Lipopolysaccharide_heptosyltransferase_1	67	0	1
A	2c1c3	urine	snp_130	A	G	snp	NA	NA	NA	NA	57	0	1
A	2c1c3	urine	snp_131	AAAAAAT	A	del	wcaJ	disruptive_inframe_deletion_c.230_235delAAAATA_p.Lys77_Asn78del	NA	UDP-glucose:undecaprenyl-phosphate_glucose-1-phosphate_transferase	71	0	1
A	2c1c3	urine	snp_132	T	C	snp	NA	stop_lost&splice_region_variant_c.751T>C_p.Ter251Argext*?	NA	hypothetical_protein	53	0	1
A	2c1c3	urine	snp_133	T	A	snp	NA	missense_variant_c.895T>A_p.Leu299Ile	NA	hypothetical_protein	64	0	1
A	2c1c3	urine	snp_332	A	G	snp	mngR_2	missense_variant_c.472A>G_p.Lys158Glu	NA	Mannosyl-D-glycerate_transport/metabolism_system_repressor_MngR	39	0	1
A	2c1c3	urine	snp_345	A	G	snp	hscC	synonymous_variant_c.291A>G_p.Leu97Leu	NA	Chaperone_protein_HscC	32	0	1
A	2c1c3	urine	snp_45	T	A	snp	ispG	synonymous_variant_c.111T>A_p.Arg37Arg	NA	4-hydroxy-3-methylbut-2-en-1-yl_diphosphate_synthase_(flavodoxin)	55	0	1
A	2c1c3	urine	snp_63	C	T	snp	mntH	synonymous_variant_c.400C>T_p.Leu134Leu	NA	Divalent_metal_cation_transporter_MntH	48	0	1
A	2c1c3	urine	snp_645	T	C	snp	scpA	synonymous_variant_c.1782A>G_p.Gln594Gln	NA	Methylmalonyl-CoA_mutase	63	0	1
A	2c1c3	urine	snp_660	G	A	snp	NA	missense_variant_c.47C>T_p.Pro16Leu	NA	hypothetical_protein	71	0	1
A	2c1c3	urine	snp_670	T	A	snp	rfaC	missense_variant_c.350A>T_p.Gln117Leu	NA	Lipopolysaccharide_heptosyltransferase_1	68	0	1
A	2c1c4	urine	snp_130	A	G	snp	NA	NA	NA	NA	27	0	1
A	2c1c4	urine	snp_131	AAAAAAT	A	del	wcaJ	disruptive_inframe_deletion_c.230_235delAAAATA_p.Lys77_Asn78del	NA	UDP-glucose:undecaprenyl-phosphate_glucose-1-phosphate_transferase	37	0	1
A	2c1c4	urine	snp_132	T	C	snp	NA	stop_lost&splice_region_variant_c.751T>C_p.Ter251Argext*?	NA	hypothetical_protein	30	0	1
A	2c1c4	urine	snp_133	T	A	snp	NA	missense_variant_c.895T>A_p.Leu299Ile	NA	hypothetical_protein	26	0	1
A	2c1c4	urine	snp_332	A	G	snp	mngR_2	missense_variant_c.472A>G_p.Lys158Glu	NA	Mannosyl-D-glycerate_transport/metabolism_system_repressor_MngR	20	0	1
A	2c1c4	urine	snp_345	A	G	snp	hscC	synonymous_variant_c.291A>G_p.Leu97Leu	NA	Chaperone_protein_HscC	14	0	1
A	2c1c4	urine	snp_45	T	A	snp	ispG	synonymous_variant_c.111T>A_p.Arg37Arg	NA	4-hydroxy-3-methylbut-2-en-1-yl_diphosphate_synthase_(flavodoxin)	32	0	1
A	2c1c4	urine	snp_63	C	T	snp	mntH	synonymous_variant_c.400C>T_p.Leu134Leu	NA	Divalent_metal_cation_transporter_MntH	26	0	1
A	2c1c4	urine	snp_645	T	C	snp	scpA	synonymous_variant_c.1782A>G_p.Gln594Gln	NA	Methylmalonyl-CoA_mutase	25	0	1
A	2c1c4	urine	snp_660	G	A	snp	NA	missense_variant_c.47C>T_p.Pro16Leu	NA	hypothetical_protein	46	0	1
A	2c1c4	urine	snp_670	T	A	snp	rfaC	missense_variant_c.350A>T_p.Gln117Leu	NA	Lipopolysaccharide_heptosyltransferase_1	32	0	1
A	2c1c5	urine	snp_130	A	G	snp	NA	NA	NA	NA	16	0	1
A	2c1c5	urine	snp_131	AAAAAAT	A	del	wcaJ	disruptive_inframe_deletion_c.230_235delAAAATA_p.Lys77_Asn78del	NA	UDP-glucose:undecaprenyl-phosphate_glucose-1-phosphate_transferase	37	0	1
A	2c1c5	urine	snp_132	T	C	snp	NA	stop_lost&splice_region_variant_c.751T>C_p.Ter251Argext*?	NA	hypothetical_protein	15	0	1
A	2c1c5	urine	snp_133	T	A	snp	NA	missense_variant_c.895T>A_p.Leu299Ile	NA	hypothetical_protein	24	0	1
A	2c1c5	urine	snp_332	A	G	snp	mngR_2	missense_variant_c.472A>G_p.Lys158Glu	NA	Mannosyl-D-glycerate_transport/metabolism_system_repressor_MngR	18	0	1
A	2c1c5	urine	snp_345	A	G	snp	hscC	synonymous_variant_c.291A>G_p.Leu97Leu	NA	Chaperone_protein_HscC	18	0	1
A	2c1c5	urine	snp_45	T	A	snp	ispG	synonymous_variant_c.111T>A_p.Arg37Arg	NA	4-hydroxy-3-methylbut-2-en-1-yl_diphosphate_synthase_(flavodoxin)	17	0	1
A	2c1c5	urine	snp_63	C	T	snp	mntH	synonymous_variant_c.400C>T_p.Leu134Leu	NA	Divalent_metal_cation_transporter_MntH	32	0	1
A	2c1c5	urine	snp_645	T	C	snp	scpA	synonymous_variant_c.1782A>G_p.Gln594Gln	NA	Methylmalonyl-CoA_mutase	26	0	1
A	2c1c5	urine	snp_660	G	A	snp	NA	missense_variant_c.47C>T_p.Pro16Leu	NA	hypothetical_protein	30	0	1
A	2c1c5	urine	snp_670	T	A	snp	rfaC	missense_variant_c.350A>T_p.Gln117Leu	NA	Lipopolysaccharide_heptosyltransferase_1	35	0	1
A	3a1anac1	blood	snp_138	GTGCCTC	G	del	NA	NA	NA	NA	61	0	1
A	3a1anac1	blood	snp_645	T	C	snp	scpA	synonymous_variant_c.1782A>G_p.Gln594Gln	NA	Methylmalonyl-CoA_mutase	64	0	1
A	3a2aec1	blood	snp_138	GTGCCTC	G	del	NA	NA	NA	NA	80	0	1
A	3a2aec1	blood	snp_613	G	GCGC	ins	NA	conservative_inframe_insertion_c.413_415dupGCG_p.Gly138dup	NA	hypothetical_protein	42	0	1
A	3a2aec1	blood	snp_645	T	C	snp	scpA	synonymous_variant_c.1782A>G_p.Gln594Gln	NA	Methylmalonyl-CoA_mutase	42	0	1
A	3a2anac1	blood	snp_138	GTGCCTC	G	del	NA	NA	NA	NA	70	0	1
A	3a2anac1	blood	snp_613	G	GCGC	ins	NA	conservative_inframe_insertion_c.413_415dupGCG_p.Gly138dup	NA	hypothetical_protein	39	0	1
A	3a2anac1	blood	snp_645	T	C	snp	scpA	synonymous_variant_c.1782A>G_p.Gln594Gln	NA	Methylmalonyl-CoA_mutase	35	0	1
A	4a1aec1	blood	snp_138	GTGCCTC	G	del	NA	NA	NA	NA	53	0	1
A	4a1aec1	blood	snp_44	CAAG	TAAA	complex	NA	NA	NA	NA	26	0	1
A	4a1aec1	blood	snp_51	T	C	snp	NA	NA	NA	NA	15	0	1
A	4a1aec1	blood	snp_613	G	GCGC	ins	NA	conservative_inframe_insertion_c.413_415dupGCG_p.Gly138dup	NA	hypothetical_protein	26	0	1
A	4a1aec1	blood	snp_645	T	C	snp	scpA	synonymous_variant_c.1782A>G_p.Gln594Gln	NA	Methylmalonyl-CoA_mutase	44	0	1
A	6a1c1	blood	snp_108	C	T	snp	ompC	stop_gained_c.310C>T_p.Gln104*	NA	Outer_membrane_porin_C	69	0	1
A	6a1c1	blood	snp_138	GTGCCTC	G	del	NA	NA	NA	NA	57	0	1
A	6a1c1	blood	snp_154	A	T	snp	dcm	missense_variant_c.610A>T_p.Thr204Ser	NA	DNA-cytosine_methyltransferase	38	0	1
A	6a1c1	blood	snp_613	G	GCGC	ins	NA	conservative_inframe_insertion_c.413_415dupGCG_p.Gly138dup	NA	hypothetical_protein	32	0	1
A	6a1c1	blood	snp_645	T	C	snp	scpA	synonymous_variant_c.1782A>G_p.Gln594Gln	NA	Methylmalonyl-CoA_mutase	39	0	1
A	6a2c1	blood	snp_138	GTGCCTC	G	del	NA	NA	NA	NA	31	0	1
A	6a2c1	blood	snp_154	A	T	snp	dcm	missense_variant_c.610A>T_p.Thr204Ser	NA	DNA-cytosine_methyltransferase	16	0	1
A	6a2c1	blood	snp_613	G	GCGC	ins	NA	conservative_inframe_insertion_c.413_415dupGCG_p.Gly138dup	NA	hypothetical_protein	28	0	1
A	6a2c1	blood	snp_645	T	C	snp	scpA	synonymous_variant_c.1782A>G_p.Gln594Gln	NA	Methylmalonyl-CoA_mutase	21	0	1
A	6a3c1	blood	snp_138	GTGCCTC	G	del	NA	NA	NA	NA	105	0	1
A	6a3c1	blood	snp_613	G	GCGC	ins	NA	conservative_inframe_insertion_c.413_415dupGCG_p.Gly138dup	NA	hypothetical_protein	69	0	1
A	6a3c1	blood	snp_645	T	C	snp	scpA	synonymous_variant_c.1782A>G_p.Gln594Gln	NA	Methylmalonyl-CoA_mutase	72	0	1
A	6a4c1	blood	snp_109	A	AGCGT	ins	ompC	frameshift_variant_c.433_436dupCGTG_p.Gly146fs	NA	Outer_membrane_porin_C	54	0	1
A	6a4c1	blood	snp_138	GTGCCTC	G	del	NA	NA	NA	NA	70	0	1
A	6a4c1	blood	snp_154	A	T	snp	dcm	missense_variant_c.610A>T_p.Thr204Ser	NA	DNA-cytosine_methyltransferase	33	0	1
A	6a4c1	blood	snp_613	G	GCGC	ins	NA	conservative_inframe_insertion_c.413_415dupGCG_p.Gly138dup	NA	hypothetical_protein	52	0	1
A	6a4c1	blood	snp_645	T	C	snp	scpA	synonymous_variant_c.1782A>G_p.Gln594Gln	NA	Methylmalonyl-CoA_mutase	56	0	1
B	9b4c4	stool	snp_298	A	AC	ins	mdoH	frameshift_variant_c.1357dupG_p.Val453fs	NA	Glucans_biosynthesis_glucosyltransferase_H	23	2	0.92
B	9a4aec3	blood	snp_512	G	GC	ins	NA	NA	NA	NA	25	2	0.93
B	9a4anac3	blood	snp_408	T	C	snp	NA	NA	NA	NA	13	1	0.93
B	9a5aec1	blood	snp_208	C	CA	ins	NA	NA	NA	NA	14	1	0.93
B	9b4c4	stool	snp_551	T	C	snp	NA	NA	NA	NA	43	3	0.93
B	9a4aec2	blood	snp_43	A	C	snp	NA	NA	NA	NA	16	1	0.94
B	9a5aec1	blood	snp_372	C	CA	ins	NA	frameshift_variant_c.585dupT_p.Ala196fs	NA	hypothetical_protein	15	1	0.94
B	9b4c1	stool	snp_216	T	C	snp	gadA	synonymous_variant_c.297T>C_p.Arg99Arg	NA	Glutamate_decarboxylase_alpha	29	2	0.94
B	9b4c1	stool	snp_529	G	GC	ins	rhaR_5	frameshift_variant_c.397dupG_p.Ala133fs	NA	HTH-type_transcriptional_activator_RhaR	45	3	0.94
B	9b4c1	stool	snp_563	T	TG	ins	bglB	frameshift_variant_c.1227dupG_p.Pro410fs	NA	6-phospho-beta-glucosidase_BglB	45	3	0.94
B	9b4c4	stool	snp_316	T	C	snp	elfA	missense_variant_c.298A>G_p.Asn100Asp	NA	Fimbrial_subunit_ElfA	31	2	0.94
B	9a4anac3	blood	snp_378	G	GT	ins	NA	NA	NA	NA	42	2	0.95
B	9a4anac3	blood	snp_394	G	GC	ins	yajI	frameshift_variant_c.447dupC_p.Ser150fs	NA	putative_lipoprotein_YajI	40	2	0.95
B	9b4c1	stool	snp_181	C	CG	ins	NA	frameshift_variant_c.283dupG_p.Asp95fs	NA	hypothetical_protein	38	2	0.95
B	9b4c1	stool	snp_439	A	G	snp	coaE	missense_variant_c.281A>G_p.Gln94Arg	NA	Dephospho-CoA_kinase	58	3	0.95
B	9a4aec2	blood	snp_690	C	CT	ins	NA	NA	NA	NA	23	1	0.96
B	9a4aec3	blood	snp_181	C	CG	ins	NA	frameshift_variant_c.283dupG_p.Asp95fs	NA	hypothetical_protein	44	2	0.96
B	9a4anac3	blood	snp_368	G	A	snp	nfrA	missense_variant_c.892G>A_p.Ala298Thr	NA	Bacteriophage_adsorption_protein_A	43	2	0.96
B	9b4c1	stool	snp_653	C	CT	ins	NA	NA	NA	NA	373	15	0.96
B	9a4aec2	blood	snp_464	T	C	snp	NA	missense_variant_c.472A>G_p.Ile158Val	NA	hypothetical_protein	29	1	0.97
B	9a4aec3	blood	snp_125	G	A	snp	metG	missense_variant_c.101C>T_p.Ala34Val	NA	Methionine--tRNA_ligase	63	2	0.97
B	9a4aec3	blood	snp_394	G	GC	ins	yajI	frameshift_variant_c.447dupC_p.Ser150fs	NA	putative_lipoprotein_YajI	61	2	0.97
B	9a4aec3	blood	snp_627	GC	G	del	NA	frameshift_variant_c.422delC_p.Pro141fs	NA	hypothetical_protein	466	16	0.97
B	9a4anac2	blood	snp_586	G	GT	ins	NA	NA	NA	NA	76	2	0.97
B	9a4anac3	blood	snp_114	G	A	snp	napH	synonymous_variant_c.786G>A_p.Thr262Thr	NA	Ferredoxin-type_protein_NapH	35	1	0.97
B	9a4anac3	blood	snp_192	A	G	snp	yhjJ	missense_variant_c.782A>G_p.Glu261Gly	NA	Protein_YhjJ	37	1	0.97
B	9a4anac3	blood	snp_208	C	CA	ins	NA	NA	NA	NA	30	1	0.97
B	9a4anac3	blood	snp_360	T	TG	ins	gltJ	frameshift_variant_c.734dupG_p.Lys246fs	NA	Glutamate/aspartate_import_permease_protein_GltJ	37	1	0.97
B	9b4c1	stool	snp_623	T	TA	ins	NA	NA	NA	NA	38	1	0.97
B	9a4aec3	blood	snp_237	T	TG	ins	NA	frameshift_variant_c.3838dupG_p.Glu1280fs	NA	hypothetical_protein	49	1	0.98
B	9a4aec3	blood	snp_415	A	G	snp	crl	missense_variant_c.104T>C_p.Phe35Ser	NA	Sigma_factor-binding_protein_Crl	60	1	0.98
B	9a4aec3	blood	snp_563	T	TG	ins	bglB	frameshift_variant_c.1227dupG_p.Pro410fs	NA	6-phospho-beta-glucosidase_BglB	64	1	0.98
B	9a4aec3	blood	snp_677	A	AC	ins	occR	frameshift_variant_c.712dupG_p.Val238fs	NA	Octopine_catabolism/uptake_operon_regulatory_protein_OccR	65	1	0.98
B	9a5aec2	blood	snp_606	C	CG	ins	virB6	frameshift_variant_c.87dupG_p.Trp30fs	NA	Type_IV_secretion_system_protein_VirB6	90	2	0.98
B	9a5aec2	blood	snp_634	T	C	snp	topB_2	missense_variant_c.1196T>C_p.Ile399Thr	NA	DNA_topoisomerase_3	130	2	0.98
B	9a5aec2	blood	snp_640	CGG	C	del	NA	NA	NA	NA	61	1	0.98
B	9b4c1	stool	snp_193	C	CG	ins	NA	NA	NA	NA	45	1	0.98
B	9b4c1	stool	snp_579	T	C	snp	yraJ	synonymous_variant_c.2424A>G_p.Gly808Gly	NA	Outer_membrane_usher_protein_YraJ	63	1	0.98
B	9b4c1	stool	snp_648	A	G	snp	yggP	missense_variant_c.152A>G_p.Glu51Gly	NA	Mannitol-1-phosphate_5-dehydrogenase	57	1	0.98
B	9a4aec3	blood	snp_430	G	GC	ins	NA	NA	NA	NA	67	1	0.99
B	9a4aec3	blood	snp_435	T	C	snp	speE	missense_variant_c.218T>C_p.Leu73Pro	NA	Polyamine_aminopropyltransferase	75	1	0.99
B	9a4aec3	blood	snp_505	G	GC	ins	NA	frameshift_variant_c.136dupC_p.Arg46fs	NA	hypothetical_protein	200	2	0.99
B	9a4aec3	blood	snp_673	T	TG	ins	NA	frameshift_variant_c.1116dupG_p.Leu373fs	NA	hypothetical_protein	195	1	0.99
B	9a4aec3	blood	snp_678	GT	G	del	NA	NA	NA	NA	77	1	0.99
B	9a4aec3	blood	snp_690	C	CT	ins	NA	NA	NA	NA	69	1	0.99
B	9a5aec1	blood	snp_606	C	CG	ins	virB6	frameshift_variant_c.87dupG_p.Trp30fs	NA	Type_IV_secretion_system_protein_VirB6	222	3	0.99
B	9b4c1	stool	snp_415	A	G	snp	crl	missense_variant_c.104T>C_p.Phe35Ser	NA	Sigma_factor-binding_protein_Crl	66	1	0.99
B	9b4c1	stool	snp_505	G	GC	ins	NA	frameshift_variant_c.136dupC_p.Arg46fs	NA	hypothetical_protein	120	1	0.99
B	9b4c1	stool	snp_581	G	GT	ins	NA	frameshift_variant_c.1179dupT_p.Gly394fs	NA	hypothetical_protein	383	2	0.99
B	9b4c1	stool	snp_627	GC	G	del	NA	frameshift_variant_c.422delC_p.Pro141fs	NA	hypothetical_protein	276	3	0.99
B	9b4c1	stool	snp_673	T	TG	ins	NA	frameshift_variant_c.1116dupG_p.Leu373fs	NA	hypothetical_protein	138	1	0.99
B	9b4c3	stool	snp_606	C	CG	ins	virB6	frameshift_variant_c.87dupG_p.Trp30fs	NA	Type_IV_secretion_system_protein_VirB6	104	1	0.99
B	9a4aec2	blood	snp_1	T	C	snp	NA	missense_variant_c.350T>C_p.Leu117Pro	NA	hypothetical_protein	11	0	1
B	9a4aec2	blood	snp_10	T	C	snp	gutQ	synonymous_variant_c.894A>G_p.Pro298Pro	NA	Arabinose_5-phosphate_isomerase_GutQ	14	0	1
B	9a4aec2	blood	snp_100	T	G	snp	malS	missense_variant_c.1139A>C_p.Asn380Thr	NA	Periplasmic_alpha-amylase	14	0	1
B	9a4aec2	blood	snp_103	G	A	snp	malS	synonymous_variant_c.583C>T_p.Leu195Leu	NA	Periplasmic_alpha-amylase	20	0	1
B	9a4aec2	blood	snp_105	A	G	snp	NA	NA	NA	NA	11	0	1
B	9a4aec2	blood	snp_110	T	C	snp	gyrA	missense_variant_c.248T>C_p.Leu83Ser	NA	DNA_gyrase_subunit_A	27	0	1
B	9a4aec2	blood	snp_112	A	G	snp	rcsD	missense_variant_c.385T>C_p.Ser129Pro	NA	Phosphotransferase_RcsD	23	0	1
B	9a4aec2	blood	snp_113	C	T	snp	xerC_3	missense_variant_c.410G>A_p.Arg137Gln	NA	Tyrosine_recombinase_XerC	56	0	1
B	9a4aec2	blood	snp_114	G	A	snp	napH	synonymous_variant_c.786G>A_p.Thr262Thr	NA	Ferredoxin-type_protein_NapH	22	0	1
B	9a4aec2	blood	snp_115	AG	A	del	NA	frameshift_variant_c.480delG_p.Ile161fs	NA	hypothetical_protein	10	0	1
B	9a4aec2	blood	snp_118	T	C	snp	NA	missense_variant_c.784T>C_p.Cys262Arg	NA	hypothetical_protein	14	0	1
B	9a4aec2	blood	snp_119	T	TC	ins	NA	NA	NA	NA	16	0	1
B	9a4aec2	blood	snp_120	AT	A	del	yehY	frameshift_variant_c.640delT_p.Ser214fs	NA	Glycine_betaine_uptake_system_permease_protein_YehY	24	0	1
B	9a4aec2	blood	snp_121	T	C	snp	btsS	synonymous_variant_c.738T>C_p.Gly246Gly	NA	Sensor_histidine_kinase_BtsS	18	0	1
B	9a4aec2	blood	snp_124	T	G	snp	metG	synonymous_variant_c.330A>C_p.Ile110Ile	NA	Methionine--tRNA_ligase	20	0	1
B	9a4aec2	blood	snp_125	G	A	snp	metG	missense_variant_c.101C>T_p.Ala34Val	NA	Methionine--tRNA_ligase	23	0	1
B	9a4aec2	blood	snp_128	T	C	snp	NA	missense_variant_c.1070A>G_p.Tyr357Cys	NA	hypothetical_protein	247	0	1
B	9a4aec2	blood	snp_129	A	G	snp	mdtC	synonymous_variant_c.1572T>C_p.Asn524Asn	NA	Multidrug_resistance_protein_MdtC	20	0	1
B	9a4aec2	blood	snp_134	C	CA	ins	udk	frameshift_variant_c.511dupA_p.Thr171fs	NA	Uridine_kinase	14	0	1
B	9a4aec2	blood	snp_135	C	T	snp	dcd	missense_variant_c.328C>T_p.Arg110Cys	NA	dCTP_deaminase	18	0	1
B	9a4aec2	blood	snp_136	A	G	snp	NA	synonymous_variant_c.366T>C_p.Gly122Gly	NA	hypothetical_protein	18	0	1
B	9a4aec2	blood	snp_14	G	GA	ins	ygaZ	frameshift_variant_c.158dupT_p.Ser54fs	NA	Inner_membrane_protein_YgaZ	12	0	1
B	9a4aec2	blood	snp_145	G	C	snp	mshA_4	missense_variant_c.65G>C_p.Gly22Ala	NA	D-inositol-3-phosphate_glycosyltransferase	13	0	1
B	9a4aec2	blood	snp_149	A	G	snp	cbl	missense_variant_c.280A>G_p.Ile94Val	NA	HTH-type_transcriptional_regulator_cbl	22	0	1
B	9a4aec2	blood	snp_151	A	G	snp	NA	NA	NA	NA	12	0	1
B	9a4aec2	blood	snp_159	T	C	snp	otsA	missense_variant_c.284T>C_p.Leu95Pro	NA	Trehalose-6-phosphate_synthase	11	0	1
B	9a4aec2	blood	snp_16	TAC	GGT	complex	NA	missense_variant_c.781_783delGTAinsACC_p.Val261Thr	NA	hypothetical_protein	17	0	1
B	9a4aec2	blood	snp_162	A	G	snp	NA	missense_variant_c.2789T>C_p.Phe930Ser	NA	hypothetical_protein	231	0	1
B	9a4aec2	blood	snp_163	A	AT	ins	NA	frameshift_variant_c.116dupA_p.Asn39fs	NA	hypothetical_protein	25	0	1
B	9a4aec2	blood	snp_164	C	T	snp	bcsE	missense_variant_c.220G>A_p.Glu74Lys	NA	Cyclic_di-GMP_binding_protein_BcsE	17	0	1
B	9a4aec2	blood	snp_166	G	GA	ins	NA	frameshift_variant_c.739dupA_p.Ser247fs	NA	hypothetical_protein	56	0	1
B	9a4aec2	blood	snp_167	A	G	snp	ruvA	synonymous_variant_c.120A>G_p.Glu40Glu	NA	Holliday_junction_ATP-dependent_DNA_helicase_RuvA	10	0	1
B	9a4aec2	blood	snp_169	T	C	snp	znuB	missense_variant_c.226A>G_p.Lys76Glu	NA	High-affinity_zinc_uptake_system_membrane_protein_ZnuB	20	0	1
B	9a4aec2	blood	snp_170	C	CG	ins	mepM	frameshift_variant_c.582dupG_p.Ser195fs	NA	Murein_DD-endopeptidase_MepM	12	0	1
B	9a4aec2	blood	snp_171	A	G	snp	NA	missense_variant_c.1477T>C_p.Phe493Leu	NA	hypothetical_protein	16	0	1
B	9a4aec2	blood	snp_173	G	A	snp	cycB	missense_variant_c.1150G>A_p.Ala384Thr	NA	Cyclodextrin-binding_protein	11	0	1
B	9a4aec2	blood	snp_175	CG	C	del	ptrB_1	frameshift_variant_c.1605delG_p.His536fs	NA	Protease_2	11	0	1
B	9a4aec2	blood	snp_176	G	A	snp	NA	synonymous_variant_c.165C>T_p.Arg55Arg	NA	hypothetical_protein	19	0	1
B	9a4aec2	blood	snp_18	T	C	snp	NA	missense_variant_c.101A>G_p.Asn34Ser	NA	hypothetical_protein	24	0	1
B	9a4aec2	blood	snp_180	C	T	snp	rsmF	missense_variant_c.66G>A_p.Met22Ile	NA	Ribosomal_RNA_small_subunit_methyltransferase_F	16	0	1
B	9a4aec2	blood	snp_181	C	CG	ins	NA	frameshift_variant_c.283dupG_p.Asp95fs	NA	hypothetical_protein	19	0	1
B	9a4aec2	blood	snp_184	A	G	snp	yeaW	synonymous_variant_c.876T>C_p.Thr292Thr	NA	Carnitine_monooxygenase_oxygenase_subunit	20	0	1
B	9a4aec2	blood	snp_185	G	A	snp	cdgI	missense_variant_c.245C>T_p.Ala82Val	NA	putative_diguanylate_cyclase_CdgI	20	0	1
B	9a4aec2	blood	snp_188	A	G	snp	ynjB	synonymous_variant_c.666T>C_p.Arg222Arg	NA	Protein_YnjB	14	0	1
B	9a4aec2	blood	snp_19	A	G	snp	NA	synonymous_variant_c.90T>C_p.Arg30Arg	NA	hypothetical_protein	24	0	1
B	9a4aec2	blood	snp_195	T	C	snp	NA	missense_variant_c.1106A>G_p.Asp369Gly	NA	hypothetical_protein	217	0	1
B	9a4aec2	blood	snp_20	T	C	snp	NA	missense_variant_c.430A>G_p.Asn144Asp	NA	hypothetical_protein	24	0	1
B	9a4aec2	blood	snp_201	A	G	snp	ppsR	missense_variant_c.226T>C_p.Ser76Pro	NA	Phosphoenolpyruvate_synthase_regulatory_protein	21	0	1
B	9a4aec2	blood	snp_202	C	T	snp	fixB_2	missense_variant_c.383G>A_p.Gly128Asp	NA	Protein_FixB	28	0	1
B	9a4aec2	blood	snp_204	A	G	snp	NA	NA	NA	NA	16	0	1
B	9a4aec2	blood	snp_206	T	C	snp	gloA	missense_variant_c.16A>G_p.Thr6Ala	NA	Lactoylglutathione_lyase	19	0	1
B	9a4aec2	blood	snp_207	AC	A	del	NA	frameshift_variant_c.184delC_p.Arg62fs	NA	hypothetical_protein	11	0	1
B	9a4aec2	blood	snp_21	T	C	snp	NA	missense_variant_c.422A>G_p.His141Arg	NA	hypothetical_protein	18	0	1
B	9a4aec2	blood	snp_210	A	AG	ins	rsxD	frameshift_variant_c.274dupC_p.Leu92fs	NA	Ion-translocating_oxidoreductase_complex_subunit_D	15	0	1
B	9a4aec2	blood	snp_211	A	G	snp	rsxC	missense_variant_c.1274T>C_p.Val425Ala	NA	Ion-translocating_oxidoreductase_complex_subunit_C	10	0	1
B	9a4aec2	blood	snp_212	A	G	snp	rsxC	synonymous_variant_c.261T>C_p.Gly87Gly	NA	Ion-translocating_oxidoreductase_complex_subunit_C	17	0	1
B	9a4aec2	blood	snp_213	T	C	snp	malY	missense_variant_c.386A>G_p.Glu129Gly	NA	Protein_MalY	32	0	1
B	9a4aec2	blood	snp_214	C	T	snp	malX	synonymous_variant_c.1020G>A_p.Pro340Pro	NA	PTS_system_maltose-specific_EIICB_component	24	0	1
B	9a4aec2	blood	snp_215	A	G	snp	NA	synonymous_variant_c.726A>G_p.Ser242Ser	NA	hypothetical_protein	13	0	1
B	9a4aec2	blood	snp_221	TA	T	del	NA	NA	NA	NA	19	0	1
B	9a4aec2	blood	snp_224	A	G	snp	NA	synonymous_variant_c.267A>G_p.Gly89Gly	NA	hypothetical_protein	12	0	1
B	9a4aec2	blood	snp_226	C	T	snp	NA	missense_variant_c.185C>T_p.Ala62Val	NA	hypothetical_protein	14	0	1
B	9a4aec2	blood	snp_232	T	C	snp	NA	synonymous_variant_c.1422T>C_p.Arg474Arg	NA	hypothetical_protein	90	0	1
B	9a4aec2	blood	snp_234	A	G	snp	marR	missense_variant_c.173T>C_p.Val58Ala	NA	Multiple_antibiotic_resistance_protein_MarR	23	0	1
B	9a4aec2	blood	snp_238	C	T	snp	NA	synonymous_variant_c.4104C>T_p.Asn1368Asn	NA	hypothetical_protein	12	0	1
B	9a4aec2	blood	snp_241	A	G	snp	hcaR_4	missense_variant_c.290T>C_p.Val97Ala	NA	Hca_operon_transcriptional_activator_HcaR	10	0	1
B	9a4aec2	blood	snp_243	T	C	snp	fdnG_1	missense_variant_c.1685A>G_p.Asn562Ser	NA	Formate_dehydrogenase,_nitrate-inducible,_major_subunit	26	0	1
B	9a4aec2	blood	snp_244	GT	G	del	rhsD_1	frameshift_variant_c.4260delA_p.Lys1420fs	NA	Protein_RhsD	19	0	1
B	9a4aec2	blood	snp_245	GC	G	del	rhsD_1	frameshift_variant_c.3853delG_p.Ala1285fs	NA	Protein_RhsD	13	0	1
B	9a4aec2	blood	snp_254	T	A	snp	potA_1	synonymous_variant_c.90A>T_p.Gly30Gly	NA	Spermidine/putrescine_import_ATP-binding_protein_PotA	13	0	1
B	9a4aec2	blood	snp_257	A	G	snp	NA	synonymous_variant_c.3207T>C_p.Gly1069Gly	NA	hypothetical_protein	26	0	1
B	9a4aec2	blood	snp_259	T	G	snp	paaI	missense_variant_c.319A>C_p.Thr107Pro	NA	Acyl-coenzyme_A_thioesterase_PaaI	16	0	1
B	9a4aec2	blood	snp_26	A	G	snp	NA	NA	NA	NA	16	0	1
B	9a4aec2	blood	snp_260	AT	A	del	paaA_2	frameshift_variant&start_lost_c.1delA_p.Met1fs	NA	1,2-phenylacetyl-CoA_epoxidase,_subunit_A	12	0	1
B	9a4aec2	blood	snp_263	A	G	snp	ogt	missense_variant_c.259A>G_p.Thr87Ala	NA	Methylated-DNA--protein-cysteine_methyltransferase	14	0	1
B	9a4aec2	blood	snp_264	GT	G	del	ycjG	frameshift_variant_c.751delA_p.Thr251fs	NA	L-Ala-D/L-Glu_epimerase	13	0	1
B	9a4aec2	blood	snp_265	CC	TT	complex	NA	missense_variant_c.892_893delCCinsTT_p.Pro298Phe	NA	hypothetical_protein	11	0	1
B	9a4aec2	blood	snp_267	GA	G	del	NA	NA	NA	NA	12	0	1
B	9a4aec2	blood	snp_269	A	G	snp	puuC	missense_variant_c.494T>C_p.Val165Ala	NA	NADP/NAD-dependent_aldehyde_dehydrogenase_PuuC	13	0	1
B	9a4aec2	blood	snp_27	G	A	snp	yfiH	missense_variant_c.415G>A_p.Val139Ile	NA	Polyphenol_oxidase	10	0	1
B	9a4aec2	blood	snp_273	A	G	snp	NA	missense_variant_c.343A>G_p.Thr115Ala	NA	hypothetical_protein	14	0	1
B	9a4aec2	blood	snp_277	C	T	snp	rbbA	stop_gained_c.712C>T_p.Gln238*	NA	Ribosome-associated_ATPase	19	0	1
B	9a4aec2	blood	snp_280	A	G	snp	NA	stop_lost&splice_region_variant_c.321A>G_p.Ter107Trpext*?	NA	hypothetical_protein	15	0	1
B	9a4aec2	blood	snp_281	A	G	snp	NA	synonymous_variant_c.525T>C_p.Ile175Ile	NA	putative_NTE_family_protein	10	0	1
B	9a4aec2	blood	snp_282	A	G	snp	narK	synonymous_variant_c.15T>C_p.Ser5Ser	NA	Nitrate/nitrite_transporter_NarK	17	0	1
B	9a4aec2	blood	snp_283	G	GC	ins	NA	frameshift_variant_c.1308dupG_p.Gln437fs	NA	Invasin	12	0	1
B	9a4aec2	blood	snp_287	A	AG	ins	NA	NA	NA	NA	16	0	1
B	9a4aec2	blood	snp_289	A	AC	ins	yhhT_1	frameshift_variant_c.658dupG_p.Val220fs	NA	Putative_transport_protein_YhhT	13	0	1
B	9a4aec2	blood	snp_29	T	C	snp	NA	NA	NA	NA	14	0	1
B	9a4aec2	blood	snp_295	T	C	snp	flgE_1	missense_variant_c.709A>G_p.Thr237Ala	NA	Flagellar_hook_protein_FlgE	10	0	1
B	9a4aec2	blood	snp_298	A	AC	ins	mdoH	frameshift_variant_c.1357dupG_p.Val453fs	NA	Glucans_biosynthesis_glucosyltransferase_H	13	0	1
B	9a4aec2	blood	snp_300	GC	G	del	NA	frameshift_variant_c.208delC_p.Gln70fs	NA	hypothetical_protein	17	0	1
B	9a4aec2	blood	snp_301	G	A	snp	NA	missense_variant_c.814G>A_p.Asp272Asn	NA	IS66_family_transposase_ISEc8	17	0	1
B	9a4aec2	blood	snp_302	T	C	snp	NA	missense_variant_c.698A>G_p.Asp233Gly	NA	hypothetical_protein	15	0	1
B	9a4aec2	blood	snp_303	T	C	snp	NA	missense_variant_c.713A>G_p.Tyr238Cys	NA	hypothetical_protein	20	0	1
B	9a4aec2	blood	snp_304	A	G	snp	NA	synonymous_variant_c.768A>G_p.Gly256Gly	NA	hypothetical_protein	10	0	1
B	9a4aec2	blood	snp_310	A	G	snp	rutG	synonymous_variant_c.660A>G_p.Gly220Gly	NA	Putative_pyrimidine_permease_RutG	14	0	1
B	9a4aec2	blood	snp_318	CT	C	del	NA	NA	NA	NA	10	0	1
B	9a4aec2	blood	snp_32	G	A	snp	era_1	missense_variant_c.769G>A_p.Val257Ile	NA	GTPase_Era	16	0	1
B	9a4aec2	blood	snp_320	C	T	snp	ssuB	synonymous_variant_c.663C>T_p.Arg221Arg	NA	Aliphatic_sulfonates_import_ATP-binding_protein_SsuB	18	0	1
B	9a4aec2	blood	snp_326	T	C	snp	rpsA	missense_variant_c.182A>G_p.Glu61Gly	NA	30S_ribosomal_protein_S1	19	0	1
B	9a4aec2	blood	snp_331	T	C	snp	ybjP	missense_variant_c.499T>C_p.Ser167Pro	NA	putative_lipoprotein_YbjP	20	0	1
B	9a4aec2	blood	snp_333	G	A	snp	NA	NA	NA	NA	22	0	1
B	9a4aec2	blood	snp_335	A	G	snp	ydcV_3	missense_variant_c.502T>C_p.Cys168Arg	NA	Inner_membrane_ABC_transporter_permease_protein_YdcV	20	0	1
B	9a4aec2	blood	snp_338	A	G	snp	NA	missense_variant_c.331T>C_p.Ser111Pro	NA	hypothetical_protein	24	0	1
B	9a4aec2	blood	snp_34	A	G	snp	pgpC	missense_variant_c.211A>G_p.Thr71Ala	NA	Phosphatidylglycerophosphatase_C	14	0	1
B	9a4aec2	blood	snp_340	CG	C	del	NA	NA	NA	NA	15	0	1
B	9a4aec2	blood	snp_341	C	T	snp	ybjJ	missense_variant_c.854C>T_p.Ala285Val	NA	Inner_membrane_protein_YbjJ	13	0	1
B	9a4aec2	blood	snp_342	T	C	snp	NA	missense_variant_c.726A>G_p.Ile242Met	NA	hypothetical_protein	17	0	1
B	9a4aec2	blood	snp_346	A	G	snp	ybiS	synonymous_variant_c.765A>G_p.Pro255Pro	NA	putative_L,D-transpeptidase_YbiS	12	0	1
B	9a4aec2	blood	snp_351	C	T	snp	mngB	missense_variant_c.520G>A_p.Ala174Thr	NA	Mannosylglycerate_hydrolase	20	0	1
B	9a4aec2	blood	snp_353	T	C	snp	ybgI	missense_variant_c.118A>G_p.Thr40Ala	NA	GTP_cyclohydrolase_1_type_2	13	0	1
B	9a4aec2	blood	snp_354	CT	C	del	NA	frameshift_variant_c.232delA_p.Arg78fs	NA	hypothetical_protein	40	0	1
B	9a4aec2	blood	snp_355	T	C	snp	nagA	missense_variant_c.527T>C_p.Val176Ala	NA	N-acetylglucosamine-6-phosphate_deacetylase	14	0	1
B	9a4aec2	blood	snp_356	A	G	snp	NA	missense_variant_c.38A>G_p.Tyr13Cys	NA	hypothetical_protein	88	0	1
B	9a4aec2	blood	snp_357	C	CA	ins	asnB	frameshift_variant_c.1282dupA_p.Met428fs	NA	Asparagine_synthetase_B_[glutamine-hydrolyzing]	26	0	1
B	9a4aec2	blood	snp_358	GT	G	del	rtcA	frameshift_variant_c.649delT_p.Ser217fs	NA	RNA_3'-terminal_phosphate_cyclase	13	0	1
B	9a4aec2	blood	snp_36	C	CG	ins	hcaT_1	frameshift_variant_c.272dupG_p.Ala92fs	NA	putative_3-phenylpropionic_acid_transporter	11	0	1
B	9a4aec2	blood	snp_365	T	C	snp	fepB	synonymous_variant_c.685T>C_p.Leu229Leu	NA	Ferrienterobactin-binding_periplasmic_protein	15	0	1
B	9a4aec2	blood	snp_369	A	G	snp	nfrA	synonymous_variant_c.2331A>G_p.Gln777Gln	NA	Bacteriophage_adsorption_protein_A	14	0	1
B	9a4aec2	blood	snp_374	A	G	snp	feoC	synonymous_variant_c.48T>C_p.Arg16Arg	NA	putative_[Fe-S]-dependent_transcriptional_repressor_FeoC	25	0	1
B	9a4aec2	blood	snp_376	A	G	snp	rhsD_3	synonymous_variant_c.75T>C_p.Gly25Gly	NA	Protein_RhsD	17	0	1
B	9a4aec2	blood	snp_382	CA	C	del	acrR_2	frameshift_variant_c.576delT_p.Phe192fs	NA	HTH-type_transcriptional_regulator_AcrR	25	0	1
B	9a4aec2	blood	snp_384	A	AC	ins	acrR_2	frameshift_variant_c.121dupG_p.Val41fs	NA	HTH-type_transcriptional_regulator_AcrR	25	0	1
B	9a4aec2	blood	snp_388	C	T	snp	ppiD	synonymous_variant_c.1329G>A_p.Val443Val	NA	Peptidyl-prolyl_cis-trans_isomerase_D	17	0	1
B	9a4aec2	blood	snp_39	T	C	snp	pbpC	synonymous_variant_c.1500T>C_p.Ser500Ser	NA	Penicillin-binding_protein_1C	10	0	1
B	9a4aec2	blood	snp_390	A	G	snp	cyoB	missense_variant_c.998A>G_p.His333Arg	NA	Cytochrome_bo(3)_ubiquinol_oxidase_subunit_1	10	0	1
B	9a4aec2	blood	snp_394	G	GC	ins	yajI	frameshift_variant_c.447dupC_p.Ser150fs	NA	putative_lipoprotein_YajI	21	0	1
B	9a4aec2	blood	snp_395	T	C	snp	malZ	missense_variant_c.547A>G_p.Ile183Val	NA	Maltodextrin_glucosidase	27	0	1
B	9a4aec2	blood	snp_396	T	C	snp	brnQ	missense_variant_c.532A>G_p.Thr178Ala	NA	Branched-chain_amino_acid_transport_system_2_carrier_protein	19	0	1
B	9a4aec2	blood	snp_398	T	C	snp	frmB	missense_variant_c.530T>C_p.Val177Ala	NA	S-formylglutathione_hydrolase_FrmB	18	0	1
B	9a4aec2	blood	snp_40	C	T	snp	der	synonymous_variant_c.441C>T_p.His147His	NA	GTPase_Der	16	0	1
B	9a4aec2	blood	snp_402	G	A	snp	NA	missense_variant_c.1271C>T_p.Ala424Val	NA	hypothetical_protein	17	0	1
B	9a4aec2	blood	snp_403	A	G	snp	arcC2	missense_variant_c.734T>C_p.Phe245Ser	NA	Carbamate_kinase_2	17	0	1
B	9a4aec2	blood	snp_404	AT	A	del	sctC	frameshift_variant_c.19delA_p.Ile7fs	NA	Type_3_secretion_system_secretin	26	0	1
B	9a4aec2	blood	snp_405	T	C	snp	betI	synonymous_variant_c.348T>C_p.Ser116Ser	NA	HTH-type_transcriptional_regulator_BetI	18	0	1
B	9a4aec2	blood	snp_406	C	T	snp	betB_1	missense_variant_c.440C>T_p.Ala147Val	NA	NAD/NADP-dependent_betaine_aldehyde_dehydrogenase	19	0	1
B	9a4aec2	blood	snp_407	GA	G	del	NA	frameshift_variant_c.214delA_p.Thr72fs	NA	hypothetical_protein	15	0	1
B	9a4aec2	blood	snp_41	T	C	snp	NA	synonymous_variant_c.600T>C_p.Arg200Arg	NA	IS30_family_transposase_IS30	91	0	1
B	9a4aec2	blood	snp_410	A	G	snp	traC_1	missense_variant_c.391A>G_p.Thr131Ala	NA	Protein_TraC	77	0	1
B	9a4aec2	blood	snp_411	A	T	snp	yagU_1	missense_variant_c.258T>A_p.Asp86Glu	NA	Inner_membrane_protein_YagU	21	0	1
B	9a4aec2	blood	snp_415	A	G	snp	crl	missense_variant_c.104T>C_p.Phe35Ser	NA	Sigma_factor-binding_protein_Crl	17	0	1
B	9a4aec2	blood	snp_417	GA	G	del	damX	frameshift_variant_c.1203delA_p.Ala402fs	NA	Cell_division_protein_DamX	20	0	1
B	9a4aec2	blood	snp_42	G	A	snp	guaA	synonymous_variant_c.864G>A_p.Val288Val	NA	GMP_synthase_[glutamine-hydrolyzing]	18	0	1
B	9a4aec2	blood	snp_421	G	A	snp	flhB_2	missense_variant_c.965G>A_p.Cys322Tyr	NA	Flagellar_biosynthetic_protein_FlhB	12	0	1
B	9a4aec2	blood	snp_424	G	A	snp	NA	missense_variant_c.988G>A_p.Ala330Thr	NA	hypothetical_protein	22	0	1
B	9a4aec2	blood	snp_425	A	G	snp	NA	missense_variant_c.140A>G_p.Asp47Gly	NA	hypothetical_protein	13	0	1
B	9a4aec2	blood	snp_426	T	C	snp	arfB	synonymous_variant_c.360A>G_p.Ala120Ala	NA	Peptidyl-tRNA_hydrolase_ArfB	14	0	1
B	9a4aec2	blood	snp_428	T	C	snp	NA	missense_variant_c.145A>G_p.Thr49Ala	NA	hypothetical_protein	12	0	1
B	9a4aec2	blood	snp_430	G	GC	ins	NA	NA	NA	NA	12	0	1
B	9a4aec2	blood	snp_434	T	C	snp	yadH	missense_variant_c.308A>G_p.His103Arg	NA	Inner_membrane_transport_permease_YadH	16	0	1
B	9a4aec2	blood	snp_435	T	C	snp	speE	missense_variant_c.218T>C_p.Leu73Pro	NA	Polyamine_aminopropyltransferase	17	0	1
B	9a4aec2	blood	snp_437	CT	C	del	NA	NA	NA	NA	12	0	1
B	9a4aec2	blood	snp_438	T	C	snp	ampE	synonymous_variant_c.465A>G_p.Gly155Gly	NA	Protein_AmpE	14	0	1
B	9a4aec2	blood	snp_440	A	G	snp	secA	synonymous_variant_c.1056T>C_p.Gly352Gly	NA	Protein_translocase_subunit_SecA	18	0	1
B	9a4aec2	blood	snp_442	T	C	snp	NA	missense_variant_c.188T>C_p.Val63Ala	NA	hypothetical_protein	70	0	1
B	9a4aec2	blood	snp_454	A	G	snp	NA	NA	NA	NA	19	0	1
B	9a4aec2	blood	snp_455	G	A	snp	ettA	stop_gained_c.600G>A_p.Trp200*	NA	Energy-dependent_translational_throttle_protein_EttA	21	0	1
B	9a4aec2	blood	snp_462	T	C	snp	hpcB	stop_lost&splice_region_variant_c.850T>C_p.Ter284Glnext*?	NA	3,4-dihydroxyphenylacetate_2,3-dioxygenase	19	0	1
B	9a4aec2	blood	snp_465	T	C	snp	NA	synonymous_variant_c.78T>C_p.Arg26Arg	NA	putative_type_I_restriction_enzymeP_M_protein	30	0	1
B	9a4aec2	blood	snp_466	C	T	snp	NA	NA	NA	NA	12	0	1
B	9a4aec2	blood	snp_474	C	T	snp	mgtA	missense_variant_c.926G>A_p.Cys309Tyr	NA	Magnesium-transporting_ATPase,_P-type_1	35	0	1
B	9a4aec2	blood	snp_48	T	C	snp	NA	missense_variant_c.1336A>G_p.Met446Val	NA	hypothetical_protein	72	0	1
B	9a4aec2	blood	snp_480	A	G	snp	NA	NA	NA	NA	17	0	1
B	9a4aec2	blood	snp_482	A	AC	ins	NA	frameshift_variant_c.103dupG_p.Val35fs	NA	hypothetical_protein	23	0	1
B	9a4aec2	blood	snp_484	A	G	snp	fklB	synonymous_variant_c.615T>C_p.Ile205Ile	NA	FKBP-type_22_kDa_peptidyl-prolyl_cis-trans_isomerase	18	0	1
B	9a4aec2	blood	snp_486	TCC	T	del	aidB	frameshift_variant_c.1614_1615delGG_p.Glu539fs	NA	Putative_acyl-CoA_dehydrogenase_AidB	16	0	1
B	9a4aec2	blood	snp_490	A	G	snp	hflC	missense_variant_c.970T>C_p.Cys324Arg	NA	Modulator_of_FtsH_protease_HflC	23	0	1
B	9a4aec2	blood	snp_497	A	G	snp	melA	synonymous_variant_c.840T>C_p.Gly280Gly	NA	Alpha-galactosidase	23	0	1
B	9a4aec2	blood	snp_498	C	T	snp	yjcS	missense_variant_c.1388C>T_p.Ala463Val	NA	Putative_alkyl/aryl-sulfatase_YjcS	24	0	1
B	9a4aec2	blood	snp_499	G	A	snp	NA	missense_variant_c.166C>T_p.Arg56Trp	NA	hypothetical_protein	15	0	1
B	9a4aec2	blood	snp_5	T	G	snp	NA	missense_variant_c.275T>G_p.Val92Gly	NA	hypothetical_protein	13	0	1
B	9a4aec2	blood	snp_502	C	CG	ins	virB4_2	frameshift_variant_c.1735dupC_p.Arg579fs	NA	Type_IV_secretion_system_protein_virB4	32	0	1
B	9a4aec2	blood	snp_505	G	GC	ins	NA	frameshift_variant_c.136dupC_p.Arg46fs	NA	hypothetical_protein	46	0	1
B	9a4aec2	blood	snp_514	A	G	snp	thiG	missense_variant_c.43A>G_p.Thr15Ala	NA	Thiazole_synthase	19	0	1
B	9a4aec2	blood	snp_515	C	T	snp	rplJ	synonymous_variant_c.261G>A_p.Glu87Glu	NA	50S_ribosomal_protein_L10	22	0	1
B	9a4aec2	blood	snp_518	T	C	snp	eptC	synonymous_variant_c.1617T>C_p.Arg539Arg	NA	Phosphoethanolamine_transferase_EptC	17	0	1
B	9a4aec2	blood	snp_520	G	A	snp	cutC_2	synonymous_variant_c.945C>T_p.Ser315Ser	NA	Choline_trimethylamine-lyase	25	0	1
B	9a4aec2	blood	snp_525	A	G	snp	fieF_1	missense_variant_c.605T>C_p.Val202Ala	NA	Ferrous-iron_efflux_pump_FieF	20	0	1
B	9a4aec2	blood	snp_529	G	GC	ins	rhaR_5	frameshift_variant_c.397dupG_p.Ala133fs	NA	HTH-type_transcriptional_activator_RhaR	18	0	1
B	9a4aec2	blood	snp_53	A	G	snp	NA	missense_variant_c.83A>G_p.Asn28Ser	NA	hypothetical_protein	15	0	1
B	9a4aec2	blood	snp_531	T	C	snp	NA	NA	NA	NA	19	0	1
B	9a4aec2	blood	snp_538	GA	G	del	yihN	frameshift_variant_c.183delT_p.Leu62fs	NA	Inner_membrane_protein_YihN	30	0	1
B	9a4aec2	blood	snp_54	A	G	snp	acrB_1	synonymous_variant_c.585T>C_p.Ser195Ser	NA	Multidrug_efflux_pump_subunit_AcrB	12	0	1
B	9a4aec2	blood	snp_547	A	G	snp	panF	synonymous_variant_c.828T>C_p.Gly276Gly	NA	Sodium/pantothenate_symporter	15	0	1
B	9a4aec2	blood	snp_549	C	T	snp	pldA	missense_variant_c.712G>A_p.Gly238Ser	NA	Phospholipase_A1	14	0	1
B	9a4aec2	blood	snp_552	G	T	snp	ilvA	missense_variant_c.907C>A_p.His303Asn	NA	L-threonine_dehydratase_biosynthetic_IlvA	14	0	1
B	9a4aec2	blood	snp_558	C	A	snp	atpB	missense_variant_c.751C>A_p.Leu251Met	NA	ATP_synthase_subunit_a	25	0	1
B	9a4aec2	blood	snp_56	T	C	snp	NA	missense_variant_c.1511A>G_p.Tyr504Cys	NA	hypothetical_protein	13	0	1
B	9a4aec2	blood	snp_563	T	TG	ins	bglB	frameshift_variant_c.1227dupG_p.Pro410fs	NA	6-phospho-beta-glucosidase_BglB	19	0	1
B	9a4aec2	blood	snp_564	A	G	snp	adeP	missense_variant_c.1210A>G_p.Ile404Val	NA	Adenine_permease_AdeP	22	0	1
B	9a4aec2	blood	snp_565	A	G	snp	tldD	missense_variant_c.946A>G_p.Thr316Ala	NA	Metalloprotease_TldD	20	0	1
B	9a4aec2	blood	snp_568	C	T	snp	gyrB	missense_variant_c.1391C>T_p.Ser464Phe	NA	DNA_gyrase_subunit_B	21	0	1
B	9a4aec2	blood	snp_569	G	GT	ins	nanT	frameshift_variant_c.446dupT_p.Leu149fs	NA	Sialic_acid_transporter_NanT	17	0	1
B	9a4aec2	blood	snp_57	T	C	snp	NA	NA	NA	NA	15	0	1
B	9a4aec2	blood	snp_571	A	G	snp	gltB	missense_variant_c.2453T>C_p.Val818Ala	NA	Glutamate_synthase_[NADPH]_large_chain	13	0	1
B	9a4aec2	blood	snp_573	AG	A	del	NA	NA	NA	NA	26	0	1
B	9a4aec2	blood	snp_575	A	G	snp	infB	missense_variant_c.2662A>G_p.Thr888Ala	NA	Translation_initiation_factor_IF-2	29	0	1
B	9a4aec2	blood	snp_576	C	T	snp	nlpI	synonymous_variant_c.225C>T_p.Leu75Leu	NA	Lipoprotein_NlpI	22	0	1
B	9a4aec2	blood	snp_579	T	C	snp	yraJ	synonymous_variant_c.2424A>G_p.Gly808Gly	NA	Outer_membrane_usher_protein_YraJ	24	0	1
B	9a4aec2	blood	snp_580	G	A	snp	yraJ	missense_variant_c.241C>T_p.Arg81Trp	NA	Outer_membrane_usher_protein_YraJ	20	0	1
B	9a4aec2	blood	snp_581	G	GT	ins	NA	frameshift_variant_c.1179dupT_p.Gly394fs	NA	hypothetical_protein	234	0	1
B	9a4aec2	blood	snp_585	A	G	snp	tdcC	missense_variant_c.91A>G_p.Thr31Ala	NA	Threonine/serine_transporter_TdcC	19	0	1
B	9a4aec2	blood	snp_586	G	GT	ins	NA	NA	NA	NA	93	0	1
B	9a4aec2	blood	snp_588	T	C	snp	NA	missense_variant_c.586A>G_p.Thr196Ala	NA	hypothetical_protein	199	0	1
B	9a4aec2	blood	snp_589	G	GA	ins	uxaA	frameshift_variant_c.960dupA_p.Leu321fs	NA	Altronate_dehydratase	15	0	1
B	9a4aec2	blood	snp_590	T	C	snp	sstT	missense_variant_c.958A>G_p.Ile320Val	NA	Serine/threonine_transporter_SstT	13	0	1
B	9a4aec2	blood	snp_591	TG	T	del	NA	NA	NA	NA	12	0	1
B	9a4aec2	blood	snp_592	T	C	snp	ebgA	missense_variant_c.733A>G_p.Thr245Ala	NA	Evolved_beta-galactosidase_subunit_alpha	31	0	1
B	9a4aec2	blood	snp_595	A	AG	ins	NA	NA	NA	NA	13	0	1
B	9a4aec2	blood	snp_6	G	A	snp	lldP	missense_variant_c.916C>T_p.Leu306Phe	NA	L-lactate_permease	17	0	1
B	9a4aec2	blood	snp_604	C	CGG	ins	nudF	frameshift_variant_c.406_407dupGG_p.Thr137fs	NA	ADP-ribose_pyrophosphatase	16	0	1
B	9a4aec2	blood	snp_607	CATT	TATC	complex	NA	synonymous_variant_c.444_447delCATTinsTATC_p.150	NA	IS110_family_transposase_IS4321R	24	0	1
B	9a4aec2	blood	snp_608	C	G	snp	NA	synonymous_variant_c.456C>G_p.Pro152Pro	NA	IS110_family_transposase_IS4321R	20	0	1
B	9a4aec2	blood	snp_609	A	T	snp	NA	synonymous_variant_c.462A>T_p.Gly154Gly	NA	IS110_family_transposase_IS4321R	19	0	1
B	9a4aec2	blood	snp_610	C	T	snp	NA	synonymous_variant_c.477C>T_p.Ser159Ser	NA	IS110_family_transposase_IS4321R	10	0	1
B	9a4aec2	blood	snp_614	G	A	snp	parC	missense_variant_c.251G>A_p.Gly84Glu	NA	DNA_topoisomerase_4_subunit_A	18	0	1
B	9a4aec2	blood	snp_623	T	TA	ins	NA	NA	NA	NA	19	0	1
B	9a4aec2	blood	snp_627	GC	G	del	NA	frameshift_variant_c.422delC_p.Pro141fs	NA	hypothetical_protein	92	0	1
B	9a4aec2	blood	snp_629	T	C	snp	NA	missense_variant_c.457T>C_p.Tyr153His	NA	Type_IV_secretion_system_protein_virB10	146	0	1
B	9a4aec2	blood	snp_633	GA	G	del	topB_2	frameshift_variant_c.838delA_p.Thr280fs	NA	DNA_topoisomerase_3	133	0	1
B	9a4aec2	blood	snp_638	TG	T	del	NA	frameshift_variant_c.592delG_p.Ala198fs	NA	hypothetical_protein	9	0	1
B	9a4aec2	blood	snp_639	T	C	snp	rfaP	missense_variant_c.83T>C_p.Val28Ala	NA	Lipopolysaccharide_core_heptose(I)_kinase_RfaP	15	0	1
B	9a4aec2	blood	snp_641	A	G	snp	rsmE	synonymous_variant_c.264T>C_p.Arg88Arg	NA	Ribosomal_RNA_small_subunit_methyltransferase_E	14	0	1
B	9a4aec2	blood	snp_644	T	C	snp	NA	synonymous_variant_c.921T>C_p.Asn307Asn	NA	hypothetical_protein	145	0	1
B	9a4aec2	blood	snp_648	A	G	snp	yggP	missense_variant_c.152A>G_p.Glu51Gly	NA	Mannitol-1-phosphate_5-dehydrogenase	18	0	1
B	9a4aec2	blood	snp_650	CG	C	del	fumE_1	frameshift_variant_c.186delG_p.Ala64fs	NA	Fumarase_E	15	0	1
B	9a4aec2	blood	snp_656	T	C	snp	NA	stop_lost&splice_region_variant_c.910T>C_p.Ter304Glnext*?	NA	hypothetical_protein	80	0	1
B	9a4aec2	blood	snp_657	T	C	snp	xerD	synonymous_variant_c.118T>C_p.Leu40Leu	NA	Tyrosine_recombinase_XerD	21	0	1
B	9a4aec2	blood	snp_659	A	G	snp	ghxQ	synonymous_variant_c.462T>C_p.Gly154Gly	NA	Guanine/hypoxanthine_permease_GhxQ	22	0	1
B	9a4aec2	blood	snp_673	T	TG	ins	NA	frameshift_variant_c.1116dupG_p.Leu373fs	NA	hypothetical_protein	64	0	1
B	9a4aec2	blood	snp_678	GT	G	del	NA	NA	NA	NA	14	0	1
B	9a4aec2	blood	snp_684	A	G	snp	ppnN	synonymous_variant_c.468T>C_p.Gly156Gly	NA	Pyrimidine/purine_nucleotide_5'-monophosphate_nucleosidase	11	0	1
B	9a4aec2	blood	snp_685	T	TG	ins	gudX	frameshift_variant_c.996dupG_p.Leu333fs	NA	Glucarate_dehydratase-related_protein	17	0	1
B	9a4aec2	blood	snp_686	T	C	snp	relA	missense_variant_c.2008T>C_p.Cys670Arg	NA	GTP_pyrophosphokinase	15	0	1
B	9a4aec2	blood	snp_69	T	C	snp	NA	synonymous_variant_c.807T>C_p.Gly269Gly	NA	hypothetical_protein	82	0	1
B	9a4aec2	blood	snp_71	T	C	snp	hsdR	synonymous_variant_c.2031A>G_p.Leu677Leu	NA	Type_I_restriction_enzyme_EcoR124II_R_protein	70	0	1
B	9a4aec2	blood	snp_74	C	CA	ins	nohA_1	frameshift_variant_c.17dupA_p.Gln7fs	NA	Prophage_DNA-packing_protein_NohA	15	0	1
B	9a4aec2	blood	snp_82	T	C	snp	NA	stop_lost&splice_region_variant_c.484T>C_p.Ter162Glnext*?	NA	hypothetical_protein	14	0	1
B	9a4aec2	blood	snp_84	A	AG	ins	NA	NA	NA	NA	18	0	1
B	9a4aec2	blood	snp_85	T	C	snp	NA	NA	NA	NA	91	0	1
B	9a4aec2	blood	snp_87	GCC	G	del	NA	frameshift_variant_c.26_27delGG_p.Gly9fs	NA	hypothetical_protein	136	0	1
B	9a4aec2	blood	snp_9	T	C	snp	NA	NA	NA	NA	18	0	1
B	9a4aec2	blood	snp_91	A	G	snp	argT	missense_variant_c.691A>G_p.Thr231Ala	NA	Lysine/arginine/ornithine-binding_periplasmic_protein	17	0	1
B	9a4aec2	blood	snp_95	A	G	snp	yfcD	synonymous_variant_c.96A>G_p.Ala32Ala	NA	putative_Nudix_hydrolase_YfcD	14	0	1
B	9a4aec2	blood	snp_98	T	C	snp	ackA	missense_variant_c.226A>G_p.Thr76Ala	NA	Acetate_kinase	23	0	1
B	9a4aec3	blood	snp_1	T	C	snp	NA	missense_variant_c.350T>C_p.Leu117Pro	NA	hypothetical_protein	64	0	1
B	9a4aec3	blood	snp_10	T	C	snp	gutQ	synonymous_variant_c.894A>G_p.Pro298Pro	NA	Arabinose_5-phosphate_isomerase_GutQ	53	0	1
B	9a4aec3	blood	snp_100	T	G	snp	malS	missense_variant_c.1139A>C_p.Asn380Thr	NA	Periplasmic_alpha-amylase	59	0	1
B	9a4aec3	blood	snp_103	G	A	snp	malS	synonymous_variant_c.583C>T_p.Leu195Leu	NA	Periplasmic_alpha-amylase	73	0	1
B	9a4aec3	blood	snp_105	A	G	snp	NA	NA	NA	NA	50	0	1
B	9a4aec3	blood	snp_110	T	C	snp	gyrA	missense_variant_c.248T>C_p.Leu83Ser	NA	DNA_gyrase_subunit_A	61	0	1
B	9a4aec3	blood	snp_112	A	G	snp	rcsD	missense_variant_c.385T>C_p.Ser129Pro	NA	Phosphotransferase_RcsD	58	0	1
B	9a4aec3	blood	snp_113	C	T	snp	xerC_3	missense_variant_c.410G>A_p.Arg137Gln	NA	Tyrosine_recombinase_XerC	262	0	1
B	9a4aec3	blood	snp_114	G	A	snp	napH	synonymous_variant_c.786G>A_p.Thr262Thr	NA	Ferredoxin-type_protein_NapH	58	0	1
B	9a4aec3	blood	snp_115	AG	A	del	NA	frameshift_variant_c.480delG_p.Ile161fs	NA	hypothetical_protein	72	0	1
B	9a4aec3	blood	snp_118	T	C	snp	NA	missense_variant_c.784T>C_p.Cys262Arg	NA	hypothetical_protein	51	0	1
B	9a4aec3	blood	snp_119	T	TC	ins	NA	NA	NA	NA	65	0	1
B	9a4aec3	blood	snp_120	AT	A	del	yehY	frameshift_variant_c.640delT_p.Ser214fs	NA	Glycine_betaine_uptake_system_permease_protein_YehY	64	0	1
B	9a4aec3	blood	snp_121	T	C	snp	btsS	synonymous_variant_c.738T>C_p.Gly246Gly	NA	Sensor_histidine_kinase_BtsS	83	0	1
B	9a4aec3	blood	snp_124	T	G	snp	metG	synonymous_variant_c.330A>C_p.Ile110Ile	NA	Methionine--tRNA_ligase	79	0	1
B	9a4aec3	blood	snp_128	T	C	snp	NA	missense_variant_c.1070A>G_p.Tyr357Cys	NA	hypothetical_protein	779	0	1
B	9a4aec3	blood	snp_129	A	G	snp	mdtC	synonymous_variant_c.1572T>C_p.Asn524Asn	NA	Multidrug_resistance_protein_MdtC	43	0	1
B	9a4aec3	blood	snp_134	C	CA	ins	udk	frameshift_variant_c.511dupA_p.Thr171fs	NA	Uridine_kinase	65	0	1
B	9a4aec3	blood	snp_135	C	T	snp	dcd	missense_variant_c.328C>T_p.Arg110Cys	NA	dCTP_deaminase	49	0	1
B	9a4aec3	blood	snp_136	A	G	snp	NA	synonymous_variant_c.366T>C_p.Gly122Gly	NA	hypothetical_protein	66	0	1
B	9a4aec3	blood	snp_14	G	GA	ins	ygaZ	frameshift_variant_c.158dupT_p.Ser54fs	NA	Inner_membrane_protein_YgaZ	65	0	1
B	9a4aec3	blood	snp_145	G	C	snp	mshA_4	missense_variant_c.65G>C_p.Gly22Ala	NA	D-inositol-3-phosphate_glycosyltransferase	44	0	1
B	9a4aec3	blood	snp_149	A	G	snp	cbl	missense_variant_c.280A>G_p.Ile94Val	NA	HTH-type_transcriptional_regulator_cbl	57	0	1
B	9a4aec3	blood	snp_15	T	TC	ins	NA	frameshift_variant_c.1083dupC_p.Arg362fs	NA	IS4_family_transposase_IS421	203	0	1
B	9a4aec3	blood	snp_151	A	G	snp	NA	NA	NA	NA	22	0	1
B	9a4aec3	blood	snp_158	T	TGG	ins	NA	NA	NA	NA	33	0	1
B	9a4aec3	blood	snp_159	T	C	snp	otsA	missense_variant_c.284T>C_p.Leu95Pro	NA	Trehalose-6-phosphate_synthase	35	0	1
B	9a4aec3	blood	snp_16	TAC	GGT	complex	NA	missense_variant_c.781_783delGTAinsACC_p.Val261Thr	NA	hypothetical_protein	95	0	1
B	9a4aec3	blood	snp_162	A	G	snp	NA	missense_variant_c.2789T>C_p.Phe930Ser	NA	hypothetical_protein	805	0	1
B	9a4aec3	blood	snp_163	A	AT	ins	NA	frameshift_variant_c.116dupA_p.Asn39fs	NA	hypothetical_protein	90	0	1
B	9a4aec3	blood	snp_164	C	T	snp	bcsE	missense_variant_c.220G>A_p.Glu74Lys	NA	Cyclic_di-GMP_binding_protein_BcsE	71	0	1
B	9a4aec3	blood	snp_166	G	GA	ins	NA	frameshift_variant_c.739dupA_p.Ser247fs	NA	hypothetical_protein	204	0	1
B	9a4aec3	blood	snp_167	A	G	snp	ruvA	synonymous_variant_c.120A>G_p.Glu40Glu	NA	Holliday_junction_ATP-dependent_DNA_helicase_RuvA	54	0	1
B	9a4aec3	blood	snp_169	T	C	snp	znuB	missense_variant_c.226A>G_p.Lys76Glu	NA	High-affinity_zinc_uptake_system_membrane_protein_ZnuB	60	0	1
B	9a4aec3	blood	snp_170	C	CG	ins	mepM	frameshift_variant_c.582dupG_p.Ser195fs	NA	Murein_DD-endopeptidase_MepM	44	0	1
B	9a4aec3	blood	snp_171	A	G	snp	NA	missense_variant_c.1477T>C_p.Phe493Leu	NA	hypothetical_protein	38	0	1
B	9a4aec3	blood	snp_173	G	A	snp	cycB	missense_variant_c.1150G>A_p.Ala384Thr	NA	Cyclodextrin-binding_protein	73	0	1
B	9a4aec3	blood	snp_175	CG	C	del	ptrB_1	frameshift_variant_c.1605delG_p.His536fs	NA	Protease_2	42	0	1
B	9a4aec3	blood	snp_176	G	A	snp	NA	synonymous_variant_c.165C>T_p.Arg55Arg	NA	hypothetical_protein	58	0	1
B	9a4aec3	blood	snp_179	A	G	snp	NA	NA	NA	NA	62	0	1
B	9a4aec3	blood	snp_18	T	C	snp	NA	missense_variant_c.101A>G_p.Asn34Ser	NA	hypothetical_protein	115	0	1
B	9a4aec3	blood	snp_180	C	T	snp	rsmF	missense_variant_c.66G>A_p.Met22Ile	NA	Ribosomal_RNA_small_subunit_methyltransferase_F	59	0	1
B	9a4aec3	blood	snp_184	A	G	snp	yeaW	synonymous_variant_c.876T>C_p.Thr292Thr	NA	Carnitine_monooxygenase_oxygenase_subunit	73	0	1
B	9a4aec3	blood	snp_185	G	A	snp	cdgI	missense_variant_c.245C>T_p.Ala82Val	NA	putative_diguanylate_cyclase_CdgI	50	0	1
B	9a4aec3	blood	snp_188	A	G	snp	ynjB	synonymous_variant_c.666T>C_p.Arg222Arg	NA	Protein_YnjB	38	0	1
B	9a4aec3	blood	snp_19	A	G	snp	NA	synonymous_variant_c.90T>C_p.Arg30Arg	NA	hypothetical_protein	124	0	1
B	9a4aec3	blood	snp_193	C	CG	ins	NA	NA	NA	NA	60	0	1
B	9a4aec3	blood	snp_195	T	C	snp	NA	missense_variant_c.1106A>G_p.Asp369Gly	NA	hypothetical_protein	780	0	1
B	9a4aec3	blood	snp_20	T	C	snp	NA	missense_variant_c.430A>G_p.Asn144Asp	NA	hypothetical_protein	113	0	1
B	9a4aec3	blood	snp_200	CT	C	del	NA	NA	NA	NA	44	0	1
B	9a4aec3	blood	snp_201	A	G	snp	ppsR	missense_variant_c.226T>C_p.Ser76Pro	NA	Phosphoenolpyruvate_synthase_regulatory_protein	55	0	1
B	9a4aec3	blood	snp_202	C	T	snp	fixB_2	missense_variant_c.383G>A_p.Gly128Asp	NA	Protein_FixB	67	0	1
B	9a4aec3	blood	snp_204	A	G	snp	NA	NA	NA	NA	59	0	1
B	9a4aec3	blood	snp_207	AC	A	del	NA	frameshift_variant_c.184delC_p.Arg62fs	NA	hypothetical_protein	43	0	1
B	9a4aec3	blood	snp_208	C	CA	ins	NA	NA	NA	NA	55	0	1
B	9a4aec3	blood	snp_21	T	C	snp	NA	missense_variant_c.422A>G_p.His141Arg	NA	hypothetical_protein	106	0	1
B	9a4aec3	blood	snp_210	A	AG	ins	rsxD	frameshift_variant_c.274dupC_p.Leu92fs	NA	Ion-translocating_oxidoreductase_complex_subunit_D	37	0	1
B	9a4aec3	blood	snp_211	A	G	snp	rsxC	missense_variant_c.1274T>C_p.Val425Ala	NA	Ion-translocating_oxidoreductase_complex_subunit_C	44	0	1
B	9a4aec3	blood	snp_212	A	G	snp	rsxC	synonymous_variant_c.261T>C_p.Gly87Gly	NA	Ion-translocating_oxidoreductase_complex_subunit_C	61	0	1
B	9a4aec3	blood	snp_213	T	C	snp	malY	missense_variant_c.386A>G_p.Glu129Gly	NA	Protein_MalY	59	0	1
B	9a4aec3	blood	snp_214	C	T	snp	malX	synonymous_variant_c.1020G>A_p.Pro340Pro	NA	PTS_system_maltose-specific_EIICB_component	34	0	1
B	9a4aec3	blood	snp_215	A	G	snp	NA	synonymous_variant_c.726A>G_p.Ser242Ser	NA	hypothetical_protein	55	0	1
B	9a4aec3	blood	snp_216	T	C	snp	gadA	synonymous_variant_c.297T>C_p.Arg99Arg	NA	Glutamate_decarboxylase_alpha	31	0	1
B	9a4aec3	blood	snp_22	T	C	snp	NA	missense_variant_c.400A>G_p.Thr134Ala	NA	hypothetical_protein	92	0	1
B	9a4aec3	blood	snp_221	TA	T	del	NA	NA	NA	NA	62	0	1
B	9a4aec3	blood	snp_222	TA	T	del	NA	NA	NA	NA	80	0	1
B	9a4aec3	blood	snp_224	A	G	snp	NA	synonymous_variant_c.267A>G_p.Gly89Gly	NA	hypothetical_protein	33	0	1
B	9a4aec3	blood	snp_226	C	T	snp	NA	missense_variant_c.185C>T_p.Ala62Val	NA	hypothetical_protein	46	0	1
B	9a4aec3	blood	snp_23	A	T	snp	NA	synonymous_variant_c.375T>A_p.Arg125Arg	NA	hypothetical_protein	64	0	1
B	9a4aec3	blood	snp_231	A	T	snp	NA	synonymous_variant_c.42A>T_p.Gly14Gly	NA	hypothetical_protein	10	0	1
B	9a4aec3	blood	snp_232	T	C	snp	NA	synonymous_variant_c.1422T>C_p.Arg474Arg	NA	hypothetical_protein	885	0	1
B	9a4aec3	blood	snp_234	A	G	snp	marR	missense_variant_c.173T>C_p.Val58Ala	NA	Multiple_antibiotic_resistance_protein_MarR	60	0	1
B	9a4aec3	blood	snp_238	C	T	snp	NA	synonymous_variant_c.4104C>T_p.Asn1368Asn	NA	hypothetical_protein	57	0	1
B	9a4aec3	blood	snp_24	A	G	snp	NA	synonymous_variant_c.366T>C_p.Val122Val	NA	hypothetical_protein	59	0	1
B	9a4aec3	blood	snp_241	A	G	snp	hcaR_4	missense_variant_c.290T>C_p.Val97Ala	NA	Hca_operon_transcriptional_activator_HcaR	62	0	1
B	9a4aec3	blood	snp_243	T	C	snp	fdnG_1	missense_variant_c.1685A>G_p.Asn562Ser	NA	Formate_dehydrogenase,_nitrate-inducible,_major_subunit	47	0	1
B	9a4aec3	blood	snp_244	GT	G	del	rhsD_1	frameshift_variant_c.4260delA_p.Lys1420fs	NA	Protein_RhsD	65	0	1
B	9a4aec3	blood	snp_245	GC	G	del	rhsD_1	frameshift_variant_c.3853delG_p.Ala1285fs	NA	Protein_RhsD	39	0	1
B	9a4aec3	blood	snp_246	GT	G	del	NA	frameshift_variant_c.43delA_p.Thr15fs	NA	hypothetical_protein	28	0	1
B	9a4aec3	blood	snp_247	C	T	snp	NA	synonymous_variant_c.24G>A_p.Glu8Glu	NA	ISAs1_family_transposase_ISEc5	33	0	1
B	9a4aec3	blood	snp_254	T	A	snp	potA_1	synonymous_variant_c.90A>T_p.Gly30Gly	NA	Spermidine/putrescine_import_ATP-binding_protein_PotA	38	0	1
B	9a4aec3	blood	snp_257	A	G	snp	NA	synonymous_variant_c.3207T>C_p.Gly1069Gly	NA	hypothetical_protein	54	0	1
B	9a4aec3	blood	snp_258	A	G	snp	paaJ	missense_variant_c.95T>C_p.Ile32Thr	NA	3-oxoadipyl-CoA/3-oxo-5,6-dehydrosuberyl-CoA_thiolase	49	0	1
B	9a4aec3	blood	snp_259	T	G	snp	paaI	missense_variant_c.319A>C_p.Thr107Pro	NA	Acyl-coenzyme_A_thioesterase_PaaI	50	0	1
B	9a4aec3	blood	snp_26	A	G	snp	NA	NA	NA	NA	57	0	1
B	9a4aec3	blood	snp_260	AT	A	del	paaA_2	frameshift_variant&start_lost_c.1delA_p.Met1fs	NA	1,2-phenylacetyl-CoA_epoxidase,_subunit_A	78	0	1
B	9a4aec3	blood	snp_262	T	C	snp	abgT	missense_variant_c.25T>C_p.Ser9Pro	NA	p-aminobenzoyl-glutamate_transport_protein	58	0	1
B	9a4aec3	blood	snp_263	A	G	snp	ogt	missense_variant_c.259A>G_p.Thr87Ala	NA	Methylated-DNA--protein-cysteine_methyltransferase	53	0	1
B	9a4aec3	blood	snp_264	GT	G	del	ycjG	frameshift_variant_c.751delA_p.Thr251fs	NA	L-Ala-D/L-Glu_epimerase	54	0	1
B	9a4aec3	blood	snp_265	CC	TT	complex	NA	missense_variant_c.892_893delCCinsTT_p.Pro298Phe	NA	hypothetical_protein	43	0	1
B	9a4aec3	blood	snp_267	GA	G	del	NA	NA	NA	NA	53	0	1
B	9a4aec3	blood	snp_269	A	G	snp	puuC	missense_variant_c.494T>C_p.Val165Ala	NA	NADP/NAD-dependent_aldehyde_dehydrogenase_PuuC	73	0	1
B	9a4aec3	blood	snp_27	G	A	snp	yfiH	missense_variant_c.415G>A_p.Val139Ile	NA	Polyphenol_oxidase	35	0	1
B	9a4aec3	blood	snp_273	A	G	snp	NA	missense_variant_c.343A>G_p.Thr115Ala	NA	hypothetical_protein	59	0	1
B	9a4aec3	blood	snp_277	C	T	snp	rbbA	stop_gained_c.712C>T_p.Gln238*	NA	Ribosome-associated_ATPase	75	0	1
B	9a4aec3	blood	snp_280	A	G	snp	NA	stop_lost&splice_region_variant_c.321A>G_p.Ter107Trpext*?	NA	hypothetical_protein	41	0	1
B	9a4aec3	blood	snp_281	A	G	snp	NA	synonymous_variant_c.525T>C_p.Ile175Ile	NA	putative_NTE_family_protein	69	0	1
B	9a4aec3	blood	snp_282	A	G	snp	narK	synonymous_variant_c.15T>C_p.Ser5Ser	NA	Nitrate/nitrite_transporter_NarK	60	0	1
B	9a4aec3	blood	snp_283	G	GC	ins	NA	frameshift_variant_c.1308dupG_p.Gln437fs	NA	Invasin	60	0	1
B	9a4aec3	blood	snp_287	A	AG	ins	NA	NA	NA	NA	61	0	1
B	9a4aec3	blood	snp_289	A	AC	ins	yhhT_1	frameshift_variant_c.658dupG_p.Val220fs	NA	Putative_transport_protein_YhhT	63	0	1
B	9a4aec3	blood	snp_29	T	C	snp	NA	NA	NA	NA	61	0	1
B	9a4aec3	blood	snp_291	T	C	snp	NA	NA	NA	NA	38	0	1
B	9a4aec3	blood	snp_294	T	C	snp	NA	missense_variant_c.821A>G_p.Lys274Arg	NA	Tn3_family_transposase_TnAs1	693	0	1
B	9a4aec3	blood	snp_295	T	C	snp	flgE_1	missense_variant_c.709A>G_p.Thr237Ala	NA	Flagellar_hook_protein_FlgE	97	0	1
B	9a4aec3	blood	snp_298	A	AC	ins	mdoH	frameshift_variant_c.1357dupG_p.Val453fs	NA	Glucans_biosynthesis_glucosyltransferase_H	32	0	1
B	9a4aec3	blood	snp_3	TTTTTAAAATTTATA	CTTTTTTAAAATTTATAT	complex	NA	NA	NA	NA	18	0	1
B	9a4aec3	blood	snp_300	GC	G	del	NA	frameshift_variant_c.208delC_p.Gln70fs	NA	hypothetical_protein	43	0	1
B	9a4aec3	blood	snp_301	G	A	snp	NA	missense_variant_c.814G>A_p.Asp272Asn	NA	IS66_family_transposase_ISEc8	82	0	1
B	9a4aec3	blood	snp_302	T	C	snp	NA	missense_variant_c.698A>G_p.Asp233Gly	NA	hypothetical_protein	68	0	1
B	9a4aec3	blood	snp_303	T	C	snp	NA	missense_variant_c.713A>G_p.Tyr238Cys	NA	hypothetical_protein	67	0	1
B	9a4aec3	blood	snp_304	A	G	snp	NA	synonymous_variant_c.768A>G_p.Gly256Gly	NA	hypothetical_protein	62	0	1
B	9a4aec3	blood	snp_310	A	G	snp	rutG	synonymous_variant_c.660A>G_p.Gly220Gly	NA	Putative_pyrimidine_permease_RutG	67	0	1
B	9a4aec3	blood	snp_313	T	G	snp	NA	missense_variant_c.330T>G_p.Phe110Leu	NA	hypothetical_protein	72	0	1
B	9a4aec3	blood	snp_318	CT	C	del	NA	NA	NA	NA	41	0	1
B	9a4aec3	blood	snp_32	G	A	snp	era_1	missense_variant_c.769G>A_p.Val257Ile	NA	GTPase_Era	55	0	1
B	9a4aec3	blood	snp_320	C	T	snp	ssuB	synonymous_variant_c.663C>T_p.Arg221Arg	NA	Aliphatic_sulfonates_import_ATP-binding_protein_SsuB	39	0	1
B	9a4aec3	blood	snp_322	G	GC	ins	ycbB	frameshift_variant_c.804dupG_p.Pro269fs	NA	putative_L,D-transpeptidase_YcbB	59	0	1
B	9a4aec3	blood	snp_326	T	C	snp	rpsA	missense_variant_c.182A>G_p.Glu61Gly	NA	30S_ribosomal_protein_S1	74	0	1
B	9a4aec3	blood	snp_331	T	C	snp	ybjP	missense_variant_c.499T>C_p.Ser167Pro	NA	putative_lipoprotein_YbjP	55	0	1
B	9a4aec3	blood	snp_333	G	A	snp	NA	NA	NA	NA	73	0	1
B	9a4aec3	blood	snp_335	A	G	snp	ydcV_3	missense_variant_c.502T>C_p.Cys168Arg	NA	Inner_membrane_ABC_transporter_permease_protein_YdcV	51	0	1
B	9a4aec3	blood	snp_338	A	G	snp	NA	missense_variant_c.331T>C_p.Ser111Pro	NA	hypothetical_protein	69	0	1
B	9a4aec3	blood	snp_34	A	G	snp	pgpC	missense_variant_c.211A>G_p.Thr71Ala	NA	Phosphatidylglycerophosphatase_C	77	0	1
B	9a4aec3	blood	snp_340	CG	C	del	NA	NA	NA	NA	82	0	1
B	9a4aec3	blood	snp_341	C	T	snp	ybjJ	missense_variant_c.854C>T_p.Ala285Val	NA	Inner_membrane_protein_YbjJ	64	0	1
B	9a4aec3	blood	snp_342	T	C	snp	NA	missense_variant_c.726A>G_p.Ile242Met	NA	hypothetical_protein	68	0	1
B	9a4aec3	blood	snp_346	A	G	snp	ybiS	synonymous_variant_c.765A>G_p.Pro255Pro	NA	putative_L,D-transpeptidase_YbiS	71	0	1
B	9a4aec3	blood	snp_35	A	G	snp	hcaE	missense_variant_c.734T>C_p.Val245Ala	NA	3-phenylpropionate/cinnamic_acid_dioxygenase_subunit_alpha	73	0	1
B	9a4aec3	blood	snp_350	C	T	snp	ybgC	synonymous_variant_c.27G>A_p.Pro9Pro	NA	Acyl-CoA_thioester_hydrolase_YbgC	65	0	1
B	9a4aec3	blood	snp_351	C	T	snp	mngB	missense_variant_c.520G>A_p.Ala174Thr	NA	Mannosylglycerate_hydrolase	73	0	1
B	9a4aec3	blood	snp_353	T	C	snp	ybgI	missense_variant_c.118A>G_p.Thr40Ala	NA	GTP_cyclohydrolase_1_type_2	60	0	1
B	9a4aec3	blood	snp_354	CT	C	del	NA	frameshift_variant_c.232delA_p.Arg78fs	NA	hypothetical_protein	177	0	1
B	9a4aec3	blood	snp_355	T	C	snp	nagA	missense_variant_c.527T>C_p.Val176Ala	NA	N-acetylglucosamine-6-phosphate_deacetylase	51	0	1
B	9a4aec3	blood	snp_356	A	G	snp	NA	missense_variant_c.38A>G_p.Tyr13Cys	NA	hypothetical_protein	253	0	1
B	9a4aec3	blood	snp_357	C	CA	ins	asnB	frameshift_variant_c.1282dupA_p.Met428fs	NA	Asparagine_synthetase_B_[glutamine-hydrolyzing]	63	0	1
B	9a4aec3	blood	snp_358	GT	G	del	rtcA	frameshift_variant_c.649delT_p.Ser217fs	NA	RNA_3'-terminal_phosphate_cyclase	47	0	1
B	9a4aec3	blood	snp_36	C	CG	ins	hcaT_1	frameshift_variant_c.272dupG_p.Ala92fs	NA	putative_3-phenylpropionic_acid_transporter	47	0	1
B	9a4aec3	blood	snp_364	T	C	snp	entE	synonymous_variant_c.1143A>G_p.Gly381Gly	NA	Enterobactin_synthase_component_E	63	0	1
B	9a4aec3	blood	snp_365	T	C	snp	fepB	synonymous_variant_c.685T>C_p.Leu229Leu	NA	Ferrienterobactin-binding_periplasmic_protein	69	0	1
B	9a4aec3	blood	snp_367	A	C	snp	NA	missense_variant_c.119A>C_p.Asn40Thr	NA	hypothetical_protein	32	0	1
B	9a4aec3	blood	snp_368	G	A	snp	nfrA	missense_variant_c.892G>A_p.Ala298Thr	NA	Bacteriophage_adsorption_protein_A	71	0	1
B	9a4aec3	blood	snp_369	A	G	snp	nfrA	synonymous_variant_c.2331A>G_p.Gln777Gln	NA	Bacteriophage_adsorption_protein_A	56	0	1
B	9a4aec3	blood	snp_374	A	G	snp	feoC	synonymous_variant_c.48T>C_p.Arg16Arg	NA	putative_[Fe-S]-dependent_transcriptional_repressor_FeoC	51	0	1
B	9a4aec3	blood	snp_376	A	G	snp	rhsD_3	synonymous_variant_c.75T>C_p.Gly25Gly	NA	Protein_RhsD	46	0	1
B	9a4aec3	blood	snp_379	TG	T	del	ybaT	frameshift_variant_c.570delC_p.Ser191fs	NA	Inner_membrane_transport_protein_YbaT	57	0	1
B	9a4aec3	blood	snp_382	CA	C	del	acrR_2	frameshift_variant_c.576delT_p.Phe192fs	NA	HTH-type_transcriptional_regulator_AcrR	65	0	1
B	9a4aec3	blood	snp_384	A	AC	ins	acrR_2	frameshift_variant_c.121dupG_p.Val41fs	NA	HTH-type_transcriptional_regulator_AcrR	59	0	1
B	9a4aec3	blood	snp_386	T	C	snp	NA	missense_variant_c.176T>C_p.Val59Ala	NA	hypothetical_protein	247	0	1
B	9a4aec3	blood	snp_388	C	T	snp	ppiD	synonymous_variant_c.1329G>A_p.Val443Val	NA	Peptidyl-prolyl_cis-trans_isomerase_D	75	0	1
B	9a4aec3	blood	snp_39	T	C	snp	pbpC	synonymous_variant_c.1500T>C_p.Ser500Ser	NA	Penicillin-binding_protein_1C	41	0	1
B	9a4aec3	blood	snp_390	A	G	snp	cyoB	missense_variant_c.998A>G_p.His333Arg	NA	Cytochrome_bo(3)_ubiquinol_oxidase_subunit_1	75	0	1
B	9a4aec3	blood	snp_395	T	C	snp	malZ	missense_variant_c.547A>G_p.Ile183Val	NA	Maltodextrin_glucosidase	73	0	1
B	9a4aec3	blood	snp_396	T	C	snp	brnQ	missense_variant_c.532A>G_p.Thr178Ala	NA	Branched-chain_amino_acid_transport_system_2_carrier_protein	55	0	1
B	9a4aec3	blood	snp_398	T	C	snp	frmB	missense_variant_c.530T>C_p.Val177Ala	NA	S-formylglutathione_hydrolase_FrmB	49	0	1
B	9a4aec3	blood	snp_40	C	T	snp	der	synonymous_variant_c.441C>T_p.His147His	NA	GTPase_Der	55	0	1
B	9a4aec3	blood	snp_402	G	A	snp	NA	missense_variant_c.1271C>T_p.Ala424Val	NA	hypothetical_protein	83	0	1
B	9a4aec3	blood	snp_403	A	G	snp	arcC2	missense_variant_c.734T>C_p.Phe245Ser	NA	Carbamate_kinase_2	54	0	1
B	9a4aec3	blood	snp_404	AT	A	del	sctC	frameshift_variant_c.19delA_p.Ile7fs	NA	Type_3_secretion_system_secretin	88	0	1
B	9a4aec3	blood	snp_405	T	C	snp	betI	synonymous_variant_c.348T>C_p.Ser116Ser	NA	HTH-type_transcriptional_regulator_BetI	87	0	1
B	9a4aec3	blood	snp_406	C	T	snp	betB_1	missense_variant_c.440C>T_p.Ala147Val	NA	NAD/NADP-dependent_betaine_aldehyde_dehydrogenase	58	0	1
B	9a4aec3	blood	snp_407	GA	G	del	NA	frameshift_variant_c.214delA_p.Thr72fs	NA	hypothetical_protein	64	0	1
B	9a4aec3	blood	snp_41	T	C	snp	NA	synonymous_variant_c.600T>C_p.Arg200Arg	NA	IS30_family_transposase_IS30	263	0	1
B	9a4aec3	blood	snp_410	A	G	snp	traC_1	missense_variant_c.391A>G_p.Thr131Ala	NA	Protein_TraC	243	0	1
B	9a4aec3	blood	snp_411	A	T	snp	yagU_1	missense_variant_c.258T>A_p.Asp86Glu	NA	Inner_membrane_protein_YagU	60	0	1
B	9a4aec3	blood	snp_413	G	A	snp	NA	NA	NA	NA	59	0	1
B	9a4aec3	blood	snp_414	A	T	snp	NA	missense_variant_c.322T>A_p.Tyr108Asn	NA	hypothetical_protein	22	0	1
B	9a4aec3	blood	snp_417	GA	G	del	damX	frameshift_variant_c.1203delA_p.Ala402fs	NA	Cell_division_protein_DamX	55	0	1
B	9a4aec3	blood	snp_42	G	A	snp	guaA	synonymous_variant_c.864G>A_p.Val288Val	NA	GMP_synthase_[glutamine-hydrolyzing]	75	0	1
B	9a4aec3	blood	snp_421	G	A	snp	flhB_2	missense_variant_c.965G>A_p.Cys322Tyr	NA	Flagellar_biosynthetic_protein_FlhB	62	0	1
B	9a4aec3	blood	snp_422	A	G	snp	vgrG1_3	missense_variant_c.590T>C_p.Leu197Pro	NA	Actin_cross-linking_toxin_VgrG1	36	0	1
B	9a4aec3	blood	snp_424	G	A	snp	NA	missense_variant_c.988G>A_p.Ala330Thr	NA	hypothetical_protein	67	0	1
B	9a4aec3	blood	snp_425	A	G	snp	NA	missense_variant_c.140A>G_p.Asp47Gly	NA	hypothetical_protein	58	0	1
B	9a4aec3	blood	snp_426	T	C	snp	arfB	synonymous_variant_c.360A>G_p.Ala120Ala	NA	Peptidyl-tRNA_hydrolase_ArfB	61	0	1
B	9a4aec3	blood	snp_428	T	C	snp	NA	missense_variant_c.145A>G_p.Thr49Ala	NA	hypothetical_protein	50	0	1
B	9a4aec3	blood	snp_434	T	C	snp	yadH	missense_variant_c.308A>G_p.His103Arg	NA	Inner_membrane_transport_permease_YadH	67	0	1
B	9a4aec3	blood	snp_437	CT	C	del	NA	NA	NA	NA	58	0	1
B	9a4aec3	blood	snp_438	T	C	snp	ampE	synonymous_variant_c.465A>G_p.Gly155Gly	NA	Protein_AmpE	75	0	1
B	9a4aec3	blood	snp_440	A	G	snp	secA	synonymous_variant_c.1056T>C_p.Gly352Gly	NA	Protein_translocase_subunit_SecA	74	0	1
B	9a4aec3	blood	snp_441	T	C	snp	leuA	synonymous_variant_c.663T>C_p.Gly221Gly	NA	2-isopropylmalate_synthase	65	0	1
B	9a4aec3	blood	snp_442	T	C	snp	NA	missense_variant_c.188T>C_p.Val63Ala	NA	hypothetical_protein	277	0	1
B	9a4aec3	blood	snp_443	T	C	snp	polB	synonymous_variant_c.1104T>C_p.Gly368Gly	NA	DNA_polymerase_II	62	0	1
B	9a4aec3	blood	snp_445	T	C	snp	ileS	missense_variant_c.1000A>G_p.Thr334Ala	NA	Isoleucine--tRNA_ligase	61	0	1
B	9a4aec3	blood	snp_446	T	TA	ins	NA	NA	NA	NA	40	0	1
B	9a4aec3	blood	snp_447	C	CCA	ins	NA	NA	NA	NA	39	0	1
B	9a4aec3	blood	snp_449	T	C	snp	thrC	missense_variant_c.1126A>G_p.Thr376Ala	NA	Threonine_synthase	68	0	1
B	9a4aec3	blood	snp_454	A	G	snp	NA	NA	NA	NA	58	0	1
B	9a4aec3	blood	snp_455	G	A	snp	ettA	stop_gained_c.600G>A_p.Trp200*	NA	Energy-dependent_translational_throttle_protein_EttA	68	0	1
B	9a4aec3	blood	snp_457	TC	T	del	NA	non_coding_transcript_variant__	NA	tRNA-Leu	20	0	1
B	9a4aec3	blood	snp_458	T	TC	ins	NA	non_coding_transcript_variant__	NA	tRNA-Leu	22	0	1
B	9a4aec3	blood	snp_462	T	C	snp	hpcB	stop_lost&splice_region_variant_c.850T>C_p.Ter284Glnext*?	NA	3,4-dihydroxyphenylacetate_2,3-dioxygenase	62	0	1
B	9a4aec3	blood	snp_465	T	C	snp	NA	synonymous_variant_c.78T>C_p.Arg26Arg	NA	putative_type_I_restriction_enzymeP_M_protein	79	0	1
B	9a4aec3	blood	snp_466	C	T	snp	NA	NA	NA	NA	91	0	1
B	9a4aec3	blood	snp_468	A	G	snp	NA	NA	NA	NA	72	0	1
B	9a4aec3	blood	snp_474	C	T	snp	mgtA	missense_variant_c.926G>A_p.Cys309Tyr	NA	Magnesium-transporting_ATPase,_P-type_1	90	0	1
B	9a4aec3	blood	snp_48	T	C	snp	NA	missense_variant_c.1336A>G_p.Met446Val	NA	hypothetical_protein	276	0	1
B	9a4aec3	blood	snp_480	A	G	snp	NA	NA	NA	NA	70	0	1
B	9a4aec3	blood	snp_482	A	AC	ins	NA	frameshift_variant_c.103dupG_p.Val35fs	NA	hypothetical_protein	61	0	1
B	9a4aec3	blood	snp_484	A	G	snp	fklB	synonymous_variant_c.615T>C_p.Ile205Ile	NA	FKBP-type_22_kDa_peptidyl-prolyl_cis-trans_isomerase	76	0	1
B	9a4aec3	blood	snp_486	TCC	T	del	aidB	frameshift_variant_c.1614_1615delGG_p.Glu539fs	NA	Putative_acyl-CoA_dehydrogenase_AidB	67	0	1
B	9a4aec3	blood	snp_489	CA	C	del	NA	NA	NA	NA	37	0	1
B	9a4aec3	blood	snp_490	A	G	snp	hflC	missense_variant_c.970T>C_p.Cys324Arg	NA	Modulator_of_FtsH_protease_HflC	83	0	1
B	9a4aec3	blood	snp_497	A	G	snp	melA	synonymous_variant_c.840T>C_p.Gly280Gly	NA	Alpha-galactosidase	85	0	1
B	9a4aec3	blood	snp_498	C	T	snp	yjcS	missense_variant_c.1388C>T_p.Ala463Val	NA	Putative_alkyl/aryl-sulfatase_YjcS	87	0	1
B	9a4aec3	blood	snp_499	G	A	snp	NA	missense_variant_c.166C>T_p.Arg56Trp	NA	hypothetical_protein	90	0	1
B	9a4aec3	blood	snp_5	T	G	snp	NA	missense_variant_c.275T>G_p.Val92Gly	NA	hypothetical_protein	31	0	1
B	9a4aec3	blood	snp_502	C	CG	ins	virB4_2	frameshift_variant_c.1735dupC_p.Arg579fs	NA	Type_IV_secretion_system_protein_virB4	100	0	1
B	9a4aec3	blood	snp_503	T	C	snp	qorA	missense_variant_c.974T>C_p.Leu325Pro	NA	Quinone_oxidoreductase_1	81	0	1
B	9a4aec3	blood	snp_514	A	G	snp	thiG	missense_variant_c.43A>G_p.Thr15Ala	NA	Thiazole_synthase	80	0	1
B	9a4aec3	blood	snp_515	C	T	snp	rplJ	synonymous_variant_c.261G>A_p.Glu87Glu	NA	50S_ribosomal_protein_L10	65	0	1
B	9a4aec3	blood	snp_518	T	C	snp	eptC	synonymous_variant_c.1617T>C_p.Arg539Arg	NA	Phosphoethanolamine_transferase_EptC	79	0	1
B	9a4aec3	blood	snp_52	A	G	snp	bamC	synonymous_variant_c.87A>G_p.Ser29Ser	NA	Outer_membrane_protein_assembly_factor_BamC	69	0	1
B	9a4aec3	blood	snp_520	G	A	snp	cutC_2	synonymous_variant_c.945C>T_p.Ser315Ser	NA	Choline_trimethylamine-lyase	58	0	1
B	9a4aec3	blood	snp_525	A	G	snp	fieF_1	missense_variant_c.605T>C_p.Val202Ala	NA	Ferrous-iron_efflux_pump_FieF	79	0	1
B	9a4aec3	blood	snp_529	G	GC	ins	rhaR_5	frameshift_variant_c.397dupG_p.Ala133fs	NA	HTH-type_transcriptional_activator_RhaR	60	0	1
B	9a4aec3	blood	snp_53	A	G	snp	NA	missense_variant_c.83A>G_p.Asn28Ser	NA	hypothetical_protein	70	0	1
B	9a4aec3	blood	snp_531	T	C	snp	NA	NA	NA	NA	52	0	1
B	9a4aec3	blood	snp_536	T	C	snp	nlhH	synonymous_variant_c.618T>C_p.Thr206Thr	NA	Carboxylesterase_NlhH	92	0	1
B	9a4aec3	blood	snp_538	GA	G	del	yihN	frameshift_variant_c.183delT_p.Leu62fs	NA	Inner_membrane_protein_YihN	80	0	1
B	9a4aec3	blood	snp_54	A	G	snp	acrB_1	synonymous_variant_c.585T>C_p.Ser195Ser	NA	Multidrug_efflux_pump_subunit_AcrB	52	0	1
B	9a4aec3	blood	snp_547	A	G	snp	panF	synonymous_variant_c.828T>C_p.Gly276Gly	NA	Sodium/pantothenate_symporter	70	0	1
B	9a4aec3	blood	snp_549	C	T	snp	pldA	missense_variant_c.712G>A_p.Gly238Ser	NA	Phospholipase_A1	71	0	1
B	9a4aec3	blood	snp_552	G	T	snp	ilvA	missense_variant_c.907C>A_p.His303Asn	NA	L-threonine_dehydratase_biosynthetic_IlvA	65	0	1
B	9a4aec3	blood	snp_558	C	A	snp	atpB	missense_variant_c.751C>A_p.Leu251Met	NA	ATP_synthase_subunit_a	119	0	1
B	9a4aec3	blood	snp_56	T	C	snp	NA	missense_variant_c.1511A>G_p.Tyr504Cys	NA	hypothetical_protein	78	0	1
B	9a4aec3	blood	snp_561	CA	C	del	NA	NA	NA	NA	16	0	1
B	9a4aec3	blood	snp_564	A	G	snp	adeP	missense_variant_c.1210A>G_p.Ile404Val	NA	Adenine_permease_AdeP	81	0	1
B	9a4aec3	blood	snp_565	A	G	snp	tldD	missense_variant_c.946A>G_p.Thr316Ala	NA	Metalloprotease_TldD	69	0	1
B	9a4aec3	blood	snp_567	C	T	snp	degQ	missense_variant_c.265G>A_p.Glu89Lys	NA	Periplasmic_pH-dependent_serine_endoprotease_DegQ	49	0	1
B	9a4aec3	blood	snp_568	C	T	snp	gyrB	missense_variant_c.1391C>T_p.Ser464Phe	NA	DNA_gyrase_subunit_B	65	0	1
B	9a4aec3	blood	snp_569	G	GT	ins	nanT	frameshift_variant_c.446dupT_p.Leu149fs	NA	Sialic_acid_transporter_NanT	55	0	1
B	9a4aec3	blood	snp_57	T	C	snp	NA	NA	NA	NA	48	0	1
B	9a4aec3	blood	snp_571	A	G	snp	gltB	missense_variant_c.2453T>C_p.Val818Ala	NA	Glutamate_synthase_[NADPH]_large_chain	76	0	1
B	9a4aec3	blood	snp_573	AG	A	del	NA	NA	NA	NA	78	0	1
B	9a4aec3	blood	snp_575	A	G	snp	infB	missense_variant_c.2662A>G_p.Thr888Ala	NA	Translation_initiation_factor_IF-2	78	0	1
B	9a4aec3	blood	snp_576	C	T	snp	nlpI	synonymous_variant_c.225C>T_p.Leu75Leu	NA	Lipoprotein_NlpI	68	0	1
B	9a4aec3	blood	snp_579	T	C	snp	yraJ	synonymous_variant_c.2424A>G_p.Gly808Gly	NA	Outer_membrane_usher_protein_YraJ	80	0	1
B	9a4aec3	blood	snp_580	G	A	snp	yraJ	missense_variant_c.241C>T_p.Arg81Trp	NA	Outer_membrane_usher_protein_YraJ	104	0	1
B	9a4aec3	blood	snp_581	G	GT	ins	NA	frameshift_variant_c.1179dupT_p.Gly394fs	NA	hypothetical_protein	712	0	1
B	9a4aec3	blood	snp_585	A	G	snp	tdcC	missense_variant_c.91A>G_p.Thr31Ala	NA	Threonine/serine_transporter_TdcC	76	0	1
B	9a4aec3	blood	snp_586	G	GT	ins	NA	NA	NA	NA	260	0	1
B	9a4aec3	blood	snp_588	T	C	snp	NA	missense_variant_c.586A>G_p.Thr196Ala	NA	hypothetical_protein	695	0	1
B	9a4aec3	blood	snp_589	G	GA	ins	uxaA	frameshift_variant_c.960dupA_p.Leu321fs	NA	Altronate_dehydratase	62	0	1
B	9a4aec3	blood	snp_590	T	C	snp	sstT	missense_variant_c.958A>G_p.Ile320Val	NA	Serine/threonine_transporter_SstT	69	0	1
B	9a4aec3	blood	snp_591	TG	T	del	NA	NA	NA	NA	36	0	1
B	9a4aec3	blood	snp_592	T	C	snp	ebgA	missense_variant_c.733A>G_p.Thr245Ala	NA	Evolved_beta-galactosidase_subunit_alpha	72	0	1
B	9a4aec3	blood	snp_595	A	AG	ins	NA	NA	NA	NA	49	0	1
B	9a4aec3	blood	snp_6	G	A	snp	lldP	missense_variant_c.916C>T_p.Leu306Phe	NA	L-lactate_permease	84	0	1
B	9a4aec3	blood	snp_604	C	CGG	ins	nudF	frameshift_variant_c.406_407dupGG_p.Thr137fs	NA	ADP-ribose_pyrophosphatase	46	0	1
B	9a4aec3	blood	snp_607	CATT	TATC	complex	NA	synonymous_variant_c.444_447delCATTinsTATC_p.150	NA	IS110_family_transposase_IS4321R	157	0	1
B	9a4aec3	blood	snp_608	C	G	snp	NA	synonymous_variant_c.456C>G_p.Pro152Pro	NA	IS110_family_transposase_IS4321R	133	0	1
B	9a4aec3	blood	snp_609	A	T	snp	NA	synonymous_variant_c.462A>T_p.Gly154Gly	NA	IS110_family_transposase_IS4321R	121	0	1
B	9a4aec3	blood	snp_610	C	T	snp	NA	synonymous_variant_c.477C>T_p.Ser159Ser	NA	IS110_family_transposase_IS4321R	90	0	1
B	9a4aec3	blood	snp_612	A	C	snp	NA	missense_variant_c.490A>C_p.Ile164Leu	NA	IS110_family_transposase_IS4321R	68	0	1
B	9a4aec3	blood	snp_614	G	A	snp	parC	missense_variant_c.251G>A_p.Gly84Glu	NA	DNA_topoisomerase_4_subunit_A	91	0	1
B	9a4aec3	blood	snp_615	C	T	snp	NA	synonymous_variant_c.519C>T_p.Tyr173Tyr	NA	IS110_family_transposase_IS4321R	20	0	1
B	9a4aec3	blood	snp_616	T	C	snp	coaBC	missense_variant_c.1124A>G_p.Asp375Gly	NA	Coenzyme_A_biosynthesis_bifunctional_protein_CoaBC	59	0	1
B	9a4aec3	blood	snp_617	T	C	snp	NA	synonymous_variant_c.532T>C_p.Leu178Leu	NA	IS110_family_transposase_IS4321R	10	0	1
B	9a4aec3	blood	snp_623	T	TA	ins	NA	NA	NA	NA	68	0	1
B	9a4aec3	blood	snp_629	T	C	snp	NA	missense_variant_c.457T>C_p.Tyr153His	NA	Type_IV_secretion_system_protein_virB10	661	0	1
B	9a4aec3	blood	snp_630	T	C	snp	yghO	synonymous_variant_c.75T>C_p.Phe25Phe	NA	Protein_YghO	43	0	1
B	9a4aec3	blood	snp_633	GA	G	del	topB_2	frameshift_variant_c.838delA_p.Thr280fs	NA	DNA_topoisomerase_3	536	0	1
B	9a4aec3	blood	snp_638	TG	T	del	NA	frameshift_variant_c.592delG_p.Ala198fs	NA	hypothetical_protein	48	0	1
B	9a4aec3	blood	snp_639	T	C	snp	rfaP	missense_variant_c.83T>C_p.Val28Ala	NA	Lipopolysaccharide_core_heptose(I)_kinase_RfaP	78	0	1
B	9a4aec3	blood	snp_641	A	G	snp	rsmE	synonymous_variant_c.264T>C_p.Arg88Arg	NA	Ribosomal_RNA_small_subunit_methyltransferase_E	58	0	1
B	9a4aec3	blood	snp_644	T	C	snp	NA	synonymous_variant_c.921T>C_p.Asn307Asn	NA	hypothetical_protein	623	0	1
B	9a4aec3	blood	snp_648	A	G	snp	yggP	missense_variant_c.152A>G_p.Glu51Gly	NA	Mannitol-1-phosphate_5-dehydrogenase	97	0	1
B	9a4aec3	blood	snp_650	CG	C	del	fumE_1	frameshift_variant_c.186delG_p.Ala64fs	NA	Fumarase_E	90	0	1
B	9a4aec3	blood	snp_651	G	A	snp	NA	missense_variant_c.980G>A_p.Cys327Tyr	NA	hypothetical_protein	44	0	1
B	9a4aec3	blood	snp_656	T	C	snp	NA	stop_lost&splice_region_variant_c.910T>C_p.Ter304Glnext*?	NA	hypothetical_protein	268	0	1
B	9a4aec3	blood	snp_657	T	C	snp	xerD	synonymous_variant_c.118T>C_p.Leu40Leu	NA	Tyrosine_recombinase_XerD	65	0	1
B	9a4aec3	blood	snp_659	A	G	snp	ghxQ	synonymous_variant_c.462T>C_p.Gly154Gly	NA	Guanine/hypoxanthine_permease_GhxQ	47	0	1
B	9a4aec3	blood	snp_674	T	TG	ins	prgH_1	frameshift_variant_c.612dupG_p.Met205fs	NA	Protein_PrgH	22	0	1
B	9a4aec3	blood	snp_682	CA	C	del	NA	NA	NA	NA	47	0	1
B	9a4aec3	blood	snp_684	A	G	snp	ppnN	synonymous_variant_c.468T>C_p.Gly156Gly	NA	Pyrimidine/purine_nucleotide_5'-monophosphate_nucleosidase	50	0	1
B	9a4aec3	blood	snp_685	T	TG	ins	gudX	frameshift_variant_c.996dupG_p.Leu333fs	NA	Glucarate_dehydratase-related_protein	50	0	1
B	9a4aec3	blood	snp_686	T	C	snp	relA	missense_variant_c.2008T>C_p.Cys670Arg	NA	GTP_pyrophosphokinase	78	0	1
B	9a4aec3	blood	snp_687	CT	C	del	NA	NA	NA	NA	15	0	1
B	9a4aec3	blood	snp_688	T	TG	ins	NA	NA	NA	NA	25	0	1
B	9a4aec3	blood	snp_69	T	C	snp	NA	synonymous_variant_c.807T>C_p.Gly269Gly	NA	hypothetical_protein	262	0	1
B	9a4aec3	blood	snp_7	A	G	snp	surE	missense_variant_c.163A>G_p.Thr55Ala	NA	5'/3'-nucleotidase_SurE	72	0	1
B	9a4aec3	blood	snp_71	T	C	snp	hsdR	synonymous_variant_c.2031A>G_p.Leu677Leu	NA	Type_I_restriction_enzyme_EcoR124II_R_protein	249	0	1
B	9a4aec3	blood	snp_74	C	CA	ins	nohA_1	frameshift_variant_c.17dupA_p.Gln7fs	NA	Prophage_DNA-packing_protein_NohA	73	0	1
B	9a4aec3	blood	snp_75	C	T	snp	NA	synonymous_variant_c.963C>T_p.Ser321Ser	NA	hypothetical_protein	17	0	1
B	9a4aec3	blood	snp_79	T	C	snp	NA	synonymous_variant_c.891T>C_p.Gly297Gly	NA	hypothetical_protein	22	0	1
B	9a4aec3	blood	snp_80	C	T	snp	NA	synonymous_variant_c.909C>T_p.Arg303Arg	NA	hypothetical_protein	29	0	1
B	9a4aec3	blood	snp_81	TG	T	del	NA	frameshift_variant_c.373delG_p.Ala125fs	NA	hypothetical_protein	34	0	1
B	9a4aec3	blood	snp_82	T	C	snp	NA	stop_lost&splice_region_variant_c.484T>C_p.Ter162Glnext*?	NA	hypothetical_protein	87	0	1
B	9a4aec3	blood	snp_84	A	AG	ins	NA	NA	NA	NA	48	0	1
B	9a4aec3	blood	snp_85	T	C	snp	NA	NA	NA	NA	306	0	1
B	9a4aec3	blood	snp_87	GCC	G	del	NA	frameshift_variant_c.26_27delGG_p.Gly9fs	NA	hypothetical_protein	532	0	1
B	9a4aec3	blood	snp_88	A	G	snp	hyfA_1	synonymous_variant_c.381A>G_p.Gly127Gly	NA	Hydrogenase-4_component_A	65	0	1
B	9a4aec3	blood	snp_9	T	C	snp	NA	NA	NA	NA	70	0	1
B	9a4aec3	blood	snp_91	A	G	snp	argT	missense_variant_c.691A>G_p.Thr231Ala	NA	Lysine/arginine/ornithine-binding_periplasmic_protein	71	0	1
B	9a4aec3	blood	snp_95	A	G	snp	yfcD	synonymous_variant_c.96A>G_p.Ala32Ala	NA	putative_Nudix_hydrolase_YfcD	62	0	1
B	9a4aec3	blood	snp_98	T	C	snp	ackA	missense_variant_c.226A>G_p.Thr76Ala	NA	Acetate_kinase	68	0	1
B	9a4anac2	blood	snp_10	T	C	snp	gutQ	synonymous_variant_c.894A>G_p.Pro298Pro	NA	Arabinose_5-phosphate_isomerase_GutQ	15	0	1
B	9a4anac2	blood	snp_102	A	G	snp	nuoC	missense_variant_c.256A>G_p.Thr86Ala	NA	NADH-quinone_oxidoreductase_subunit_C/D	22	0	1
B	9a4anac2	blood	snp_103	G	A	snp	malS	synonymous_variant_c.583C>T_p.Leu195Leu	NA	Periplasmic_alpha-amylase	15	0	1
B	9a4anac2	blood	snp_110	T	C	snp	gyrA	missense_variant_c.248T>C_p.Leu83Ser	NA	DNA_gyrase_subunit_A	24	0	1
B	9a4anac2	blood	snp_112	A	G	snp	rcsD	missense_variant_c.385T>C_p.Ser129Pro	NA	Phosphotransferase_RcsD	13	0	1
B	9a4anac2	blood	snp_113	C	T	snp	xerC_3	missense_variant_c.410G>A_p.Arg137Gln	NA	Tyrosine_recombinase_XerC	74	0	1
B	9a4anac2	blood	snp_114	G	A	snp	napH	synonymous_variant_c.786G>A_p.Thr262Thr	NA	Ferredoxin-type_protein_NapH	14	0	1
B	9a4anac2	blood	snp_115	AG	A	del	NA	frameshift_variant_c.480delG_p.Ile161fs	NA	hypothetical_protein	22	0	1
B	9a4anac2	blood	snp_12	A	G	snp	alaS	missense_variant_c.2614A>G_p.Ser872Gly	NA	Alanine--tRNA_ligase	17	0	1
B	9a4anac2	blood	snp_124	T	G	snp	metG	synonymous_variant_c.330A>C_p.Ile110Ile	NA	Methionine--tRNA_ligase	24	0	1
B	9a4anac2	blood	snp_125	G	A	snp	metG	missense_variant_c.101C>T_p.Ala34Val	NA	Methionine--tRNA_ligase	17	0	1
B	9a4anac2	blood	snp_126	A	G	snp	thiM	missense_variant_c.103A>G_p.Thr35Ala	NA	Hydroxyethylthiazole_kinase	24	0	1
B	9a4anac2	blood	snp_127	GA	G	del	NA	frameshift_variant_c.572delA_p.Lys191fs	NA	hypothetical_protein	18	0	1
B	9a4anac2	blood	snp_13	A	G	snp	yqaA	missense_variant_c.173A>G_p.Asn58Ser	NA	Inner_membrane_protein_YqaA	22	0	1
B	9a4anac2	blood	snp_135	C	T	snp	dcd	missense_variant_c.328C>T_p.Arg110Cys	NA	dCTP_deaminase	18	0	1
B	9a4anac2	blood	snp_137	T	C	snp	NA	missense_variant_c.389T>C_p.Val130Ala	NA	hypothetical_protein	11	0	1
B	9a4anac2	blood	snp_142	A	G	snp	ugd	synonymous_variant_c.879A>G_p.Ser293Ser	NA	UDP-glucose_6-dehydrogenase	17	0	1
B	9a4anac2	blood	snp_145	G	C	snp	mshA_4	missense_variant_c.65G>C_p.Gly22Ala	NA	D-inositol-3-phosphate_glycosyltransferase	15	0	1
B	9a4anac2	blood	snp_147	A	G	snp	plaP	missense_variant_c.103A>G_p.Thr35Ala	NA	Low-affinity_putrescine_importer_PlaP	24	0	1
B	9a4anac2	blood	snp_149	A	G	snp	cbl	missense_variant_c.280A>G_p.Ile94Val	NA	HTH-type_transcriptional_regulator_cbl	22	0	1
B	9a4anac2	blood	snp_15	T	TC	ins	NA	frameshift_variant_c.1083dupC_p.Arg362fs	NA	IS4_family_transposase_IS421	63	0	1
B	9a4anac2	blood	snp_150	A	G	snp	yeeO	missense_variant_c.1102A>G_p.Thr368Ala	NA	putative_FMN/FAD_exporter_YeeO	13	0	1
B	9a4anac2	blood	snp_164	C	T	snp	bcsE	missense_variant_c.220G>A_p.Glu74Lys	NA	Cyclic_di-GMP_binding_protein_BcsE	22	0	1
B	9a4anac2	blood	snp_165	A	G	snp	yecM	missense_variant_c.308A>G_p.Glu103Gly	NA	Protein_YecM	26	0	1
B	9a4anac2	blood	snp_166	G	GA	ins	NA	frameshift_variant_c.739dupA_p.Ser247fs	NA	hypothetical_protein	80	0	1
B	9a4anac2	blood	snp_170	C	CG	ins	mepM	frameshift_variant_c.582dupG_p.Ser195fs	NA	Murein_DD-endopeptidase_MepM	13	0	1
B	9a4anac2	blood	snp_173	G	A	snp	cycB	missense_variant_c.1150G>A_p.Ala384Thr	NA	Cyclodextrin-binding_protein	20	0	1
B	9a4anac2	blood	snp_175	CG	C	del	ptrB_1	frameshift_variant_c.1605delG_p.His536fs	NA	Protease_2	18	0	1
B	9a4anac2	blood	snp_176	G	A	snp	NA	synonymous_variant_c.165C>T_p.Arg55Arg	NA	hypothetical_protein	21	0	1
B	9a4anac2	blood	snp_180	C	T	snp	rsmF	missense_variant_c.66G>A_p.Met22Ile	NA	Ribosomal_RNA_small_subunit_methyltransferase_F	16	0	1
B	9a4anac2	blood	snp_185	G	A	snp	cdgI	missense_variant_c.245C>T_p.Ala82Val	NA	putative_diguanylate_cyclase_CdgI	10	0	1
B	9a4anac2	blood	snp_186	A	G	snp	NA	NA	NA	NA	11	0	1
B	9a4anac2	blood	snp_187	A	G	snp	gdhA	missense_variant_c.221T>C_p.Val74Ala	NA	NADP-specific_glutamate_dehydrogenase	19	0	1
B	9a4anac2	blood	snp_190	A	AG	ins	astC	frameshift_variant_c.583dupG_p.Glu195fs	NA	Succinylornithine_transaminase	21	0	1
B	9a4anac2	blood	snp_192	A	G	snp	yhjJ	missense_variant_c.782A>G_p.Glu261Gly	NA	Protein_YhjJ	20	0	1
B	9a4anac2	blood	snp_2	T	C	snp	cysJ	synonymous_variant_c.1722T>C_p.Gly574Gly	NA	Sulfite_reductase_[NADPH]_flavoprotein_alpha-component	13	0	1
B	9a4anac2	blood	snp_200	CT	C	del	NA	NA	NA	NA	13	0	1
B	9a4anac2	blood	snp_201	A	G	snp	ppsR	missense_variant_c.226T>C_p.Ser76Pro	NA	Phosphoenolpyruvate_synthase_regulatory_protein	11	0	1
B	9a4anac2	blood	snp_202	C	T	snp	fixB_2	missense_variant_c.383G>A_p.Gly128Asp	NA	Protein_FixB	14	0	1
B	9a4anac2	blood	snp_203	T	C	snp	NA	missense_variant_c.2270T>C_p.Val757Ala	NA	hypothetical_protein	20	0	1
B	9a4anac2	blood	snp_204	A	G	snp	NA	NA	NA	NA	13	0	1
B	9a4anac2	blood	snp_205	C	T	snp	sodB	synonymous_variant_c.528G>A_p.Glu176Glu	NA	Superoxide_dismutase_[Fe]	19	0	1
B	9a4anac2	blood	snp_208	C	CA	ins	NA	NA	NA	NA	10	0	1
B	9a4anac2	blood	snp_209	A	G	snp	rsxD	synonymous_variant_c.345T>C_p.Gly115Gly	NA	Ion-translocating_oxidoreductase_complex_subunit_D	18	0	1
B	9a4anac2	blood	snp_210	A	AG	ins	rsxD	frameshift_variant_c.274dupC_p.Leu92fs	NA	Ion-translocating_oxidoreductase_complex_subunit_D	10	0	1
B	9a4anac2	blood	snp_212	A	G	snp	rsxC	synonymous_variant_c.261T>C_p.Gly87Gly	NA	Ion-translocating_oxidoreductase_complex_subunit_C	16	0	1
B	9a4anac2	blood	snp_214	C	T	snp	malX	synonymous_variant_c.1020G>A_p.Pro340Pro	NA	PTS_system_maltose-specific_EIICB_component	13	0	1
B	9a4anac2	blood	snp_215	A	G	snp	NA	synonymous_variant_c.726A>G_p.Ser242Ser	NA	hypothetical_protein	17	0	1
B	9a4anac2	blood	snp_225	T	C	snp	NA	synonymous_variant_c.534T>C_p.Gly178Gly	NA	hypothetical_protein	10	0	1
B	9a4anac2	blood	snp_226	C	T	snp	NA	missense_variant_c.185C>T_p.Ala62Val	NA	hypothetical_protein	11	0	1
B	9a4anac2	blood	snp_228	GC	G	del	NA	frameshift_variant_c.465delC_p.Ser156fs	NA	hypothetical_protein	14	0	1
B	9a4anac2	blood	snp_233	T	C	snp	NA	NA	NA	NA	10	0	1
B	9a4anac2	blood	snp_238	C	T	snp	NA	synonymous_variant_c.4104C>T_p.Asn1368Asn	NA	hypothetical_protein	19	0	1
B	9a4anac2	blood	snp_25	T	C	snp	NA	synonymous_variant_c.303A>G_p.Ser101Ser	NA	hypothetical_protein	13	0	1
B	9a4anac2	blood	snp_251	T	C	snp	ydcV_1	synonymous_variant_c.33A>G_p.Lys11Lys	NA	Inner_membrane_ABC_transporter_permease_protein_YdcV	12	0	1
B	9a4anac2	blood	snp_254	T	A	snp	potA_1	synonymous_variant_c.90A>T_p.Gly30Gly	NA	Spermidine/putrescine_import_ATP-binding_protein_PotA	16	0	1
B	9a4anac2	blood	snp_255	CT	C	del	lysN	frameshift_variant_c.786delA_p.Ala263fs	NA	2-aminoadipate_transaminase	10	0	1
B	9a4anac2	blood	snp_256	A	G	snp	prlC	missense_variant_c.1837A>G_p.Ser613Gly	NA	Oligopeptidase_A	14	0	1
B	9a4anac2	blood	snp_258	A	G	snp	paaJ	missense_variant_c.95T>C_p.Ile32Thr	NA	3-oxoadipyl-CoA/3-oxo-5,6-dehydrosuberyl-CoA_thiolase	14	0	1
B	9a4anac2	blood	snp_260	AT	A	del	paaA_2	frameshift_variant&start_lost_c.1delA_p.Met1fs	NA	1,2-phenylacetyl-CoA_epoxidase,_subunit_A	20	0	1
B	9a4anac2	blood	snp_261	C	G	snp	NA	synonymous_variant_c.57C>G_p.Val19Val	NA	Ulvan-active_sulfatase	26	0	1
B	9a4anac2	blood	snp_262	T	C	snp	abgT	missense_variant_c.25T>C_p.Ser9Pro	NA	p-aminobenzoyl-glutamate_transport_protein	16	0	1
B	9a4anac2	blood	snp_265	CC	TT	complex	NA	missense_variant_c.892_893delCCinsTT_p.Pro298Phe	NA	hypothetical_protein	10	0	1
B	9a4anac2	blood	snp_268	G	C	snp	puuB	missense_variant_c.318C>G_p.Ile106Met	NA	Gamma-glutamylputrescine_oxidoreductase	15	0	1
B	9a4anac2	blood	snp_269	A	G	snp	puuC	missense_variant_c.494T>C_p.Val165Ala	NA	NADP/NAD-dependent_aldehyde_dehydrogenase_PuuC	12	0	1
B	9a4anac2	blood	snp_277	C	T	snp	rbbA	stop_gained_c.712C>T_p.Gln238*	NA	Ribosome-associated_ATPase	26	0	1
B	9a4anac2	blood	snp_28	A	G	snp	clpB	missense_variant_c.1100A>G_p.Asp367Gly	NA	Chaperone_protein_ClpB	28	0	1
B	9a4anac2	blood	snp_280	A	G	snp	NA	stop_lost&splice_region_variant_c.321A>G_p.Ter107Trpext*?	NA	hypothetical_protein	11	0	1
B	9a4anac2	blood	snp_282	A	G	snp	narK	synonymous_variant_c.15T>C_p.Ser5Ser	NA	Nitrate/nitrite_transporter_NarK	17	0	1
B	9a4anac2	blood	snp_283	G	GC	ins	NA	frameshift_variant_c.1308dupG_p.Gln437fs	NA	Invasin	17	0	1
B	9a4anac2	blood	snp_284	A	G	snp	kdsA	missense_variant_c.131T>C_p.Val44Ala	NA	2-dehydro-3-deoxyphosphooctonate_aldolase	22	0	1
B	9a4anac2	blood	snp_285	A	G	snp	ycgR	missense_variant_c.97A>G_p.Ser33Gly	NA	Flagellar_brake_protein_YcgR	14	0	1
B	9a4anac2	blood	snp_287	A	AG	ins	NA	NA	NA	NA	13	0	1
B	9a4anac2	blood	snp_288	T	C	snp	yidI	missense_variant_c.196A>G_p.Thr66Ala	NA	Inner_membrane_protein_YidI	16	0	1
B	9a4anac2	blood	snp_289	A	AC	ins	yhhT_1	frameshift_variant_c.658dupG_p.Val220fs	NA	Putative_transport_protein_YhhT	20	0	1
B	9a4anac2	blood	snp_292	A	G	snp	NA	missense_variant_c.94A>G_p.Thr32Ala	NA	hypothetical_protein	90	0	1
B	9a4anac2	blood	snp_295	T	C	snp	flgE_1	missense_variant_c.709A>G_p.Thr237Ala	NA	Flagellar_hook_protein_FlgE	13	0	1
B	9a4anac2	blood	snp_297	T	C	snp	mdoH	missense_variant_c.2161A>G_p.Thr721Ala	NA	Glucans_biosynthesis_glucosyltransferase_H	14	0	1
B	9a4anac2	blood	snp_298	A	AC	ins	mdoH	frameshift_variant_c.1357dupG_p.Val453fs	NA	Glucans_biosynthesis_glucosyltransferase_H	15	0	1
B	9a4anac2	blood	snp_30	T	C	snp	srmB_1	missense_variant_c.479A>G_p.Asp160Gly	NA	ATP-dependent_RNA_helicase_SrmB	17	0	1
B	9a4anac2	blood	snp_301	G	A	snp	NA	missense_variant_c.814G>A_p.Asp272Asn	NA	IS66_family_transposase_ISEc8	18	0	1
B	9a4anac2	blood	snp_303	T	C	snp	NA	missense_variant_c.713A>G_p.Tyr238Cys	NA	hypothetical_protein	18	0	1
B	9a4anac2	blood	snp_309	T	G	snp	putA	missense_variant_c.2552T>G_p.Val851Gly	NA	Bifunctional_protein_PutA	12	0	1
B	9a4anac2	blood	snp_31	TG	T	del	NA	NA	NA	NA	17	0	1
B	9a4anac2	blood	snp_318	CT	C	del	NA	NA	NA	NA	11	0	1
B	9a4anac2	blood	snp_32	G	A	snp	era_1	missense_variant_c.769G>A_p.Val257Ile	NA	GTPase_Era	20	0	1
B	9a4anac2	blood	snp_320	C	T	snp	ssuB	synonymous_variant_c.663C>T_p.Arg221Arg	NA	Aliphatic_sulfonates_import_ATP-binding_protein_SsuB	16	0	1
B	9a4anac2	blood	snp_322	G	GC	ins	ycbB	frameshift_variant_c.804dupG_p.Pro269fs	NA	putative_L,D-transpeptidase_YcbB	17	0	1
B	9a4anac2	blood	snp_329	T	C	snp	clpA	synonymous_variant_c.1086A>G_p.Lys362Lys	NA	ATP-dependent_Clp_protease_ATP-binding_subunit_ClpA	28	0	1
B	9a4anac2	blood	snp_330	T	C	snp	NA	synonymous_variant_c.912T>C_p.Ser304Ser	NA	hypothetical_protein	19	0	1
B	9a4anac2	blood	snp_333	G	A	snp	NA	NA	NA	NA	20	0	1
B	9a4anac2	blood	snp_335	A	G	snp	ydcV_3	missense_variant_c.502T>C_p.Cys168Arg	NA	Inner_membrane_ABC_transporter_permease_protein_YdcV	13	0	1
B	9a4anac2	blood	snp_336	A	G	snp	potA_3	missense_variant_c.389T>C_p.Val130Ala	NA	Spermidine/putrescine_import_ATP-binding_protein_PotA	27	0	1
B	9a4anac2	blood	snp_337	C	T	snp	NA	NA	NA	NA	10	0	1
B	9a4anac2	blood	snp_338	A	G	snp	NA	missense_variant_c.331T>C_p.Ser111Pro	NA	hypothetical_protein	14	0	1
B	9a4anac2	blood	snp_339	T	C	snp	NA	missense_variant_c.634A>G_p.Thr212Ala	NA	hypothetical_protein	11	0	1
B	9a4anac2	blood	snp_340	CG	C	del	NA	NA	NA	NA	16	0	1
B	9a4anac2	blood	snp_341	C	T	snp	ybjJ	missense_variant_c.854C>T_p.Ala285Val	NA	Inner_membrane_protein_YbjJ	15	0	1
B	9a4anac2	blood	snp_344	TG	T	del	gsiA	frameshift_variant_c.903delC_p.Ile302fs	NA	Glutathione_import_ATP-binding_protein_GsiA	14	0	1
B	9a4anac2	blood	snp_346	A	G	snp	ybiS	synonymous_variant_c.765A>G_p.Pro255Pro	NA	putative_L,D-transpeptidase_YbiS	22	0	1
B	9a4anac2	blood	snp_347	A	G	snp	dinG	missense_variant_c.1709T>C_p.Phe570Ser	NA	ATP-dependent_DNA_helicase_DinG	11	0	1
B	9a4anac2	blood	snp_348	A	G	snp	NA	missense_variant_c.1126A>G_p.Thr376Ala	NA	hypothetical_protein	20	0	1
B	9a4anac2	blood	snp_350	C	T	snp	ybgC	synonymous_variant_c.27G>A_p.Pro9Pro	NA	Acyl-CoA_thioester_hydrolase_YbgC	13	0	1
B	9a4anac2	blood	snp_351	C	T	snp	mngB	missense_variant_c.520G>A_p.Ala174Thr	NA	Mannosylglycerate_hydrolase	11	0	1
B	9a4anac2	blood	snp_352	T	C	snp	glpD	missense_variant_c.1118A>G_p.Tyr373Cys	NA	Aerobic_glycerol-3-phosphate_dehydrogenase	12	0	1
B	9a4anac2	blood	snp_360	T	TG	ins	gltJ	frameshift_variant_c.734dupG_p.Lys246fs	NA	Glutamate/aspartate_import_permease_protein_GltJ	12	0	1
B	9a4anac2	blood	snp_368	G	A	snp	nfrA	missense_variant_c.892G>A_p.Ala298Thr	NA	Bacteriophage_adsorption_protein_A	19	0	1
B	9a4anac2	blood	snp_369	A	G	snp	nfrA	synonymous_variant_c.2331A>G_p.Gln777Gln	NA	Bacteriophage_adsorption_protein_A	18	0	1
B	9a4anac2	blood	snp_370	A	G	snp	uhpB	missense_variant_c.566A>G_p.Tyr189Cys	NA	Signal_transduction_histidine-protein_kinase/phosphatase_UhpB	20	0	1
B	9a4anac2	blood	snp_374	A	G	snp	feoC	synonymous_variant_c.48T>C_p.Arg16Arg	NA	putative_[Fe-S]-dependent_transcriptional_repressor_FeoC	16	0	1
B	9a4anac2	blood	snp_376	A	G	snp	rhsD_3	synonymous_variant_c.75T>C_p.Gly25Gly	NA	Protein_RhsD	19	0	1
B	9a4anac2	blood	snp_378	G	GT	ins	NA	NA	NA	NA	18	0	1
B	9a4anac2	blood	snp_379	TG	T	del	ybaT	frameshift_variant_c.570delC_p.Ser191fs	NA	Inner_membrane_transport_protein_YbaT	10	0	1
B	9a4anac2	blood	snp_380	A	AC	ins	glsA1	frameshift_variant_c.647dupG_p.Val217fs	NA	Glutaminase_1	12	0	1
B	9a4anac2	blood	snp_384	A	AC	ins	acrR_2	frameshift_variant_c.121dupG_p.Val41fs	NA	HTH-type_transcriptional_regulator_AcrR	17	0	1
B	9a4anac2	blood	snp_388	C	T	snp	ppiD	synonymous_variant_c.1329G>A_p.Val443Val	NA	Peptidyl-prolyl_cis-trans_isomerase_D	18	0	1
B	9a4anac2	blood	snp_391	T	C	snp	thiI	missense_variant_c.1078A>G_p.Ile360Val	NA	tRNA_sulfurtransferase	20	0	1
B	9a4anac2	blood	snp_394	G	GC	ins	yajI	frameshift_variant_c.447dupC_p.Ser150fs	NA	putative_lipoprotein_YajI	16	0	1
B	9a4anac2	blood	snp_40	C	T	snp	der	synonymous_variant_c.441C>T_p.His147His	NA	GTPase_Der	22	0	1
B	9a4anac2	blood	snp_402	G	A	snp	NA	missense_variant_c.1271C>T_p.Ala424Val	NA	hypothetical_protein	22	0	1
B	9a4anac2	blood	snp_404	AT	A	del	sctC	frameshift_variant_c.19delA_p.Ile7fs	NA	Type_3_secretion_system_secretin	22	0	1
B	9a4anac2	blood	snp_406	C	T	snp	betB_1	missense_variant_c.440C>T_p.Ala147Val	NA	NAD/NADP-dependent_betaine_aldehyde_dehydrogenase	20	0	1
B	9a4anac2	blood	snp_408	T	C	snp	NA	NA	NA	NA	13	0	1
B	9a4anac2	blood	snp_41	T	C	snp	NA	synonymous_variant_c.600T>C_p.Arg200Arg	NA	IS30_family_transposase_IS30	72	0	1
B	9a4anac2	blood	snp_412	GC	G	del	paoD	frameshift_variant_c.840delC_p.Val281fs	NA	Molybdenum_cofactor_insertion_chaperone_PaoD	23	0	1
B	9a4anac2	blood	snp_42	G	A	snp	guaA	synonymous_variant_c.864G>A_p.Val288Val	NA	GMP_synthase_[glutamine-hydrolyzing]	19	0	1
B	9a4anac2	blood	snp_421	G	A	snp	flhB_2	missense_variant_c.965G>A_p.Cys322Tyr	NA	Flagellar_biosynthetic_protein_FlhB	14	0	1
B	9a4anac2	blood	snp_422	A	G	snp	vgrG1_3	missense_variant_c.590T>C_p.Leu197Pro	NA	Actin_cross-linking_toxin_VgrG1	16	0	1
B	9a4anac2	blood	snp_423	CA	C	del	NA	frameshift_variant_c.605delA_p.Asn202fs	NA	hypothetical_protein	22	0	1
B	9a4anac2	blood	snp_425	A	G	snp	NA	missense_variant_c.140A>G_p.Asp47Gly	NA	hypothetical_protein	20	0	1
B	9a4anac2	blood	snp_428	T	C	snp	NA	missense_variant_c.145A>G_p.Thr49Ala	NA	hypothetical_protein	15	0	1
B	9a4anac2	blood	snp_429	G	C	snp	dxr	missense_variant_c.95C>G_p.Ala32Gly	NA	1-deoxy-D-xylulose_5-phosphate_reductoisomerase	17	0	1
B	9a4anac2	blood	snp_431	T	C	snp	frlA	synonymous_variant_c.1236A>G_p.Ala412Ala	NA	putative_fructoselysine/psicoselysine_transporter_FrlA	15	0	1
B	9a4anac2	blood	snp_433	A	G	snp	NA	NA	NA	NA	20	0	1
B	9a4anac2	blood	snp_435	T	C	snp	speE	missense_variant_c.218T>C_p.Leu73Pro	NA	Polyamine_aminopropyltransferase	20	0	1
B	9a4anac2	blood	snp_436	G	A	snp	NA	missense_variant_c.76C>T_p.His26Tyr	NA	hypothetical_protein	30	0	1
B	9a4anac2	blood	snp_437	CT	C	del	NA	NA	NA	NA	15	0	1
B	9a4anac2	blood	snp_449	T	C	snp	thrC	missense_variant_c.1126A>G_p.Thr376Ala	NA	Threonine_synthase	14	0	1
B	9a4anac2	blood	snp_453	A	G	snp	slt	synonymous_variant_c.1815T>C_p.Ser605Ser	NA	Soluble_lytic_murein_transglycosylase	11	0	1
B	9a4anac2	blood	snp_455	G	A	snp	ettA	stop_gained_c.600G>A_p.Trp200*	NA	Energy-dependent_translational_throttle_protein_EttA	16	0	1
B	9a4anac2	blood	snp_463	T	C	snp	yjiA	missense_variant_c.284T>C_p.Val95Ala	NA	P-loop_guanosine_triphosphatase_YjiA	22	0	1
B	9a4anac2	blood	snp_465	T	C	snp	NA	synonymous_variant_c.78T>C_p.Arg26Arg	NA	putative_type_I_restriction_enzymeP_M_protein	20	0	1
B	9a4anac2	blood	snp_466	C	T	snp	NA	NA	NA	NA	17	0	1
B	9a4anac2	blood	snp_471	T	C	snp	NA	missense_variant_c.893A>G_p.Tyr298Cys	NA	hypothetical_protein	12	0	1
B	9a4anac2	blood	snp_474	C	T	snp	mgtA	missense_variant_c.926G>A_p.Cys309Tyr	NA	Magnesium-transporting_ATPase,_P-type_1	27	0	1
B	9a4anac2	blood	snp_48	T	C	snp	NA	missense_variant_c.1336A>G_p.Met446Val	NA	hypothetical_protein	97	0	1
B	9a4anac2	blood	snp_486	TCC	T	del	aidB	frameshift_variant_c.1614_1615delGG_p.Glu539fs	NA	Putative_acyl-CoA_dehydrogenase_AidB	20	0	1
B	9a4anac2	blood	snp_487	A	G	snp	NA	missense_variant_c.526T>C_p.Ser176Pro	NA	hypothetical_protein	23	0	1
B	9a4anac2	blood	snp_488	C	T	snp	NA	missense_variant_c.52G>A_p.Ala18Thr	NA	hypothetical_protein	21	0	1
B	9a4anac2	blood	snp_490	A	G	snp	hflC	missense_variant_c.970T>C_p.Cys324Arg	NA	Modulator_of_FtsH_protease_HflC	25	0	1
B	9a4anac2	blood	snp_491	GC	G	del	amiB	frameshift_variant_c.1282delG_p.Ala428fs	NA	N-acetylmuramoyl-L-alanine_amidase_AmiB	19	0	1
B	9a4anac2	blood	snp_492	T	G	snp	epmA	missense_variant_c.878A>C_p.Asp293Ala	NA	Elongation_factor_P--(R)-beta-lysine_ligase	20	0	1
B	9a4anac2	blood	snp_495	T	C	snp	lysU	synonymous_variant_c.921T>C_p.Gly307Gly	NA	Lysine--tRNA_ligase,_heat_inducible	14	0	1
B	9a4anac2	blood	snp_496	T	C	snp	dcuR	missense_variant_c.599T>C_p.Ile200Thr	NA	Transcriptional_regulatory_protein_DcuR	24	0	1
B	9a4anac2	blood	snp_498	C	T	snp	yjcS	missense_variant_c.1388C>T_p.Ala463Val	NA	Putative_alkyl/aryl-sulfatase_YjcS	19	0	1
B	9a4anac2	blood	snp_499	G	A	snp	NA	missense_variant_c.166C>T_p.Arg56Trp	NA	hypothetical_protein	37	0	1
B	9a4anac2	blood	snp_500	G	A	snp	cusC_2	synonymous_variant_c.1182G>A_p.Ala394Ala	NA	Cation_efflux_system_protein_CusC	15	0	1
B	9a4anac2	blood	snp_501	CA	C	del	NA	NA	NA	NA	19	0	1
B	9a4anac2	blood	snp_502	C	CG	ins	virB4_2	frameshift_variant_c.1735dupC_p.Arg579fs	NA	Type_IV_secretion_system_protein_virB4	30	0	1
B	9a4anac2	blood	snp_503	T	C	snp	qorA	missense_variant_c.974T>C_p.Leu325Pro	NA	Quinone_oxidoreductase_1	17	0	1
B	9a4anac2	blood	snp_513	G	A	snp	thiC	missense_variant_c.1301G>A_p.Gly434Asp	NA	Phosphomethylpyrimidine_synthase	22	0	1
B	9a4anac2	blood	snp_514	A	G	snp	thiG	missense_variant_c.43A>G_p.Thr15Ala	NA	Thiazole_synthase	22	0	1
B	9a4anac2	blood	snp_515	C	T	snp	rplJ	synonymous_variant_c.261G>A_p.Glu87Glu	NA	50S_ribosomal_protein_L10	20	0	1
B	9a4anac2	blood	snp_517	A	G	snp	argB	synonymous_variant_c.48T>C_p.Ser16Ser	NA	Acetylglutamate_kinase	12	0	1
B	9a4anac2	blood	snp_519	T	C	snp	frwD	synonymous_variant_c.132A>G_p.Gly44Gly	NA	PTS_system_fructose-like_EIIB_component_3	14	0	1
B	9a4anac2	blood	snp_520	G	A	snp	cutC_2	synonymous_variant_c.945C>T_p.Ser315Ser	NA	Choline_trimethylamine-lyase	17	0	1
B	9a4anac2	blood	snp_522	A	C	snp	menA	missense_variant_c.58A>C_p.Thr20Pro	NA	1,4-dihydroxy-2-naphthoate_octaprenyltransferase	21	0	1
B	9a4anac2	blood	snp_524	T	C	snp	sbp	missense_variant_c.635A>G_p.Glu212Gly	NA	Sulfate-binding_protein	19	0	1
B	9a4anac2	blood	snp_526	T	C	snp	fieF_1	missense_variant_c.518A>G_p.Tyr173Cys	NA	Ferrous-iron_efflux_pump_FieF	19	0	1
B	9a4anac2	blood	snp_529	G	GC	ins	rhaR_5	frameshift_variant_c.397dupG_p.Ala133fs	NA	HTH-type_transcriptional_activator_RhaR	13	0	1
B	9a4anac2	blood	snp_530	T	C	snp	rhaA	missense_variant_c.56T>C_p.Val19Ala	NA	L-rhamnose_isomerase	27	0	1
B	9a4anac2	blood	snp_532	T	C	snp	manP_2	missense_variant_c.305T>C_p.Val102Ala	NA	PTS_system_mannose-specific_EIIBCA_component	24	0	1
B	9a4anac2	blood	snp_534	A	G	snp	fdoG_2	missense_variant_c.2405A>G_p.Glu802Gly	NA	Formate_dehydrogenase-O_major_subunit	21	0	1
B	9a4anac2	blood	snp_535	A	C	snp	acrE	synonymous_variant_c.951T>G_p.Arg317Arg	NA	Multidrug_export_protein_AcrE	18	0	1
B	9a4anac2	blood	snp_537	GC	G	del	NA	frameshift_variant_c.316delG_p.Ala106fs	NA	hypothetical_protein	25	0	1
B	9a4anac2	blood	snp_549	C	T	snp	pldA	missense_variant_c.712G>A_p.Gly238Ser	NA	Phospholipase_A1	21	0	1
B	9a4anac2	blood	snp_553	T	C	snp	NA	NA	NA	NA	41	0	1
B	9a4anac2	blood	snp_554	C	CG	ins	NA	NA	NA	NA	10	0	1
B	9a4anac2	blood	snp_555	GT	G	del	hsrA	frameshift_variant_c.35delT_p.Leu12fs	NA	putative_transport_protein_HsrA	27	0	1
B	9a4anac2	blood	snp_561	CA	C	del	NA	NA	NA	NA	10	0	1
B	9a4anac2	blood	snp_563	T	TG	ins	bglB	frameshift_variant_c.1227dupG_p.Pro410fs	NA	6-phospho-beta-glucosidase_BglB	16	0	1
B	9a4anac2	blood	snp_567	C	T	snp	degQ	missense_variant_c.265G>A_p.Glu89Lys	NA	Periplasmic_pH-dependent_serine_endoprotease_DegQ	16	0	1
B	9a4anac2	blood	snp_568	C	T	snp	gyrB	missense_variant_c.1391C>T_p.Ser464Phe	NA	DNA_gyrase_subunit_B	27	0	1
B	9a4anac2	blood	snp_572	A	G	snp	murA	synonymous_variant_c.810A>G_p.Gly270Gly	NA	UDP-N-acetylglucosamine_1-carboxyvinyltransferase	29	0	1
B	9a4anac2	blood	snp_574	AG	A	del	traI	frameshift_variant_c.112delG_p.Ala38fs	NA	Multifunctional_conjugation_protein_TraI	57	0	1
B	9a4anac2	blood	snp_576	C	T	snp	nlpI	synonymous_variant_c.225C>T_p.Leu75Leu	NA	Lipoprotein_NlpI	17	0	1
B	9a4anac2	blood	snp_578	T	C	snp	NA	missense_variant_c.647A>G_p.Glu216Gly	NA	hypothetical_protein	21	0	1
B	9a4anac2	blood	snp_580	G	A	snp	yraJ	missense_variant_c.241C>T_p.Arg81Trp	NA	Outer_membrane_usher_protein_YraJ	24	0	1
B	9a4anac2	blood	snp_582	T	G	snp	garD	missense_variant_c.1097A>C_p.Asn366Thr	NA	Galactarate_dehydratase_(L-threo-forming)	12	0	1
B	9a4anac2	blood	snp_591	TG	T	del	NA	NA	NA	NA	14	0	1
B	9a4anac2	blood	snp_599	A	G	snp	papC_1	synonymous_variant_c.498T>C_p.Gly166Gly	NA	Outer_membrane_usher_protein_PapC	21	0	1
B	9a4anac2	blood	snp_6	G	A	snp	lldP	missense_variant_c.916C>T_p.Leu306Phe	NA	L-lactate_permease	22	0	1
B	9a4anac2	blood	snp_603	C	CG	ins	nudF	frameshift_variant_c.407dupG_p.Thr137fs	NA	ADP-ribose_pyrophosphatase	16	0	1
B	9a4anac2	blood	snp_611	T	C	snp	NA	NA	NA	NA	24	0	1
B	9a4anac2	blood	snp_614	G	A	snp	parC	missense_variant_c.251G>A_p.Gly84Glu	NA	DNA_topoisomerase_4_subunit_A	22	0	1
B	9a4anac2	blood	snp_620	A	G	snp	rhaS_1	missense_variant_c.281A>G_p.Tyr94Cys	NA	HTH-type_transcriptional_activator_RhaS	10	0	1
B	9a4anac2	blood	snp_623	T	TA	ins	NA	NA	NA	NA	16	0	1
B	9a4anac2	blood	snp_625	T	TG	ins	hybB	frameshift_variant_c.308dupG_p.Ser105fs	NA	putative_Ni/Fe-hydrogenase_2_b-type_cytochrome_subunit	17	0	1
B	9a4anac2	blood	snp_631	T	G	snp	yghO	missense_variant_c.187T>G_p.Trp63Gly	NA	Protein_YghO	11	0	1
B	9a4anac2	blood	snp_637	CT	C	del	trmB	frameshift_variant_c.425delT_p.Phe142fs	NA	tRNA_(guanine-N(7)-)-methyltransferase	12	0	1
B	9a4anac2	blood	snp_638	TG	T	del	NA	frameshift_variant_c.592delG_p.Ala198fs	NA	hypothetical_protein	18	0	1
B	9a4anac2	blood	snp_642	A	G	snp	NA	NA	NA	NA	27	0	1
B	9a4anac2	blood	snp_649	T	G	snp	yggP	synonymous_variant_c.555T>G_p.Gly185Gly	NA	Mannitol-1-phosphate_5-dehydrogenase	24	0	1
B	9a4anac2	blood	snp_65	A	G	snp	NA	missense_variant_c.637T>C_p.Phe213Leu	NA	hypothetical_protein	16	0	1
B	9a4anac2	blood	snp_650	CG	C	del	fumE_1	frameshift_variant_c.186delG_p.Ala64fs	NA	Fumarase_E	21	0	1
B	9a4anac2	blood	snp_652	A	G	snp	epd	missense_variant_c.440A>G_p.His147Arg	NA	D-erythrose-4-phosphate_dehydrogenase	17	0	1
B	9a4anac2	blood	snp_656	T	C	snp	NA	stop_lost&splice_region_variant_c.910T>C_p.Ter304Glnext*?	NA	hypothetical_protein	78	0	1
B	9a4anac2	blood	snp_658	A	G	snp	efeU_2	missense_variant_c.178A>G_p.Thr60Ala	NA	Ferrous_iron_permease_EfeU	64	0	1
B	9a4anac2	blood	snp_66	A	G	snp	NA	NA	NA	NA	17	0	1
B	9a4anac2	blood	snp_672	C	G	snp	ndhF	missense_variant_c.325G>C_p.Ala109Pro	NA	Nicotinate_dehydrogenase_FAD-subunit	11	0	1
B	9a4anac2	blood	snp_674	T	TG	ins	prgH_1	frameshift_variant_c.612dupG_p.Met205fs	NA	Protein_PrgH	10	0	1
B	9a4anac2	blood	snp_675	C	CG	ins	NA	frameshift_variant_c.370dupC_p.Arg124fs	NA	hypothetical_protein	20	0	1
B	9a4anac2	blood	snp_676	A	C	snp	kduI	synonymous_variant_c.393A>C_p.Ala131Ala	NA	4-deoxy-L-threo-5-hexosulose-uronate_ketol-isomerase	19	0	1
B	9a4anac2	blood	snp_678	GT	G	del	NA	NA	NA	NA	15	0	1
B	9a4anac2	blood	snp_682	CA	C	del	NA	NA	NA	NA	11	0	1
B	9a4anac2	blood	snp_685	T	TG	ins	gudX	frameshift_variant_c.996dupG_p.Leu333fs	NA	Glucarate_dehydratase-related_protein	11	0	1
B	9a4anac2	blood	snp_686	T	C	snp	relA	missense_variant_c.2008T>C_p.Cys670Arg	NA	GTP_pyrophosphokinase	16	0	1
B	9a4anac2	blood	snp_690	C	CT	ins	NA	NA	NA	NA	24	0	1
B	9a4anac2	blood	snp_7	A	G	snp	surE	missense_variant_c.163A>G_p.Thr55Ala	NA	5'/3'-nucleotidase_SurE	18	0	1
B	9a4anac2	blood	snp_72	T	G	snp	rrrD_1	missense_variant_c.349T>G_p.Ser117Ala	NA	Lysozyme_RrrD	23	0	1
B	9a4anac2	blood	snp_82	T	C	snp	NA	stop_lost&splice_region_variant_c.484T>C_p.Ter162Glnext*?	NA	hypothetical_protein	25	0	1
B	9a4anac2	blood	snp_84	A	AG	ins	NA	NA	NA	NA	20	0	1
B	9a4anac2	blood	snp_88	A	G	snp	hyfA_1	synonymous_variant_c.381A>G_p.Gly127Gly	NA	Hydrogenase-4_component_A	20	0	1
B	9a4anac2	blood	snp_90	A	G	snp	purF	synonymous_variant_c.636A>G_p.Val212Val	NA	Amidophosphoribosyltransferase	16	0	1
B	9a4anac2	blood	snp_91	A	G	snp	argT	missense_variant_c.691A>G_p.Thr231Ala	NA	Lysine/arginine/ornithine-binding_periplasmic_protein	18	0	1
B	9a4anac2	blood	snp_95	A	G	snp	yfcD	synonymous_variant_c.96A>G_p.Ala32Ala	NA	putative_Nudix_hydrolase_YfcD	22	0	1
B	9a4anac2	blood	snp_98	T	C	snp	ackA	missense_variant_c.226A>G_p.Thr76Ala	NA	Acetate_kinase	18	0	1
B	9a4anac3	blood	snp_10	T	C	snp	gutQ	synonymous_variant_c.894A>G_p.Pro298Pro	NA	Arabinose_5-phosphate_isomerase_GutQ	14	0	1
B	9a4anac3	blood	snp_102	A	G	snp	nuoC	missense_variant_c.256A>G_p.Thr86Ala	NA	NADH-quinone_oxidoreductase_subunit_C/D	34	0	1
B	9a4anac3	blood	snp_103	G	A	snp	malS	synonymous_variant_c.583C>T_p.Leu195Leu	NA	Periplasmic_alpha-amylase	51	0	1
B	9a4anac3	blood	snp_110	T	C	snp	gyrA	missense_variant_c.248T>C_p.Leu83Ser	NA	DNA_gyrase_subunit_A	36	0	1
B	9a4anac3	blood	snp_112	A	G	snp	rcsD	missense_variant_c.385T>C_p.Ser129Pro	NA	Phosphotransferase_RcsD	32	0	1
B	9a4anac3	blood	snp_113	C	T	snp	xerC_3	missense_variant_c.410G>A_p.Arg137Gln	NA	Tyrosine_recombinase_XerC	175	0	1
B	9a4anac3	blood	snp_115	AG	A	del	NA	frameshift_variant_c.480delG_p.Ile161fs	NA	hypothetical_protein	20	0	1
B	9a4anac3	blood	snp_12	A	G	snp	alaS	missense_variant_c.2614A>G_p.Ser872Gly	NA	Alanine--tRNA_ligase	30	0	1
B	9a4anac3	blood	snp_124	T	G	snp	metG	synonymous_variant_c.330A>C_p.Ile110Ile	NA	Methionine--tRNA_ligase	25	0	1
B	9a4anac3	blood	snp_125	G	A	snp	metG	missense_variant_c.101C>T_p.Ala34Val	NA	Methionine--tRNA_ligase	45	0	1
B	9a4anac3	blood	snp_126	A	G	snp	thiM	missense_variant_c.103A>G_p.Thr35Ala	NA	Hydroxyethylthiazole_kinase	47	0	1
B	9a4anac3	blood	snp_13	A	G	snp	yqaA	missense_variant_c.173A>G_p.Asn58Ser	NA	Inner_membrane_protein_YqaA	27	0	1
B	9a4anac3	blood	snp_135	C	T	snp	dcd	missense_variant_c.328C>T_p.Arg110Cys	NA	dCTP_deaminase	22	0	1
B	9a4anac3	blood	snp_137	T	C	snp	NA	missense_variant_c.389T>C_p.Val130Ala	NA	hypothetical_protein	33	0	1
B	9a4anac3	blood	snp_142	A	G	snp	ugd	synonymous_variant_c.879A>G_p.Ser293Ser	NA	UDP-glucose_6-dehydrogenase	31	0	1
B	9a4anac3	blood	snp_143	AT	A	del	NA	NA	NA	NA	22	0	1
B	9a4anac3	blood	snp_145	G	C	snp	mshA_4	missense_variant_c.65G>C_p.Gly22Ala	NA	D-inositol-3-phosphate_glycosyltransferase	16	0	1
B	9a4anac3	blood	snp_147	A	G	snp	plaP	missense_variant_c.103A>G_p.Thr35Ala	NA	Low-affinity_putrescine_importer_PlaP	32	0	1
B	9a4anac3	blood	snp_149	A	G	snp	cbl	missense_variant_c.280A>G_p.Ile94Val	NA	HTH-type_transcriptional_regulator_cbl	26	0	1
B	9a4anac3	blood	snp_15	T	TC	ins	NA	frameshift_variant_c.1083dupC_p.Arg362fs	NA	IS4_family_transposase_IS421	118	0	1
B	9a4anac3	blood	snp_150	A	G	snp	yeeO	missense_variant_c.1102A>G_p.Thr368Ala	NA	putative_FMN/FAD_exporter_YeeO	21	0	1
B	9a4anac3	blood	snp_158	T	TGG	ins	NA	NA	NA	NA	12	0	1
B	9a4anac3	blood	snp_159	T	C	snp	otsA	missense_variant_c.284T>C_p.Leu95Pro	NA	Trehalose-6-phosphate_synthase	36	0	1
B	9a4anac3	blood	snp_164	C	T	snp	bcsE	missense_variant_c.220G>A_p.Glu74Lys	NA	Cyclic_di-GMP_binding_protein_BcsE	33	0	1
B	9a4anac3	blood	snp_165	A	G	snp	yecM	missense_variant_c.308A>G_p.Glu103Gly	NA	Protein_YecM	22	0	1
B	9a4anac3	blood	snp_166	G	GA	ins	NA	frameshift_variant_c.739dupA_p.Ser247fs	NA	hypothetical_protein	148	0	1
B	9a4anac3	blood	snp_170	C	CG	ins	mepM	frameshift_variant_c.582dupG_p.Ser195fs	NA	Murein_DD-endopeptidase_MepM	16	0	1
B	9a4anac3	blood	snp_173	G	A	snp	cycB	missense_variant_c.1150G>A_p.Ala384Thr	NA	Cyclodextrin-binding_protein	35	0	1
B	9a4anac3	blood	snp_175	CG	C	del	ptrB_1	frameshift_variant_c.1605delG_p.His536fs	NA	Protease_2	19	0	1
B	9a4anac3	blood	snp_176	G	A	snp	NA	synonymous_variant_c.165C>T_p.Arg55Arg	NA	hypothetical_protein	31	0	1
B	9a4anac3	blood	snp_180	C	T	snp	rsmF	missense_variant_c.66G>A_p.Met22Ile	NA	Ribosomal_RNA_small_subunit_methyltransferase_F	35	0	1
B	9a4anac3	blood	snp_181	C	CG	ins	NA	frameshift_variant_c.283dupG_p.Asp95fs	NA	hypothetical_protein	25	0	1
B	9a4anac3	blood	snp_185	G	A	snp	cdgI	missense_variant_c.245C>T_p.Ala82Val	NA	putative_diguanylate_cyclase_CdgI	18	0	1
B	9a4anac3	blood	snp_186	A	G	snp	NA	NA	NA	NA	21	0	1
B	9a4anac3	blood	snp_187	A	G	snp	gdhA	missense_variant_c.221T>C_p.Val74Ala	NA	NADP-specific_glutamate_dehydrogenase	22	0	1
B	9a4anac3	blood	snp_190	A	AG	ins	astC	frameshift_variant_c.583dupG_p.Glu195fs	NA	Succinylornithine_transaminase	27	0	1
B	9a4anac3	blood	snp_2	T	C	snp	cysJ	synonymous_variant_c.1722T>C_p.Gly574Gly	NA	Sulfite_reductase_[NADPH]_flavoprotein_alpha-component	30	0	1
B	9a4anac3	blood	snp_200	CT	C	del	NA	NA	NA	NA	21	0	1
B	9a4anac3	blood	snp_201	A	G	snp	ppsR	missense_variant_c.226T>C_p.Ser76Pro	NA	Phosphoenolpyruvate_synthase_regulatory_protein	27	0	1
B	9a4anac3	blood	snp_202	C	T	snp	fixB_2	missense_variant_c.383G>A_p.Gly128Asp	NA	Protein_FixB	28	0	1
B	9a4anac3	blood	snp_203	T	C	snp	NA	missense_variant_c.2270T>C_p.Val757Ala	NA	hypothetical_protein	35	0	1
B	9a4anac3	blood	snp_204	A	G	snp	NA	NA	NA	NA	40	0	1
B	9a4anac3	blood	snp_205	C	T	snp	sodB	synonymous_variant_c.528G>A_p.Glu176Glu	NA	Superoxide_dismutase_[Fe]	41	0	1
B	9a4anac3	blood	snp_207	AC	A	del	NA	frameshift_variant_c.184delC_p.Arg62fs	NA	hypothetical_protein	23	0	1
B	9a4anac3	blood	snp_209	A	G	snp	rsxD	synonymous_variant_c.345T>C_p.Gly115Gly	NA	Ion-translocating_oxidoreductase_complex_subunit_D	27	0	1
B	9a4anac3	blood	snp_210	A	AG	ins	rsxD	frameshift_variant_c.274dupC_p.Leu92fs	NA	Ion-translocating_oxidoreductase_complex_subunit_D	25	0	1
B	9a4anac3	blood	snp_212	A	G	snp	rsxC	synonymous_variant_c.261T>C_p.Gly87Gly	NA	Ion-translocating_oxidoreductase_complex_subunit_C	22	0	1
B	9a4anac3	blood	snp_214	C	T	snp	malX	synonymous_variant_c.1020G>A_p.Pro340Pro	NA	PTS_system_maltose-specific_EIICB_component	27	0	1
B	9a4anac3	blood	snp_215	A	G	snp	NA	synonymous_variant_c.726A>G_p.Ser242Ser	NA	hypothetical_protein	32	0	1
B	9a4anac3	blood	snp_225	T	C	snp	NA	synonymous_variant_c.534T>C_p.Gly178Gly	NA	hypothetical_protein	17	0	1
B	9a4anac3	blood	snp_226	C	T	snp	NA	missense_variant_c.185C>T_p.Ala62Val	NA	hypothetical_protein	24	0	1
B	9a4anac3	blood	snp_227	A	G	snp	gnsA_1	missense_variant_c.125A>G_p.Glu42Gly	NA	Protein_GnsA	14	0	1
B	9a4anac3	blood	snp_228	GC	G	del	NA	frameshift_variant_c.465delC_p.Ser156fs	NA	hypothetical_protein	29	0	1
B	9a4anac3	blood	snp_233	T	C	snp	NA	NA	NA	NA	29	0	1
B	9a4anac3	blood	snp_237	T	TG	ins	NA	frameshift_variant_c.3838dupG_p.Glu1280fs	NA	hypothetical_protein	33	0	1
B	9a4anac3	blood	snp_238	C	T	snp	NA	synonymous_variant_c.4104C>T_p.Asn1368Asn	NA	hypothetical_protein	34	0	1
B	9a4anac3	blood	snp_240	T	C	snp	fimA_1	synonymous_variant_c.312T>C_p.Gly104Gly	NA	Type-1_fimbrial_protein,_A_chain	15	0	1
B	9a4anac3	blood	snp_242	T	C	snp	NA	missense_variant_c.1369T>C_p.Tyr457His	NA	hypothetical_protein	46	0	1
B	9a4anac3	blood	snp_25	T	C	snp	NA	synonymous_variant_c.303A>G_p.Ser101Ser	NA	hypothetical_protein	37	0	1
B	9a4anac3	blood	snp_251	T	C	snp	ydcV_1	synonymous_variant_c.33A>G_p.Lys11Lys	NA	Inner_membrane_ABC_transporter_permease_protein_YdcV	29	0	1
B	9a4anac3	blood	snp_254	T	A	snp	potA_1	synonymous_variant_c.90A>T_p.Gly30Gly	NA	Spermidine/putrescine_import_ATP-binding_protein_PotA	36	0	1
B	9a4anac3	blood	snp_255	CT	C	del	lysN	frameshift_variant_c.786delA_p.Ala263fs	NA	2-aminoadipate_transaminase	24	0	1
B	9a4anac3	blood	snp_256	A	G	snp	prlC	missense_variant_c.1837A>G_p.Ser613Gly	NA	Oligopeptidase_A	35	0	1
B	9a4anac3	blood	snp_258	A	G	snp	paaJ	missense_variant_c.95T>C_p.Ile32Thr	NA	3-oxoadipyl-CoA/3-oxo-5,6-dehydrosuberyl-CoA_thiolase	18	0	1
B	9a4anac3	blood	snp_260	AT	A	del	paaA_2	frameshift_variant&start_lost_c.1delA_p.Met1fs	NA	1,2-phenylacetyl-CoA_epoxidase,_subunit_A	28	0	1
B	9a4anac3	blood	snp_261	C	G	snp	NA	synonymous_variant_c.57C>G_p.Val19Val	NA	Ulvan-active_sulfatase	36	0	1
B	9a4anac3	blood	snp_262	T	C	snp	abgT	missense_variant_c.25T>C_p.Ser9Pro	NA	p-aminobenzoyl-glutamate_transport_protein	32	0	1
B	9a4anac3	blood	snp_263	A	G	snp	ogt	missense_variant_c.259A>G_p.Thr87Ala	NA	Methylated-DNA--protein-cysteine_methyltransferase	21	0	1
B	9a4anac3	blood	snp_265	CC	TT	complex	NA	missense_variant_c.892_893delCCinsTT_p.Pro298Phe	NA	hypothetical_protein	21	0	1
B	9a4anac3	blood	snp_267	GA	G	del	NA	NA	NA	NA	22	0	1
B	9a4anac3	blood	snp_268	G	C	snp	puuB	missense_variant_c.318C>G_p.Ile106Met	NA	Gamma-glutamylputrescine_oxidoreductase	29	0	1
B	9a4anac3	blood	snp_269	A	G	snp	puuC	missense_variant_c.494T>C_p.Val165Ala	NA	NADP/NAD-dependent_aldehyde_dehydrogenase_PuuC	32	0	1
B	9a4anac3	blood	snp_27	G	A	snp	yfiH	missense_variant_c.415G>A_p.Val139Ile	NA	Polyphenol_oxidase	31	0	1
B	9a4anac3	blood	snp_274	T	C	snp	yciH	synonymous_variant_c.45A>G_p.Gly15Gly	NA	putative_protein_YciH	36	0	1
B	9a4anac3	blood	snp_277	C	T	snp	rbbA	stop_gained_c.712C>T_p.Gln238*	NA	Ribosome-associated_ATPase	24	0	1
B	9a4anac3	blood	snp_28	A	G	snp	clpB	missense_variant_c.1100A>G_p.Asp367Gly	NA	Chaperone_protein_ClpB	50	0	1
B	9a4anac3	blood	snp_280	A	G	snp	NA	stop_lost&splice_region_variant_c.321A>G_p.Ter107Trpext*?	NA	hypothetical_protein	13	0	1
B	9a4anac3	blood	snp_282	A	G	snp	narK	synonymous_variant_c.15T>C_p.Ser5Ser	NA	Nitrate/nitrite_transporter_NarK	20	0	1
B	9a4anac3	blood	snp_283	G	GC	ins	NA	frameshift_variant_c.1308dupG_p.Gln437fs	NA	Invasin	29	0	1
B	9a4anac3	blood	snp_284	A	G	snp	kdsA	missense_variant_c.131T>C_p.Val44Ala	NA	2-dehydro-3-deoxyphosphooctonate_aldolase	34	0	1
B	9a4anac3	blood	snp_285	A	G	snp	ycgR	missense_variant_c.97A>G_p.Ser33Gly	NA	Flagellar_brake_protein_YcgR	34	0	1
B	9a4anac3	blood	snp_287	A	AG	ins	NA	NA	NA	NA	28	0	1
B	9a4anac3	blood	snp_288	T	C	snp	yidI	missense_variant_c.196A>G_p.Thr66Ala	NA	Inner_membrane_protein_YidI	14	0	1
B	9a4anac3	blood	snp_289	A	AC	ins	yhhT_1	frameshift_variant_c.658dupG_p.Val220fs	NA	Putative_transport_protein_YhhT	36	0	1
B	9a4anac3	blood	snp_292	A	G	snp	NA	missense_variant_c.94A>G_p.Thr32Ala	NA	hypothetical_protein	155	0	1
B	9a4anac3	blood	snp_295	T	C	snp	flgE_1	missense_variant_c.709A>G_p.Thr237Ala	NA	Flagellar_hook_protein_FlgE	44	0	1
B	9a4anac3	blood	snp_297	T	C	snp	mdoH	missense_variant_c.2161A>G_p.Thr721Ala	NA	Glucans_biosynthesis_glucosyltransferase_H	27	0	1
B	9a4anac3	blood	snp_298	A	AC	ins	mdoH	frameshift_variant_c.1357dupG_p.Val453fs	NA	Glucans_biosynthesis_glucosyltransferase_H	35	0	1
B	9a4anac3	blood	snp_30	T	C	snp	srmB_1	missense_variant_c.479A>G_p.Asp160Gly	NA	ATP-dependent_RNA_helicase_SrmB	35	0	1
B	9a4anac3	blood	snp_301	G	A	snp	NA	missense_variant_c.814G>A_p.Asp272Asn	NA	IS66_family_transposase_ISEc8	40	0	1
B	9a4anac3	blood	snp_303	T	C	snp	NA	missense_variant_c.713A>G_p.Tyr238Cys	NA	hypothetical_protein	53	0	1
B	9a4anac3	blood	snp_309	T	G	snp	putA	missense_variant_c.2552T>G_p.Val851Gly	NA	Bifunctional_protein_PutA	28	0	1
B	9a4anac3	blood	snp_31	TG	T	del	NA	NA	NA	NA	25	0	1
B	9a4anac3	blood	snp_319	T	C	snp	ssuD	missense_variant_c.260T>C_p.Val87Ala	NA	Alkanesulfonate_monooxygenase	22	0	1
B	9a4anac3	blood	snp_32	G	A	snp	era_1	missense_variant_c.769G>A_p.Val257Ile	NA	GTPase_Era	29	0	1
B	9a4anac3	blood	snp_320	C	T	snp	ssuB	synonymous_variant_c.663C>T_p.Arg221Arg	NA	Aliphatic_sulfonates_import_ATP-binding_protein_SsuB	36	0	1
B	9a4anac3	blood	snp_323	G	GCC	ins	ycbB	frameshift_variant_c.803_804dupGG_p.Pro269fs	NA	putative_L,D-transpeptidase_YcbB	33	0	1
B	9a4anac3	blood	snp_329	T	C	snp	clpA	synonymous_variant_c.1086A>G_p.Lys362Lys	NA	ATP-dependent_Clp_protease_ATP-binding_subunit_ClpA	33	0	1
B	9a4anac3	blood	snp_33	G	A	snp	NA	NA	NA	NA	26	0	1
B	9a4anac3	blood	snp_330	T	C	snp	NA	synonymous_variant_c.912T>C_p.Ser304Ser	NA	hypothetical_protein	45	0	1
B	9a4anac3	blood	snp_331	T	C	snp	ybjP	missense_variant_c.499T>C_p.Ser167Pro	NA	putative_lipoprotein_YbjP	25	0	1
B	9a4anac3	blood	snp_333	G	A	snp	NA	NA	NA	NA	28	0	1
B	9a4anac3	blood	snp_335	A	G	snp	ydcV_3	missense_variant_c.502T>C_p.Cys168Arg	NA	Inner_membrane_ABC_transporter_permease_protein_YdcV	26	0	1
B	9a4anac3	blood	snp_336	A	G	snp	potA_3	missense_variant_c.389T>C_p.Val130Ala	NA	Spermidine/putrescine_import_ATP-binding_protein_PotA	31	0	1
B	9a4anac3	blood	snp_337	C	T	snp	NA	NA	NA	NA	33	0	1
B	9a4anac3	blood	snp_338	A	G	snp	NA	missense_variant_c.331T>C_p.Ser111Pro	NA	hypothetical_protein	33	0	1
B	9a4anac3	blood	snp_339	T	C	snp	NA	missense_variant_c.634A>G_p.Thr212Ala	NA	hypothetical_protein	29	0	1
B	9a4anac3	blood	snp_340	CG	C	del	NA	NA	NA	NA	30	0	1
B	9a4anac3	blood	snp_341	C	T	snp	ybjJ	missense_variant_c.854C>T_p.Ala285Val	NA	Inner_membrane_protein_YbjJ	35	0	1
B	9a4anac3	blood	snp_344	TG	T	del	gsiA	frameshift_variant_c.903delC_p.Ile302fs	NA	Glutathione_import_ATP-binding_protein_GsiA	18	0	1
B	9a4anac3	blood	snp_346	A	G	snp	ybiS	synonymous_variant_c.765A>G_p.Pro255Pro	NA	putative_L,D-transpeptidase_YbiS	26	0	1
B	9a4anac3	blood	snp_347	A	G	snp	dinG	missense_variant_c.1709T>C_p.Phe570Ser	NA	ATP-dependent_DNA_helicase_DinG	40	0	1
B	9a4anac3	blood	snp_348	A	G	snp	NA	missense_variant_c.1126A>G_p.Thr376Ala	NA	hypothetical_protein	46	0	1
B	9a4anac3	blood	snp_350	C	T	snp	ybgC	synonymous_variant_c.27G>A_p.Pro9Pro	NA	Acyl-CoA_thioester_hydrolase_YbgC	41	0	1
B	9a4anac3	blood	snp_351	C	T	snp	mngB	missense_variant_c.520G>A_p.Ala174Thr	NA	Mannosylglycerate_hydrolase	33	0	1
B	9a4anac3	blood	snp_352	T	C	snp	glpD	missense_variant_c.1118A>G_p.Tyr373Cys	NA	Aerobic_glycerol-3-phosphate_dehydrogenase	31	0	1
B	9a4anac3	blood	snp_369	A	G	snp	nfrA	synonymous_variant_c.2331A>G_p.Gln777Gln	NA	Bacteriophage_adsorption_protein_A	25	0	1
B	9a4anac3	blood	snp_370	A	G	snp	uhpB	missense_variant_c.566A>G_p.Tyr189Cys	NA	Signal_transduction_histidine-protein_kinase/phosphatase_UhpB	21	0	1
B	9a4anac3	blood	snp_373	T	C	snp	NA	missense_variant_c.359A>G_p.Asp120Gly	NA	hypothetical_protein	37	0	1
B	9a4anac3	blood	snp_374	A	G	snp	feoC	synonymous_variant_c.48T>C_p.Arg16Arg	NA	putative_[Fe-S]-dependent_transcriptional_repressor_FeoC	25	0	1
B	9a4anac3	blood	snp_376	A	G	snp	rhsD_3	synonymous_variant_c.75T>C_p.Gly25Gly	NA	Protein_RhsD	36	0	1
B	9a4anac3	blood	snp_379	TG	T	del	ybaT	frameshift_variant_c.570delC_p.Ser191fs	NA	Inner_membrane_transport_protein_YbaT	27	0	1
B	9a4anac3	blood	snp_380	A	AC	ins	glsA1	frameshift_variant_c.647dupG_p.Val217fs	NA	Glutaminase_1	34	0	1
B	9a4anac3	blood	snp_384	A	AC	ins	acrR_2	frameshift_variant_c.121dupG_p.Val41fs	NA	HTH-type_transcriptional_regulator_AcrR	28	0	1
B	9a4anac3	blood	snp_388	C	T	snp	ppiD	synonymous_variant_c.1329G>A_p.Val443Val	NA	Peptidyl-prolyl_cis-trans_isomerase_D	34	0	1
B	9a4anac3	blood	snp_391	T	C	snp	thiI	missense_variant_c.1078A>G_p.Ile360Val	NA	tRNA_sulfurtransferase	40	0	1
B	9a4anac3	blood	snp_40	C	T	snp	der	synonymous_variant_c.441C>T_p.His147His	NA	GTPase_Der	29	0	1
B	9a4anac3	blood	snp_402	G	A	snp	NA	missense_variant_c.1271C>T_p.Ala424Val	NA	hypothetical_protein	39	0	1
B	9a4anac3	blood	snp_404	AT	A	del	sctC	frameshift_variant_c.19delA_p.Ile7fs	NA	Type_3_secretion_system_secretin	20	0	1
B	9a4anac3	blood	snp_406	C	T	snp	betB_1	missense_variant_c.440C>T_p.Ala147Val	NA	NAD/NADP-dependent_betaine_aldehyde_dehydrogenase	24	0	1
B	9a4anac3	blood	snp_41	T	C	snp	NA	synonymous_variant_c.600T>C_p.Arg200Arg	NA	IS30_family_transposase_IS30	172	0	1
B	9a4anac3	blood	snp_412	GC	G	del	paoD	frameshift_variant_c.840delC_p.Val281fs	NA	Molybdenum_cofactor_insertion_chaperone_PaoD	24	0	1
B	9a4anac3	blood	snp_42	G	A	snp	guaA	synonymous_variant_c.864G>A_p.Val288Val	NA	GMP_synthase_[glutamine-hydrolyzing]	33	0	1
B	9a4anac3	blood	snp_421	G	A	snp	flhB_2	missense_variant_c.965G>A_p.Cys322Tyr	NA	Flagellar_biosynthetic_protein_FlhB	43	0	1
B	9a4anac3	blood	snp_422	A	G	snp	vgrG1_3	missense_variant_c.590T>C_p.Leu197Pro	NA	Actin_cross-linking_toxin_VgrG1	11	0	1
B	9a4anac3	blood	snp_423	CA	C	del	NA	frameshift_variant_c.605delA_p.Asn202fs	NA	hypothetical_protein	29	0	1
B	9a4anac3	blood	snp_425	A	G	snp	NA	missense_variant_c.140A>G_p.Asp47Gly	NA	hypothetical_protein	27	0	1
B	9a4anac3	blood	snp_428	T	C	snp	NA	missense_variant_c.145A>G_p.Thr49Ala	NA	hypothetical_protein	24	0	1
B	9a4anac3	blood	snp_429	G	C	snp	dxr	missense_variant_c.95C>G_p.Ala32Gly	NA	1-deoxy-D-xylulose_5-phosphate_reductoisomerase	31	0	1
B	9a4anac3	blood	snp_430	G	GC	ins	NA	NA	NA	NA	33	0	1
B	9a4anac3	blood	snp_431	T	C	snp	frlA	synonymous_variant_c.1236A>G_p.Ala412Ala	NA	putative_fructoselysine/psicoselysine_transporter_FrlA	36	0	1
B	9a4anac3	blood	snp_433	A	G	snp	NA	NA	NA	NA	48	0	1
B	9a4anac3	blood	snp_435	T	C	snp	speE	missense_variant_c.218T>C_p.Leu73Pro	NA	Polyamine_aminopropyltransferase	22	0	1
B	9a4anac3	blood	snp_436	G	A	snp	NA	missense_variant_c.76C>T_p.His26Tyr	NA	hypothetical_protein	62	0	1
B	9a4anac3	blood	snp_437	CT	C	del	NA	NA	NA	NA	31	0	1
B	9a4anac3	blood	snp_449	T	C	snp	thrC	missense_variant_c.1126A>G_p.Thr376Ala	NA	Threonine_synthase	36	0	1
B	9a4anac3	blood	snp_453	A	G	snp	slt	synonymous_variant_c.1815T>C_p.Ser605Ser	NA	Soluble_lytic_murein_transglycosylase	40	0	1
B	9a4anac3	blood	snp_455	G	A	snp	ettA	stop_gained_c.600G>A_p.Trp200*	NA	Energy-dependent_translational_throttle_protein_EttA	39	0	1
B	9a4anac3	blood	snp_456	T	TC	ins	NA	non_coding_transcript_variant__	NA	tRNA-Leu	17	0	1
B	9a4anac3	blood	snp_459	T	TCC	ins	NA	non_coding_transcript_variant__	NA	tRNA-Leu	15	0	1
B	9a4anac3	blood	snp_463	T	C	snp	yjiA	missense_variant_c.284T>C_p.Val95Ala	NA	P-loop_guanosine_triphosphatase_YjiA	44	0	1
B	9a4anac3	blood	snp_465	T	C	snp	NA	synonymous_variant_c.78T>C_p.Arg26Arg	NA	putative_type_I_restriction_enzymeP_M_protein	34	0	1
B	9a4anac3	blood	snp_466	C	T	snp	NA	NA	NA	NA	37	0	1
B	9a4anac3	blood	snp_471	T	C	snp	NA	missense_variant_c.893A>G_p.Tyr298Cys	NA	hypothetical_protein	33	0	1
B	9a4anac3	blood	snp_474	C	T	snp	mgtA	missense_variant_c.926G>A_p.Cys309Tyr	NA	Magnesium-transporting_ATPase,_P-type_1	32	0	1
B	9a4anac3	blood	snp_48	T	C	snp	NA	missense_variant_c.1336A>G_p.Met446Val	NA	hypothetical_protein	175	0	1
B	9a4anac3	blood	snp_486	TCC	T	del	aidB	frameshift_variant_c.1614_1615delGG_p.Glu539fs	NA	Putative_acyl-CoA_dehydrogenase_AidB	35	0	1
B	9a4anac3	blood	snp_487	A	G	snp	NA	missense_variant_c.526T>C_p.Ser176Pro	NA	hypothetical_protein	28	0	1
B	9a4anac3	blood	snp_490	A	G	snp	hflC	missense_variant_c.970T>C_p.Cys324Arg	NA	Modulator_of_FtsH_protease_HflC	27	0	1
B	9a4anac3	blood	snp_491	GC	G	del	amiB	frameshift_variant_c.1282delG_p.Ala428fs	NA	N-acetylmuramoyl-L-alanine_amidase_AmiB	35	0	1
B	9a4anac3	blood	snp_492	T	G	snp	epmA	missense_variant_c.878A>C_p.Asp293Ala	NA	Elongation_factor_P--(R)-beta-lysine_ligase	33	0	1
B	9a4anac3	blood	snp_495	T	C	snp	lysU	synonymous_variant_c.921T>C_p.Gly307Gly	NA	Lysine--tRNA_ligase,_heat_inducible	32	0	1
B	9a4anac3	blood	snp_496	T	C	snp	dcuR	missense_variant_c.599T>C_p.Ile200Thr	NA	Transcriptional_regulatory_protein_DcuR	30	0	1
B	9a4anac3	blood	snp_498	C	T	snp	yjcS	missense_variant_c.1388C>T_p.Ala463Val	NA	Putative_alkyl/aryl-sulfatase_YjcS	34	0	1
B	9a4anac3	blood	snp_499	G	A	snp	NA	missense_variant_c.166C>T_p.Arg56Trp	NA	hypothetical_protein	43	0	1
B	9a4anac3	blood	snp_50	A	ACC	ins	NA	frameshift_variant_c.306_307dupGG_p.Val103fs	NA	hypothetical_protein	16	0	1
B	9a4anac3	blood	snp_500	G	A	snp	cusC_2	synonymous_variant_c.1182G>A_p.Ala394Ala	NA	Cation_efflux_system_protein_CusC	26	0	1
B	9a4anac3	blood	snp_501	CA	C	del	NA	NA	NA	NA	37	0	1
B	9a4anac3	blood	snp_502	C	CG	ins	virB4_2	frameshift_variant_c.1735dupC_p.Arg579fs	NA	Type_IV_secretion_system_protein_virB4	48	0	1
B	9a4anac3	blood	snp_503	T	C	snp	qorA	missense_variant_c.974T>C_p.Leu325Pro	NA	Quinone_oxidoreductase_1	44	0	1
B	9a4anac3	blood	snp_513	G	A	snp	thiC	missense_variant_c.1301G>A_p.Gly434Asp	NA	Phosphomethylpyrimidine_synthase	34	0	1
B	9a4anac3	blood	snp_514	A	G	snp	thiG	missense_variant_c.43A>G_p.Thr15Ala	NA	Thiazole_synthase	26	0	1
B	9a4anac3	blood	snp_515	C	T	snp	rplJ	synonymous_variant_c.261G>A_p.Glu87Glu	NA	50S_ribosomal_protein_L10	45	0	1
B	9a4anac3	blood	snp_517	A	G	snp	argB	synonymous_variant_c.48T>C_p.Ser16Ser	NA	Acetylglutamate_kinase	25	0	1
B	9a4anac3	blood	snp_519	T	C	snp	frwD	synonymous_variant_c.132A>G_p.Gly44Gly	NA	PTS_system_fructose-like_EIIB_component_3	34	0	1
B	9a4anac3	blood	snp_520	G	A	snp	cutC_2	synonymous_variant_c.945C>T_p.Ser315Ser	NA	Choline_trimethylamine-lyase	48	0	1
B	9a4anac3	blood	snp_522	A	C	snp	menA	missense_variant_c.58A>C_p.Thr20Pro	NA	1,4-dihydroxy-2-naphthoate_octaprenyltransferase	44	0	1
B	9a4anac3	blood	snp_524	T	C	snp	sbp	missense_variant_c.635A>G_p.Glu212Gly	NA	Sulfate-binding_protein	31	0	1
B	9a4anac3	blood	snp_526	T	C	snp	fieF_1	missense_variant_c.518A>G_p.Tyr173Cys	NA	Ferrous-iron_efflux_pump_FieF	48	0	1
B	9a4anac3	blood	snp_529	G	GC	ins	rhaR_5	frameshift_variant_c.397dupG_p.Ala133fs	NA	HTH-type_transcriptional_activator_RhaR	39	0	1
B	9a4anac3	blood	snp_530	T	C	snp	rhaA	missense_variant_c.56T>C_p.Val19Ala	NA	L-rhamnose_isomerase	37	0	1
B	9a4anac3	blood	snp_532	T	C	snp	manP_2	missense_variant_c.305T>C_p.Val102Ala	NA	PTS_system_mannose-specific_EIIBCA_component	34	0	1
B	9a4anac3	blood	snp_534	A	G	snp	fdoG_2	missense_variant_c.2405A>G_p.Glu802Gly	NA	Formate_dehydrogenase-O_major_subunit	34	0	1
B	9a4anac3	blood	snp_535	A	C	snp	acrE	synonymous_variant_c.951T>G_p.Arg317Arg	NA	Multidrug_export_protein_AcrE	19	0	1
B	9a4anac3	blood	snp_537	GC	G	del	NA	frameshift_variant_c.316delG_p.Ala106fs	NA	hypothetical_protein	32	0	1
B	9a4anac3	blood	snp_549	C	T	snp	pldA	missense_variant_c.712G>A_p.Gly238Ser	NA	Phospholipase_A1	53	0	1
B	9a4anac3	blood	snp_550	G	A	snp	cyaA	synonymous_variant_c.2223C>T_p.Ile741Ile	NA	Adenylate_cyclase	32	0	1
B	9a4anac3	blood	snp_553	T	C	snp	NA	NA	NA	NA	40	0	1
B	9a4anac3	blood	snp_554	C	CG	ins	NA	NA	NA	NA	16	0	1
B	9a4anac3	blood	snp_555	GT	G	del	hsrA	frameshift_variant_c.35delT_p.Leu12fs	NA	putative_transport_protein_HsrA	32	0	1
B	9a4anac3	blood	snp_563	T	TG	ins	bglB	frameshift_variant_c.1227dupG_p.Pro410fs	NA	6-phospho-beta-glucosidase_BglB	32	0	1
B	9a4anac3	blood	snp_567	C	T	snp	degQ	missense_variant_c.265G>A_p.Glu89Lys	NA	Periplasmic_pH-dependent_serine_endoprotease_DegQ	47	0	1
B	9a4anac3	blood	snp_568	C	T	snp	gyrB	missense_variant_c.1391C>T_p.Ser464Phe	NA	DNA_gyrase_subunit_B	38	0	1
B	9a4anac3	blood	snp_572	A	G	snp	murA	synonymous_variant_c.810A>G_p.Gly270Gly	NA	UDP-N-acetylglucosamine_1-carboxyvinyltransferase	17	0	1
B	9a4anac3	blood	snp_574	AG	A	del	traI	frameshift_variant_c.112delG_p.Ala38fs	NA	Multifunctional_conjugation_protein_TraI	168	0	1
B	9a4anac3	blood	snp_576	C	T	snp	nlpI	synonymous_variant_c.225C>T_p.Leu75Leu	NA	Lipoprotein_NlpI	49	0	1
B	9a4anac3	blood	snp_578	T	C	snp	NA	missense_variant_c.647A>G_p.Glu216Gly	NA	hypothetical_protein	31	0	1
B	9a4anac3	blood	snp_580	G	A	snp	yraJ	missense_variant_c.241C>T_p.Arg81Trp	NA	Outer_membrane_usher_protein_YraJ	38	0	1
B	9a4anac3	blood	snp_582	T	G	snp	garD	missense_variant_c.1097A>C_p.Asn366Thr	NA	Galactarate_dehydratase_(L-threo-forming)	31	0	1
B	9a4anac3	blood	snp_586	G	GT	ins	NA	NA	NA	NA	138	0	1
B	9a4anac3	blood	snp_591	TG	T	del	NA	NA	NA	NA	34	0	1
B	9a4anac3	blood	snp_599	A	G	snp	papC_1	synonymous_variant_c.498T>C_p.Gly166Gly	NA	Outer_membrane_usher_protein_PapC	26	0	1
B	9a4anac3	blood	snp_6	G	A	snp	lldP	missense_variant_c.916C>T_p.Leu306Phe	NA	L-lactate_permease	36	0	1
B	9a4anac3	blood	snp_603	C	CG	ins	nudF	frameshift_variant_c.407dupG_p.Thr137fs	NA	ADP-ribose_pyrophosphatase	29	0	1
B	9a4anac3	blood	snp_611	T	C	snp	NA	NA	NA	NA	36	0	1
B	9a4anac3	blood	snp_614	G	A	snp	parC	missense_variant_c.251G>A_p.Gly84Glu	NA	DNA_topoisomerase_4_subunit_A	41	0	1
B	9a4anac3	blood	snp_620	A	G	snp	rhaS_1	missense_variant_c.281A>G_p.Tyr94Cys	NA	HTH-type_transcriptional_activator_RhaS	32	0	1
B	9a4anac3	blood	snp_623	T	TA	ins	NA	NA	NA	NA	22	0	1
B	9a4anac3	blood	snp_625	T	TG	ins	hybB	frameshift_variant_c.308dupG_p.Ser105fs	NA	putative_Ni/Fe-hydrogenase_2_b-type_cytochrome_subunit	32	0	1
B	9a4anac3	blood	snp_631	T	G	snp	yghO	missense_variant_c.187T>G_p.Trp63Gly	NA	Protein_YghO	22	0	1
B	9a4anac3	blood	snp_637	CT	C	del	trmB	frameshift_variant_c.425delT_p.Phe142fs	NA	tRNA_(guanine-N(7)-)-methyltransferase	24	0	1
B	9a4anac3	blood	snp_638	TG	T	del	NA	frameshift_variant_c.592delG_p.Ala198fs	NA	hypothetical_protein	28	0	1
B	9a4anac3	blood	snp_642	A	G	snp	NA	NA	NA	NA	33	0	1
B	9a4anac3	blood	snp_649	T	G	snp	yggP	synonymous_variant_c.555T>G_p.Gly185Gly	NA	Mannitol-1-phosphate_5-dehydrogenase	33	0	1
B	9a4anac3	blood	snp_65	A	G	snp	NA	missense_variant_c.637T>C_p.Phe213Leu	NA	hypothetical_protein	30	0	1
B	9a4anac3	blood	snp_650	CG	C	del	fumE_1	frameshift_variant_c.186delG_p.Ala64fs	NA	Fumarase_E	34	0	1
B	9a4anac3	blood	snp_652	A	G	snp	epd	missense_variant_c.440A>G_p.His147Arg	NA	D-erythrose-4-phosphate_dehydrogenase	52	0	1
B	9a4anac3	blood	snp_656	T	C	snp	NA	stop_lost&splice_region_variant_c.910T>C_p.Ter304Glnext*?	NA	hypothetical_protein	168	0	1
B	9a4anac3	blood	snp_658	A	G	snp	efeU_2	missense_variant_c.178A>G_p.Thr60Ala	NA	Ferrous_iron_permease_EfeU	161	0	1
B	9a4anac3	blood	snp_66	A	G	snp	NA	NA	NA	NA	25	0	1
B	9a4anac3	blood	snp_67	T	C	snp	mipA_1	synonymous_variant_c.81T>C_p.Gly27Gly	NA	MltA-interacting_protein	17	0	1
B	9a4anac3	blood	snp_672	C	G	snp	ndhF	missense_variant_c.325G>C_p.Ala109Pro	NA	Nicotinate_dehydrogenase_FAD-subunit	36	0	1
B	9a4anac3	blood	snp_675	C	CG	ins	NA	frameshift_variant_c.370dupC_p.Arg124fs	NA	hypothetical_protein	13	0	1
B	9a4anac3	blood	snp_676	A	C	snp	kduI	synonymous_variant_c.393A>C_p.Ala131Ala	NA	4-deoxy-L-threo-5-hexosulose-uronate_ketol-isomerase	22	0	1
B	9a4anac3	blood	snp_678	GT	G	del	NA	NA	NA	NA	28	0	1
B	9a4anac3	blood	snp_682	CA	C	del	NA	NA	NA	NA	25	0	1
B	9a4anac3	blood	snp_685	T	TG	ins	gudX	frameshift_variant_c.996dupG_p.Leu333fs	NA	Glucarate_dehydratase-related_protein	40	0	1
B	9a4anac3	blood	snp_686	T	C	snp	relA	missense_variant_c.2008T>C_p.Cys670Arg	NA	GTP_pyrophosphokinase	47	0	1
B	9a4anac3	blood	snp_7	A	G	snp	surE	missense_variant_c.163A>G_p.Thr55Ala	NA	5'/3'-nucleotidase_SurE	20	0	1
B	9a4anac3	blood	snp_72	T	G	snp	rrrD_1	missense_variant_c.349T>G_p.Ser117Ala	NA	Lysozyme_RrrD	47	0	1
B	9a4anac3	blood	snp_73	T	C	snp	NA	NA	NA	NA	10	0	1
B	9a4anac3	blood	snp_82	T	C	snp	NA	stop_lost&splice_region_variant_c.484T>C_p.Ter162Glnext*?	NA	hypothetical_protein	51	0	1
B	9a4anac3	blood	snp_83	AT	A	del	NA	NA	NA	NA	21	0	1
B	9a4anac3	blood	snp_84	A	AG	ins	NA	NA	NA	NA	18	0	1
B	9a4anac3	blood	snp_88	A	G	snp	hyfA_1	synonymous_variant_c.381A>G_p.Gly127Gly	NA	Hydrogenase-4_component_A	20	0	1
B	9a4anac3	blood	snp_90	A	G	snp	purF	synonymous_variant_c.636A>G_p.Val212Val	NA	Amidophosphoribosyltransferase	31	0	1
B	9a4anac3	blood	snp_91	A	G	snp	argT	missense_variant_c.691A>G_p.Thr231Ala	NA	Lysine/arginine/ornithine-binding_periplasmic_protein	48	0	1
B	9a4anac3	blood	snp_95	A	G	snp	yfcD	synonymous_variant_c.96A>G_p.Ala32Ala	NA	putative_Nudix_hydrolase_YfcD	32	0	1
B	9a4anac3	blood	snp_98	T	C	snp	ackA	missense_variant_c.226A>G_p.Thr76Ala	NA	Acetate_kinase	43	0	1
B	9a5aec1	blood	snp_10	T	C	snp	gutQ	synonymous_variant_c.894A>G_p.Pro298Pro	NA	Arabinose_5-phosphate_isomerase_GutQ	10	0	1
B	9a5aec1	blood	snp_107	C	T	snp	glpC	missense_variant_c.655G>A_p.Ala219Thr	NA	Anaerobic_glycerol-3-phosphate_dehydrogenase_subunit_C	16	0	1
B	9a5aec1	blood	snp_11	C	T	snp	NA	missense_variant_c.226G>A_p.Val76Ile	NA	hypothetical_protein	24	0	1
B	9a5aec1	blood	snp_110	T	C	snp	gyrA	missense_variant_c.248T>C_p.Leu83Ser	NA	DNA_gyrase_subunit_A	19	0	1
B	9a5aec1	blood	snp_115	AG	A	del	NA	frameshift_variant_c.480delG_p.Ile161fs	NA	hypothetical_protein	13	0	1
B	9a5aec1	blood	snp_116	C	T	snp	yejB	missense_variant_c.403G>A_p.Val135Ile	NA	Inner_membrane_ABC_transporter_permease_protein_YejB	17	0	1
B	9a5aec1	blood	snp_117	A	G	snp	repA_1	missense_variant_c.164A>G_p.Asp55Gly	NA	Replication_protein_RepA	300	0	1
B	9a5aec1	blood	snp_122	T	C	snp	NA	stop_lost&splice_region_variant_c.3087A>G_p.Ter1029Trpext*?	NA	hypothetical_protein	11	0	1
B	9a5aec1	blood	snp_124	T	G	snp	metG	synonymous_variant_c.330A>C_p.Ile110Ile	NA	Methionine--tRNA_ligase	10	0	1
B	9a5aec1	blood	snp_125	G	A	snp	metG	missense_variant_c.101C>T_p.Ala34Val	NA	Methionine--tRNA_ligase	13	0	1
B	9a5aec1	blood	snp_141	T	C	snp	eptB	missense_variant_c.1355T>C_p.Val452Ala	NA	Kdo(2)-lipid_A_phosphoethanolamine_7''-transferase	23	0	1
B	9a5aec1	blood	snp_144	A	AT	ins	NA	NA	NA	NA	10	0	1
B	9a5aec1	blood	snp_146	C	T	snp	hisC	missense_variant_c.416G>A_p.Gly139Asp	NA	Histidinol-phosphate_aminotransferase	25	0	1
B	9a5aec1	blood	snp_148	C	T	snp	NA	NA	NA	NA	20	0	1
B	9a5aec1	blood	snp_149	A	G	snp	cbl	missense_variant_c.280A>G_p.Ile94Val	NA	HTH-type_transcriptional_regulator_cbl	20	0	1
B	9a5aec1	blood	snp_153	T	C	snp	mtfA	missense_variant_c.104A>G_p.Glu35Gly	NA	Protein_MtfA	13	0	1
B	9a5aec1	blood	snp_155	C	T	snp	fliA	synonymous_variant_c.423C>T_p.Ser141Ser	NA	RNA_polymerase_sigma_factor_FliA	17	0	1
B	9a5aec1	blood	snp_161	C	T	snp	bcsE	stop_gained_c.551G>A_p.Trp184*	NA	Cyclic_di-GMP_binding_protein_BcsE	17	0	1
B	9a5aec1	blood	snp_173	G	A	snp	cycB	missense_variant_c.1150G>A_p.Ala384Thr	NA	Cyclodextrin-binding_protein	14	0	1
B	9a5aec1	blood	snp_177	T	TG	ins	yebZ	frameshift_variant_c.491dupG_p.Leu165fs	NA	Inner_membrane_protein_YebZ	10	0	1
B	9a5aec1	blood	snp_183	G	GA	ins	NA	NA	NA	NA	15	0	1
B	9a5aec1	blood	snp_193	C	CG	ins	NA	NA	NA	NA	15	0	1
B	9a5aec1	blood	snp_198	C	T	snp	thrS	synonymous_variant_c.804C>T_p.Asn268Asn	NA	Threonine--tRNA_ligase	12	0	1
B	9a5aec1	blood	snp_199	C	T	snp	thrS	synonymous_variant_c.1033C>T_p.Leu345Leu	NA	Threonine--tRNA_ligase	21	0	1
B	9a5aec1	blood	snp_201	A	G	snp	ppsR	missense_variant_c.226T>C_p.Ser76Pro	NA	Phosphoenolpyruvate_synthase_regulatory_protein	21	0	1
B	9a5aec1	blood	snp_207	AC	A	del	NA	frameshift_variant_c.184delC_p.Arg62fs	NA	hypothetical_protein	10	0	1
B	9a5aec1	blood	snp_218	T	TG	ins	rstB	frameshift_variant_c.176dupC_p.His60fs	NA	Sensor_protein_RstB	10	0	1
B	9a5aec1	blood	snp_219	A	G	snp	rstA	synonymous_variant_c.288T>C_p.Cys96Cys	NA	Transcriptional_regulatory_protein_RstA	15	0	1
B	9a5aec1	blood	snp_229	C	T	snp	mdtE	synonymous_variant_c.789G>A_p.Val263Val	NA	Multidrug_resistance_protein_MdtE	19	0	1
B	9a5aec1	blood	snp_235	A	G	snp	NA	missense_variant_c.1298A>G_p.Tyr433Cys	NA	hypothetical_protein	13	0	1
B	9a5aec1	blood	snp_254	T	A	snp	potA_1	synonymous_variant_c.90A>T_p.Gly30Gly	NA	Spermidine/putrescine_import_ATP-binding_protein_PotA	15	0	1
B	9a5aec1	blood	snp_260	AT	A	del	paaA_2	frameshift_variant&start_lost_c.1delA_p.Met1fs	NA	1,2-phenylacetyl-CoA_epoxidase,_subunit_A	22	0	1
B	9a5aec1	blood	snp_282	A	G	snp	narK	synonymous_variant_c.15T>C_p.Ser5Ser	NA	Nitrate/nitrite_transporter_NarK	11	0	1
B	9a5aec1	blood	snp_305	T	TG	ins	NA	frameshift_variant_c.78dupG_p.Arg27fs	NA	hypothetical_protein	17	0	1
B	9a5aec1	blood	snp_311	G	A	snp	hyaB	stop_gained_c.1579C>T_p.Gln527*	NA	Hydrogenase-1_large_chain	13	0	1
B	9a5aec1	blood	snp_312	C	T	snp	ugpB	missense_variant_c.1055C>T_p.Ala352Val	NA	sn-glycerol-3-phosphate-binding_periplasmic_protein_UgpB	18	0	1
B	9a5aec1	blood	snp_314	G	A	snp	helD	missense_variant_c.1852C>T_p.Pro618Ser	NA	DNA_helicase_IV	16	0	1
B	9a5aec1	blood	snp_315	G	A	snp	helD	synonymous_variant_c.570C>T_p.Arg190Arg	NA	DNA_helicase_IV	14	0	1
B	9a5aec1	blood	snp_317	A	G	snp	elfA	synonymous_variant_c.279T>C_p.Ala93Ala	NA	Fimbrial_subunit_ElfA	10	0	1
B	9a5aec1	blood	snp_318	CT	C	del	NA	NA	NA	NA	13	0	1
B	9a5aec1	blood	snp_32	G	A	snp	era_1	missense_variant_c.769G>A_p.Val257Ile	NA	GTPase_Era	16	0	1
B	9a5aec1	blood	snp_320	C	T	snp	ssuB	synonymous_variant_c.663C>T_p.Arg221Arg	NA	Aliphatic_sulfonates_import_ATP-binding_protein_SsuB	15	0	1
B	9a5aec1	blood	snp_328	G	A	snp	rarA	synonymous_variant_c.1275C>T_p.Gly425Gly	NA	Replication-associated_recombination_protein_A	14	0	1
B	9a5aec1	blood	snp_333	G	A	snp	NA	NA	NA	NA	26	0	1
B	9a5aec1	blood	snp_335	A	G	snp	ydcV_3	missense_variant_c.502T>C_p.Cys168Arg	NA	Inner_membrane_ABC_transporter_permease_protein_YdcV	21	0	1
B	9a5aec1	blood	snp_338	A	G	snp	NA	missense_variant_c.331T>C_p.Ser111Pro	NA	hypothetical_protein	19	0	1
B	9a5aec1	blood	snp_341	C	T	snp	ybjJ	missense_variant_c.854C>T_p.Ala285Val	NA	Inner_membrane_protein_YbjJ	14	0	1
B	9a5aec1	blood	snp_346	A	G	snp	ybiS	synonymous_variant_c.765A>G_p.Pro255Pro	NA	putative_L,D-transpeptidase_YbiS	11	0	1
B	9a5aec1	blood	snp_351	C	T	snp	mngB	missense_variant_c.520G>A_p.Ala174Thr	NA	Mannosylglycerate_hydrolase	11	0	1
B	9a5aec1	blood	snp_359	G	A	snp	lnt	synonymous_variant_c.1491G>A_p.Leu497Leu	NA	Apolipoprotein_N-acyltransferase	19	0	1
B	9a5aec1	blood	snp_361	G	A	snp	NA	NA	NA	NA	12	0	1
B	9a5aec1	blood	snp_362	T	TC	ins	NA	NA	NA	NA	16	0	1
B	9a5aec1	blood	snp_37	T	TA	ins	yfhM	frameshift_variant_c.322dupA_p.Ser108fs	NA	Alpha-2-macroglobulin	14	0	1
B	9a5aec1	blood	snp_371	C	T	snp	purK	missense_variant_c.587C>T_p.Pro196Leu	NA	N5-carboxyaminoimidazole_ribonucleotide_synthase	24	0	1
B	9a5aec1	blood	snp_381	C	T	snp	mscK	missense_variant_c.523G>A_p.Ala175Thr	NA	Mechanosensitive_channel_MscK	17	0	1
B	9a5aec1	blood	snp_383	T	C	snp	acrR_2	missense_variant_c.182A>G_p.Tyr61Cys	NA	HTH-type_transcriptional_regulator_AcrR	22	0	1
B	9a5aec1	blood	snp_384	A	AC	ins	acrR_2	frameshift_variant_c.121dupG_p.Val41fs	NA	HTH-type_transcriptional_regulator_AcrR	25	0	1
B	9a5aec1	blood	snp_385	C	T	snp	sctC	synonymous_variant_c.1551G>A_p.Val517Val	NA	Type_3_secretion_system_secretin	44	0	1
B	9a5aec1	blood	snp_388	C	T	snp	ppiD	synonymous_variant_c.1329G>A_p.Val443Val	NA	Peptidyl-prolyl_cis-trans_isomerase_D	10	0	1
B	9a5aec1	blood	snp_389	T	C	snp	NA	NA	NA	NA	16	0	1
B	9a5aec1	blood	snp_392	C	T	snp	ribE	missense_variant_c.298G>A_p.Gly100Ser	NA	6,7-dimethyl-8-ribityllumazine_synthase	22	0	1
B	9a5aec1	blood	snp_400	G	A	snp	mrcA	missense_variant_c.1571C>T_p.Ser524Leu	NA	Penicillin-binding_protein_1A	14	0	1
B	9a5aec1	blood	snp_401	G	A	snp	acs_1	missense_variant_c.842C>T_p.Ser281Leu	NA	Acetyl-coenzyme_A_synthetase	15	0	1
B	9a5aec1	blood	snp_404	AT	A	del	sctC	frameshift_variant_c.19delA_p.Ile7fs	NA	Type_3_secretion_system_secretin	21	0	1
B	9a5aec1	blood	snp_419	C	T	snp	rpe	missense_variant_c.292C>T_p.His98Tyr	NA	Ribulose-phosphate_3-epimerase	25	0	1
B	9a5aec1	blood	snp_42	G	A	snp	guaA	synonymous_variant_c.864G>A_p.Val288Val	NA	GMP_synthase_[glutamine-hydrolyzing]	21	0	1
B	9a5aec1	blood	snp_420	A	G	snp	flgL_2	synonymous_variant_c.903T>C_p.Ser301Ser	NA	Flagellar_hook-associated_protein_3	21	0	1
B	9a5aec1	blood	snp_421	G	A	snp	flhB_2	missense_variant_c.965G>A_p.Cys322Tyr	NA	Flagellar_biosynthetic_protein_FlhB	12	0	1
B	9a5aec1	blood	snp_422	A	G	snp	vgrG1_3	missense_variant_c.590T>C_p.Leu197Pro	NA	Actin_cross-linking_toxin_VgrG1	10	0	1
B	9a5aec1	blood	snp_425	A	G	snp	NA	missense_variant_c.140A>G_p.Asp47Gly	NA	hypothetical_protein	25	0	1
B	9a5aec1	blood	snp_432	A	G	snp	thpR	missense_variant_c.302A>G_p.Gln101Arg	NA	RNA_2',3'-cyclic_phosphodiesterase	16	0	1
B	9a5aec1	blood	snp_46	CT	C	del	NA	NA	NA	NA	11	0	1
B	9a5aec1	blood	snp_461	A	G	snp	NA	missense_variant_c.257T>C_p.Val86Ala	NA	hypothetical_protein	14	0	1
B	9a5aec1	blood	snp_469	CA	C	del	NA	NA	NA	NA	12	0	1
B	9a5aec1	blood	snp_470	G	A	snp	NA	synonymous_variant_c.75G>A_p.Pro25Pro	NA	hypothetical_protein	12	0	1
B	9a5aec1	blood	snp_475	G	A	snp	treB	missense_variant_c.1213G>A_p.Gly405Ser	NA	PTS_system_trehalose-specific_EIIBC_component	23	0	1
B	9a5aec1	blood	snp_477	G	A	snp	treC	missense_variant_c.139G>A_p.Val47Ile	NA	Trehalose-6-phosphate_hydrolase	24	0	1
B	9a5aec1	blood	snp_486	TCC	T	del	aidB	frameshift_variant_c.1614_1615delGG_p.Glu539fs	NA	Putative_acyl-CoA_dehydrogenase_AidB	14	0	1
B	9a5aec1	blood	snp_498	C	T	snp	yjcS	missense_variant_c.1388C>T_p.Ala463Val	NA	Putative_alkyl/aryl-sulfatase_YjcS	19	0	1
B	9a5aec1	blood	snp_499	G	A	snp	NA	missense_variant_c.166C>T_p.Arg56Trp	NA	hypothetical_protein	21	0	1
B	9a5aec1	blood	snp_515	C	T	snp	rplJ	synonymous_variant_c.261G>A_p.Glu87Glu	NA	50S_ribosomal_protein_L10	12	0	1
B	9a5aec1	blood	snp_516	T	C	snp	NA	NA	NA	NA	17	0	1
B	9a5aec1	blood	snp_527	T	C	snp	cpxA	synonymous_variant_c.441T>C_p.Arg147Arg	NA	Sensor_histidine_kinase_CpxA	16	0	1
B	9a5aec1	blood	snp_533	C	CG	ins	manP_3	frameshift_variant_c.229dupG_p.Ala77fs	NA	PTS_system_mannose-specific_EIIBCA_component	11	0	1
B	9a5aec1	blood	snp_539	T	TA	ins	NA	NA	NA	NA	14	0	1
B	9a5aec1	blood	snp_540	C	CT	ins	typA	frameshift_variant_c.345dupA_p.Ala116fs	NA	GTP-binding_protein_TypA/BipA	21	0	1
B	9a5aec1	blood	snp_541	G	A	snp	NA	NA	NA	NA	16	0	1
B	9a5aec1	blood	snp_542	GT	G	del	NA	NA	NA	NA	19	0	1
B	9a5aec1	blood	snp_543	A	G	snp	tatD	missense_variant_c.620T>C_p.Leu207Pro	NA	3'-5'_ssDNA/RNA_exonuclease_TatD	16	0	1
B	9a5aec1	blood	snp_544	A	G	snp	tatB	missense_variant_c.241T>C_p.Ser81Pro	NA	Sec-independent_protein_translocase_protein_TatB	16	0	1
B	9a5aec1	blood	snp_545	G	A	snp	ubiB	synonymous_variant_c.876C>T_p.Gly292Gly	NA	putative_protein_kinase_UbiB	19	0	1
B	9a5aec1	blood	snp_548	C	T	snp	recQ	synonymous_variant_c.534G>A_p.Pro178Pro	NA	ATP-dependent_DNA_helicase_RecQ	16	0	1
B	9a5aec1	blood	snp_562	A	G	snp	pstS	missense_variant_c.1037A>G_p.Tyr346Cys	NA	Phosphate-binding_protein_PstS	12	0	1
B	9a5aec1	blood	snp_577	C	T	snp	repA_1	missense_variant_c.557C>T_p.Ser186Phe	NA	Replication_protein_RepA	258	0	1
B	9a5aec1	blood	snp_58	CT	C	del	NA	NA	NA	NA	30	0	1
B	9a5aec1	blood	snp_580	G	A	snp	yraJ	missense_variant_c.241C>T_p.Arg81Trp	NA	Outer_membrane_usher_protein_YraJ	20	0	1
B	9a5aec1	blood	snp_583	C	T	snp	garR	missense_variant_c.362C>T_p.Pro121Leu	NA	2-hydroxy-3-oxopropionate_reductase	13	0	1
B	9a5aec1	blood	snp_584	C	T	snp	trmH_1	missense_variant_c.124G>A_p.Ala42Thr	NA	tRNA_(guanosine(18)-2'-O)-methyltransferase	28	0	1
B	9a5aec1	blood	snp_587	C	T	snp	NA	synonymous_variant_c.834G>A_p.Gln278Gln	NA	IS110_family_transposase_IS5075	10	0	1
B	9a5aec1	blood	snp_6	G	A	snp	lldP	missense_variant_c.916C>T_p.Leu306Phe	NA	L-lactate_permease	12	0	1
B	9a5aec1	blood	snp_614	G	A	snp	parC	missense_variant_c.251G>A_p.Gly84Glu	NA	DNA_topoisomerase_4_subunit_A	27	0	1
B	9a5aec1	blood	snp_62	A	G	snp	pdeA	missense_variant_c.539A>G_p.Asn180Ser	NA	putative_cyclic_di-GMP_phosphodiesterase_PdeA	15	0	1
B	9a5aec1	blood	snp_621	C	G	snp	rhaS_1	missense_variant_c.813C>G_p.Ile271Met	NA	HTH-type_transcriptional_activator_RhaS	14	0	1
B	9a5aec1	blood	snp_627	GC	G	del	NA	frameshift_variant_c.422delC_p.Pro141fs	NA	hypothetical_protein	173	0	1
B	9a5aec1	blood	snp_628	C	T	snp	hybC	missense_variant_c.932C>T_p.Ser311Leu	NA	Hydrogenase-2_large_chain	21	0	1
B	9a5aec1	blood	snp_634	T	C	snp	topB_2	missense_variant_c.1196T>C_p.Ile399Thr	NA	DNA_topoisomerase_3	246	0	1
B	9a5aec1	blood	snp_638	TG	T	del	NA	frameshift_variant_c.592delG_p.Ala198fs	NA	hypothetical_protein	18	0	1
B	9a5aec1	blood	snp_64	C	T	snp	ypdF	missense_variant_c.818C>T_p.Ala273Val	NA	Aminopeptidase_YpdF	20	0	1
B	9a5aec1	blood	snp_640	CGG	C	del	NA	NA	NA	NA	120	0	1
B	9a5aec1	blood	snp_643	C	T	snp	speA	synonymous_variant_c.1404C>T_p.Arg468Arg	NA	Biosynthetic_arginine_decarboxylase	21	0	1
B	9a5aec1	blood	snp_650	CG	C	del	fumE_1	frameshift_variant_c.186delG_p.Ala64fs	NA	Fumarase_E	16	0	1
B	9a5aec1	blood	snp_656	T	C	snp	NA	stop_lost&splice_region_variant_c.910T>C_p.Ter304Glnext*?	NA	hypothetical_protein	54	0	1
B	9a5aec1	blood	snp_661	G	A	snp	ygfK	missense_variant_c.2666C>T_p.Ala889Val	NA	Putative_oxidoreductase_YgfK	21	0	1
B	9a5aec1	blood	snp_686	T	C	snp	relA	missense_variant_c.2008T>C_p.Cys670Arg	NA	GTP_pyrophosphokinase	19	0	1
B	9a5aec1	blood	snp_690	C	CT	ins	NA	NA	NA	NA	15	0	1
B	9a5aec1	blood	snp_8	C	T	snp	ndhB_1	missense_variant_c.559C>T_p.Arg187Cys	NA	NAD(P)H-quinone_oxidoreductase_subunit_2,_chloroplastic	16	0	1
B	9a5aec1	blood	snp_82	T	C	snp	NA	stop_lost&splice_region_variant_c.484T>C_p.Ter162Glnext*?	NA	hypothetical_protein	14	0	1
B	9a5aec1	blood	snp_91	A	G	snp	argT	missense_variant_c.691A>G_p.Thr231Ala	NA	Lysine/arginine/ornithine-binding_periplasmic_protein	21	0	1
B	9a5aec1	blood	snp_96	C	T	snp	yfcD	missense_variant_c.379C>T_p.Pro127Ser	NA	putative_Nudix_hydrolase_YfcD	14	0	1
B	9a5aec1	blood	snp_98	T	C	snp	ackA	missense_variant_c.226A>G_p.Thr76Ala	NA	Acetate_kinase	10	0	1
B	9a5aec2	blood	snp_10	T	C	snp	gutQ	synonymous_variant_c.894A>G_p.Pro298Pro	NA	Arabinose_5-phosphate_isomerase_GutQ	10	0	1
B	9a5aec2	blood	snp_106	T	C	snp	ais	synonymous_variant_c.555T>C_p.His185His	NA	Lipopolysaccharide_core_heptose(II)-phosphate_phosphatase	21	0	1
B	9a5aec2	blood	snp_107	C	T	snp	glpC	missense_variant_c.655G>A_p.Ala219Thr	NA	Anaerobic_glycerol-3-phosphate_dehydrogenase_subunit_C	11	0	1
B	9a5aec2	blood	snp_11	C	T	snp	NA	missense_variant_c.226G>A_p.Val76Ile	NA	hypothetical_protein	13	0	1
B	9a5aec2	blood	snp_110	T	C	snp	gyrA	missense_variant_c.248T>C_p.Leu83Ser	NA	DNA_gyrase_subunit_A	12	0	1
B	9a5aec2	blood	snp_115	AG	A	del	NA	frameshift_variant_c.480delG_p.Ile161fs	NA	hypothetical_protein	14	0	1
B	9a5aec2	blood	snp_117	A	G	snp	repA_1	missense_variant_c.164A>G_p.Asp55Gly	NA	Replication_protein_RepA	155	0	1
B	9a5aec2	blood	snp_122	T	C	snp	NA	stop_lost&splice_region_variant_c.3087A>G_p.Ter1029Trpext*?	NA	hypothetical_protein	15	0	1
B	9a5aec2	blood	snp_124	T	G	snp	metG	synonymous_variant_c.330A>C_p.Ile110Ile	NA	Methionine--tRNA_ligase	11	0	1
B	9a5aec2	blood	snp_125	G	A	snp	metG	missense_variant_c.101C>T_p.Ala34Val	NA	Methionine--tRNA_ligase	12	0	1
B	9a5aec2	blood	snp_141	T	C	snp	eptB	missense_variant_c.1355T>C_p.Val452Ala	NA	Kdo(2)-lipid_A_phosphoethanolamine_7''-transferase	12	0	1
B	9a5aec2	blood	snp_149	A	G	snp	cbl	missense_variant_c.280A>G_p.Ile94Val	NA	HTH-type_transcriptional_regulator_cbl	13	0	1
B	9a5aec2	blood	snp_155	C	T	snp	fliA	synonymous_variant_c.423C>T_p.Ser141Ser	NA	RNA_polymerase_sigma_factor_FliA	12	0	1
B	9a5aec2	blood	snp_161	C	T	snp	bcsE	stop_gained_c.551G>A_p.Trp184*	NA	Cyclic_di-GMP_binding_protein_BcsE	17	0	1
B	9a5aec2	blood	snp_173	G	A	snp	cycB	missense_variant_c.1150G>A_p.Ala384Thr	NA	Cyclodextrin-binding_protein	14	0	1
B	9a5aec2	blood	snp_176	G	A	snp	NA	synonymous_variant_c.165C>T_p.Arg55Arg	NA	hypothetical_protein	11	0	1
B	9a5aec2	blood	snp_183	G	GA	ins	NA	NA	NA	NA	11	0	1
B	9a5aec2	blood	snp_191	A	G	snp	astD	synonymous_variant_c.594A>G_p.Gln198Gln	NA	N-succinylglutamate_5-semialdehyde_dehydrogenase	14	0	1
B	9a5aec2	blood	snp_193	C	CG	ins	NA	NA	NA	NA	13	0	1
B	9a5aec2	blood	snp_201	A	G	snp	ppsR	missense_variant_c.226T>C_p.Ser76Pro	NA	Phosphoenolpyruvate_synthase_regulatory_protein	12	0	1
B	9a5aec2	blood	snp_219	A	G	snp	rstA	synonymous_variant_c.288T>C_p.Cys96Cys	NA	Transcriptional_regulatory_protein_RstA	10	0	1
B	9a5aec2	blood	snp_254	T	A	snp	potA_1	synonymous_variant_c.90A>T_p.Gly30Gly	NA	Spermidine/putrescine_import_ATP-binding_protein_PotA	11	0	1
B	9a5aec2	blood	snp_260	AT	A	del	paaA_2	frameshift_variant&start_lost_c.1delA_p.Met1fs	NA	1,2-phenylacetyl-CoA_epoxidase,_subunit_A	11	0	1
B	9a5aec2	blood	snp_282	A	G	snp	narK	synonymous_variant_c.15T>C_p.Ser5Ser	NA	Nitrate/nitrite_transporter_NarK	10	0	1
B	9a5aec2	blood	snp_299	T	C	snp	NA	synonymous_variant_c.2166A>G_p.Gly722Gly	NA	hypothetical_protein	13	0	1
B	9a5aec2	blood	snp_305	T	TG	ins	NA	frameshift_variant_c.78dupG_p.Arg27fs	NA	hypothetical_protein	13	0	1
B	9a5aec2	blood	snp_315	G	A	snp	helD	synonymous_variant_c.570C>T_p.Arg190Arg	NA	DNA_helicase_IV	17	0	1
B	9a5aec2	blood	snp_317	A	G	snp	elfA	synonymous_variant_c.279T>C_p.Ala93Ala	NA	Fimbrial_subunit_ElfA	13	0	1
B	9a5aec2	blood	snp_32	G	A	snp	era_1	missense_variant_c.769G>A_p.Val257Ile	NA	GTPase_Era	14	0	1
B	9a5aec2	blood	snp_320	C	T	snp	ssuB	synonymous_variant_c.663C>T_p.Arg221Arg	NA	Aliphatic_sulfonates_import_ATP-binding_protein_SsuB	13	0	1
B	9a5aec2	blood	snp_321	T	C	snp	pepN	missense_variant_c.407A>G_p.Asp136Gly	NA	Aminopeptidase_N	12	0	1
B	9a5aec2	blood	snp_335	A	G	snp	ydcV_3	missense_variant_c.502T>C_p.Cys168Arg	NA	Inner_membrane_ABC_transporter_permease_protein_YdcV	15	0	1
B	9a5aec2	blood	snp_338	A	G	snp	NA	missense_variant_c.331T>C_p.Ser111Pro	NA	hypothetical_protein	25	0	1
B	9a5aec2	blood	snp_346	A	G	snp	ybiS	synonymous_variant_c.765A>G_p.Pro255Pro	NA	putative_L,D-transpeptidase_YbiS	17	0	1
B	9a5aec2	blood	snp_351	C	T	snp	mngB	missense_variant_c.520G>A_p.Ala174Thr	NA	Mannosylglycerate_hydrolase	14	0	1
B	9a5aec2	blood	snp_359	G	A	snp	lnt	synonymous_variant_c.1491G>A_p.Leu497Leu	NA	Apolipoprotein_N-acyltransferase	28	0	1
B	9a5aec2	blood	snp_361	G	A	snp	NA	NA	NA	NA	16	0	1
B	9a5aec2	blood	snp_363	G	A	snp	NA	NA	NA	NA	19	0	1
B	9a5aec2	blood	snp_371	C	T	snp	purK	missense_variant_c.587C>T_p.Pro196Leu	NA	N5-carboxyaminoimidazole_ribonucleotide_synthase	12	0	1
B	9a5aec2	blood	snp_372	C	CA	ins	NA	frameshift_variant_c.585dupT_p.Ala196fs	NA	hypothetical_protein	20	0	1
B	9a5aec2	blood	snp_377	G	GC	ins	NA	frameshift_variant_c.844dupG_p.Ala282fs	NA	hypothetical_protein	22	0	1
B	9a5aec2	blood	snp_381	C	T	snp	mscK	missense_variant_c.523G>A_p.Ala175Thr	NA	Mechanosensitive_channel_MscK	29	0	1
B	9a5aec2	blood	snp_383	T	C	snp	acrR_2	missense_variant_c.182A>G_p.Tyr61Cys	NA	HTH-type_transcriptional_regulator_AcrR	22	0	1
B	9a5aec2	blood	snp_384	A	AC	ins	acrR_2	frameshift_variant_c.121dupG_p.Val41fs	NA	HTH-type_transcriptional_regulator_AcrR	18	0	1
B	9a5aec2	blood	snp_385	C	T	snp	sctC	synonymous_variant_c.1551G>A_p.Val517Val	NA	Type_3_secretion_system_secretin	18	0	1
B	9a5aec2	blood	snp_388	C	T	snp	ppiD	synonymous_variant_c.1329G>A_p.Val443Val	NA	Peptidyl-prolyl_cis-trans_isomerase_D	19	0	1
B	9a5aec2	blood	snp_389	T	C	snp	NA	NA	NA	NA	19	0	1
B	9a5aec2	blood	snp_392	C	T	snp	ribE	missense_variant_c.298G>A_p.Gly100Ser	NA	6,7-dimethyl-8-ribityllumazine_synthase	22	0	1
B	9a5aec2	blood	snp_400	G	A	snp	mrcA	missense_variant_c.1571C>T_p.Ser524Leu	NA	Penicillin-binding_protein_1A	10	0	1
B	9a5aec2	blood	snp_404	AT	A	del	sctC	frameshift_variant_c.19delA_p.Ile7fs	NA	Type_3_secretion_system_secretin	11	0	1
B	9a5aec2	blood	snp_419	C	T	snp	rpe	missense_variant_c.292C>T_p.His98Tyr	NA	Ribulose-phosphate_3-epimerase	27	0	1
B	9a5aec2	blood	snp_42	G	A	snp	guaA	synonymous_variant_c.864G>A_p.Val288Val	NA	GMP_synthase_[glutamine-hydrolyzing]	22	0	1
B	9a5aec2	blood	snp_421	G	A	snp	flhB_2	missense_variant_c.965G>A_p.Cys322Tyr	NA	Flagellar_biosynthetic_protein_FlhB	24	0	1
B	9a5aec2	blood	snp_422	A	G	snp	vgrG1_3	missense_variant_c.590T>C_p.Leu197Pro	NA	Actin_cross-linking_toxin_VgrG1	12	0	1
B	9a5aec2	blood	snp_425	A	G	snp	NA	missense_variant_c.140A>G_p.Asp47Gly	NA	hypothetical_protein	19	0	1
B	9a5aec2	blood	snp_432	A	G	snp	thpR	missense_variant_c.302A>G_p.Gln101Arg	NA	RNA_2',3'-cyclic_phosphodiesterase	16	0	1
B	9a5aec2	blood	snp_437	CT	C	del	NA	NA	NA	NA	21	0	1
B	9a5aec2	blood	snp_458	T	TC	ins	NA	non_coding_transcript_variant__	NA	tRNA-Leu	15	0	1
B	9a5aec2	blood	snp_46	CT	C	del	NA	NA	NA	NA	13	0	1
B	9a5aec2	blood	snp_461	A	G	snp	NA	missense_variant_c.257T>C_p.Val86Ala	NA	hypothetical_protein	34	0	1
B	9a5aec2	blood	snp_470	G	A	snp	NA	synonymous_variant_c.75G>A_p.Pro25Pro	NA	hypothetical_protein	16	0	1
B	9a5aec2	blood	snp_474	C	T	snp	mgtA	missense_variant_c.926G>A_p.Cys309Tyr	NA	Magnesium-transporting_ATPase,_P-type_1	21	0	1
B	9a5aec2	blood	snp_475	G	A	snp	treB	missense_variant_c.1213G>A_p.Gly405Ser	NA	PTS_system_trehalose-specific_EIIBC_component	23	0	1
B	9a5aec2	blood	snp_477	G	A	snp	treC	missense_variant_c.139G>A_p.Val47Ile	NA	Trehalose-6-phosphate_hydrolase	15	0	1
B	9a5aec2	blood	snp_486	TCC	T	del	aidB	frameshift_variant_c.1614_1615delGG_p.Glu539fs	NA	Putative_acyl-CoA_dehydrogenase_AidB	12	0	1
B	9a5aec2	blood	snp_490	A	G	snp	hflC	missense_variant_c.970T>C_p.Cys324Arg	NA	Modulator_of_FtsH_protease_HflC	24	0	1
B	9a5aec2	blood	snp_498	C	T	snp	yjcS	missense_variant_c.1388C>T_p.Ala463Val	NA	Putative_alkyl/aryl-sulfatase_YjcS	16	0	1
B	9a5aec2	blood	snp_499	G	A	snp	NA	missense_variant_c.166C>T_p.Arg56Trp	NA	hypothetical_protein	16	0	1
B	9a5aec2	blood	snp_515	C	T	snp	rplJ	synonymous_variant_c.261G>A_p.Glu87Glu	NA	50S_ribosomal_protein_L10	18	0	1
B	9a5aec2	blood	snp_516	T	C	snp	NA	NA	NA	NA	18	0	1
B	9a5aec2	blood	snp_521	T	TC	ins	NA	NA	NA	NA	11	0	1
B	9a5aec2	blood	snp_527	T	C	snp	cpxA	synonymous_variant_c.441T>C_p.Arg147Arg	NA	Sensor_histidine_kinase_CpxA	23	0	1
B	9a5aec2	blood	snp_539	T	TA	ins	NA	NA	NA	NA	14	0	1
B	9a5aec2	blood	snp_540	C	CT	ins	typA	frameshift_variant_c.345dupA_p.Ala116fs	NA	GTP-binding_protein_TypA/BipA	13	0	1
B	9a5aec2	blood	snp_541	G	A	snp	NA	NA	NA	NA	18	0	1
B	9a5aec2	blood	snp_542	GT	G	del	NA	NA	NA	NA	14	0	1
B	9a5aec2	blood	snp_543	A	G	snp	tatD	missense_variant_c.620T>C_p.Leu207Pro	NA	3'-5'_ssDNA/RNA_exonuclease_TatD	17	0	1
B	9a5aec2	blood	snp_544	A	G	snp	tatB	missense_variant_c.241T>C_p.Ser81Pro	NA	Sec-independent_protein_translocase_protein_TatB	19	0	1
B	9a5aec2	blood	snp_545	G	A	snp	ubiB	synonymous_variant_c.876C>T_p.Gly292Gly	NA	putative_protein_kinase_UbiB	24	0	1
B	9a5aec2	blood	snp_548	C	T	snp	recQ	synonymous_variant_c.534G>A_p.Pro178Pro	NA	ATP-dependent_DNA_helicase_RecQ	11	0	1
B	9a5aec2	blood	snp_562	A	G	snp	pstS	missense_variant_c.1037A>G_p.Tyr346Cys	NA	Phosphate-binding_protein_PstS	16	0	1
B	9a5aec2	blood	snp_577	C	T	snp	repA_1	missense_variant_c.557C>T_p.Ser186Phe	NA	Replication_protein_RepA	164	0	1
B	9a5aec2	blood	snp_58	CT	C	del	NA	NA	NA	NA	17	0	1
B	9a5aec2	blood	snp_583	C	T	snp	garR	missense_variant_c.362C>T_p.Pro121Leu	NA	2-hydroxy-3-oxopropionate_reductase	25	0	1
B	9a5aec2	blood	snp_584	C	T	snp	trmH_1	missense_variant_c.124G>A_p.Ala42Thr	NA	tRNA_(guanosine(18)-2'-O)-methyltransferase	11	0	1
B	9a5aec2	blood	snp_6	G	A	snp	lldP	missense_variant_c.916C>T_p.Leu306Phe	NA	L-lactate_permease	22	0	1
B	9a5aec2	blood	snp_614	G	A	snp	parC	missense_variant_c.251G>A_p.Gly84Glu	NA	DNA_topoisomerase_4_subunit_A	20	0	1
B	9a5aec2	blood	snp_627	GC	G	del	NA	frameshift_variant_c.422delC_p.Pro141fs	NA	hypothetical_protein	94	0	1
B	9a5aec2	blood	snp_628	C	T	snp	hybC	missense_variant_c.932C>T_p.Ser311Leu	NA	Hydrogenase-2_large_chain	15	0	1
B	9a5aec2	blood	snp_638	TG	T	del	NA	frameshift_variant_c.592delG_p.Ala198fs	NA	hypothetical_protein	14	0	1
B	9a5aec2	blood	snp_64	C	T	snp	ypdF	missense_variant_c.818C>T_p.Ala273Val	NA	Aminopeptidase_YpdF	11	0	1
B	9a5aec2	blood	snp_643	C	T	snp	speA	synonymous_variant_c.1404C>T_p.Arg468Arg	NA	Biosynthetic_arginine_decarboxylase	15	0	1
B	9a5aec2	blood	snp_656	T	C	snp	NA	stop_lost&splice_region_variant_c.910T>C_p.Ter304Glnext*?	NA	hypothetical_protein	34	0	1
B	9a5aec2	blood	snp_679	T	TA	ins	lplT	frameshift_variant_c.1009dupA_p.Ser337fs	NA	Lysophospholipid_transporter_LplT	11	0	1
B	9a5aec2	blood	snp_682	CA	C	del	NA	NA	NA	NA	10	0	1
B	9a5aec2	blood	snp_686	T	C	snp	relA	missense_variant_c.2008T>C_p.Cys670Arg	NA	GTP_pyrophosphokinase	11	0	1
B	9a5aec2	blood	snp_8	C	T	snp	ndhB_1	missense_variant_c.559C>T_p.Arg187Cys	NA	NAD(P)H-quinone_oxidoreductase_subunit_2,_chloroplastic	17	0	1
B	9a5aec2	blood	snp_82	T	C	snp	NA	stop_lost&splice_region_variant_c.484T>C_p.Ter162Glnext*?	NA	hypothetical_protein	13	0	1
B	9a5aec2	blood	snp_98	T	C	snp	ackA	missense_variant_c.226A>G_p.Thr76Ala	NA	Acetate_kinase	11	0	1
B	9b4c1	stool	snp_1	T	C	snp	NA	missense_variant_c.350T>C_p.Leu117Pro	NA	hypothetical_protein	50	0	1
B	9b4c1	stool	snp_10	T	C	snp	gutQ	synonymous_variant_c.894A>G_p.Pro298Pro	NA	Arabinose_5-phosphate_isomerase_GutQ	37	0	1
B	9b4c1	stool	snp_100	T	G	snp	malS	missense_variant_c.1139A>C_p.Asn380Thr	NA	Periplasmic_alpha-amylase	60	0	1
B	9b4c1	stool	snp_103	G	A	snp	malS	synonymous_variant_c.583C>T_p.Leu195Leu	NA	Periplasmic_alpha-amylase	46	0	1
B	9b4c1	stool	snp_105	A	G	snp	NA	NA	NA	NA	42	0	1
B	9b4c1	stool	snp_110	T	C	snp	gyrA	missense_variant_c.248T>C_p.Leu83Ser	NA	DNA_gyrase_subunit_A	55	0	1
B	9b4c1	stool	snp_112	A	G	snp	rcsD	missense_variant_c.385T>C_p.Ser129Pro	NA	Phosphotransferase_RcsD	45	0	1
B	9b4c1	stool	snp_113	C	T	snp	xerC_3	missense_variant_c.410G>A_p.Arg137Gln	NA	Tyrosine_recombinase_XerC	169	0	1
B	9b4c1	stool	snp_114	G	A	snp	napH	synonymous_variant_c.786G>A_p.Thr262Thr	NA	Ferredoxin-type_protein_NapH	57	0	1
B	9b4c1	stool	snp_115	AG	A	del	NA	frameshift_variant_c.480delG_p.Ile161fs	NA	hypothetical_protein	37	0	1
B	9b4c1	stool	snp_118	T	C	snp	NA	missense_variant_c.784T>C_p.Cys262Arg	NA	hypothetical_protein	43	0	1
B	9b4c1	stool	snp_119	T	TC	ins	NA	NA	NA	NA	37	0	1
B	9b4c1	stool	snp_120	AT	A	del	yehY	frameshift_variant_c.640delT_p.Ser214fs	NA	Glycine_betaine_uptake_system_permease_protein_YehY	36	0	1
B	9b4c1	stool	snp_121	T	C	snp	btsS	synonymous_variant_c.738T>C_p.Gly246Gly	NA	Sensor_histidine_kinase_BtsS	51	0	1
B	9b4c1	stool	snp_124	T	G	snp	metG	synonymous_variant_c.330A>C_p.Ile110Ile	NA	Methionine--tRNA_ligase	68	0	1
B	9b4c1	stool	snp_124	T	G	snp	metG	synonymous_variant_c.330A>C_p.Ile110Ile	NA	Methionine--tRNA_ligase	28	0	1
B	9b4c1	stool	snp_125	G	A	snp	metG	missense_variant_c.101C>T_p.Ala34Val	NA	Methionine--tRNA_ligase	54	0	1
B	9b4c1	stool	snp_128	T	C	snp	NA	missense_variant_c.1070A>G_p.Tyr357Cys	NA	hypothetical_protein	499	0	1
B	9b4c1	stool	snp_129	A	G	snp	mdtC	synonymous_variant_c.1572T>C_p.Asn524Asn	NA	Multidrug_resistance_protein_MdtC	65	0	1
B	9b4c1	stool	snp_134	C	CA	ins	udk	frameshift_variant_c.511dupA_p.Thr171fs	NA	Uridine_kinase	43	0	1
B	9b4c1	stool	snp_135	C	T	snp	dcd	missense_variant_c.328C>T_p.Arg110Cys	NA	dCTP_deaminase	39	0	1
B	9b4c1	stool	snp_136	A	G	snp	NA	synonymous_variant_c.366T>C_p.Gly122Gly	NA	hypothetical_protein	45	0	1
B	9b4c1	stool	snp_14	G	GA	ins	ygaZ	frameshift_variant_c.158dupT_p.Ser54fs	NA	Inner_membrane_protein_YgaZ	47	0	1
B	9b4c1	stool	snp_145	G	C	snp	mshA_4	missense_variant_c.65G>C_p.Gly22Ala	NA	D-inositol-3-phosphate_glycosyltransferase	19	0	1
B	9b4c1	stool	snp_149	A	G	snp	cbl	missense_variant_c.280A>G_p.Ile94Val	NA	HTH-type_transcriptional_regulator_cbl	54	0	1
B	9b4c1	stool	snp_15	T	TC	ins	NA	frameshift_variant_c.1083dupC_p.Arg362fs	NA	IS4_family_transposase_IS421	146	0	1
B	9b4c1	stool	snp_151	A	G	snp	NA	NA	NA	NA	25	0	1
B	9b4c1	stool	snp_159	T	C	snp	otsA	missense_variant_c.284T>C_p.Leu95Pro	NA	Trehalose-6-phosphate_synthase	57	0	1
B	9b4c1	stool	snp_16	TAC	GGT	complex	NA	missense_variant_c.781_783delGTAinsACC_p.Val261Thr	NA	hypothetical_protein	77	0	1
B	9b4c1	stool	snp_162	A	G	snp	NA	missense_variant_c.2789T>C_p.Phe930Ser	NA	hypothetical_protein	484	0	1
B	9b4c1	stool	snp_163	A	AT	ins	NA	frameshift_variant_c.116dupA_p.Asn39fs	NA	hypothetical_protein	55	0	1
B	9b4c1	stool	snp_164	C	T	snp	bcsE	missense_variant_c.220G>A_p.Glu74Lys	NA	Cyclic_di-GMP_binding_protein_BcsE	29	0	1
B	9b4c1	stool	snp_166	G	GA	ins	NA	frameshift_variant_c.739dupA_p.Ser247fs	NA	hypothetical_protein	127	0	1
B	9b4c1	stool	snp_167	A	G	snp	ruvA	synonymous_variant_c.120A>G_p.Glu40Glu	NA	Holliday_junction_ATP-dependent_DNA_helicase_RuvA	44	0	1
B	9b4c1	stool	snp_169	T	C	snp	znuB	missense_variant_c.226A>G_p.Lys76Glu	NA	High-affinity_zinc_uptake_system_membrane_protein_ZnuB	41	0	1
B	9b4c1	stool	snp_17	C	T	snp	NA	synonymous_variant_c.186G>A_p.Val62Val	NA	hypothetical_protein	11	0	1
B	9b4c1	stool	snp_170	C	CG	ins	mepM	frameshift_variant_c.582dupG_p.Ser195fs	NA	Murein_DD-endopeptidase_MepM	33	0	1
B	9b4c1	stool	snp_171	A	G	snp	NA	missense_variant_c.1477T>C_p.Phe493Leu	NA	hypothetical_protein	23	0	1
B	9b4c1	stool	snp_173	G	A	snp	cycB	missense_variant_c.1150G>A_p.Ala384Thr	NA	Cyclodextrin-binding_protein	39	0	1
B	9b4c1	stool	snp_175	CG	C	del	ptrB_1	frameshift_variant_c.1605delG_p.His536fs	NA	Protease_2	32	0	1
B	9b4c1	stool	snp_176	G	A	snp	NA	synonymous_variant_c.165C>T_p.Arg55Arg	NA	hypothetical_protein	52	0	1
B	9b4c1	stool	snp_18	T	C	snp	NA	missense_variant_c.101A>G_p.Asn34Ser	NA	hypothetical_protein	52	0	1
B	9b4c1	stool	snp_180	C	T	snp	rsmF	missense_variant_c.66G>A_p.Met22Ile	NA	Ribosomal_RNA_small_subunit_methyltransferase_F	57	0	1
B	9b4c1	stool	snp_182	CG	C	del	yoaA_1	frameshift_variant_c.360delG_p.Arg121fs	NA	putative_ATP-dependent_DNA_helicase_YoaA	10	0	1
B	9b4c1	stool	snp_184	A	G	snp	yeaW	synonymous_variant_c.876T>C_p.Thr292Thr	NA	Carnitine_monooxygenase_oxygenase_subunit	59	0	1
B	9b4c1	stool	snp_185	G	A	snp	cdgI	missense_variant_c.245C>T_p.Ala82Val	NA	putative_diguanylate_cyclase_CdgI	22	0	1
B	9b4c1	stool	snp_188	A	G	snp	ynjB	synonymous_variant_c.666T>C_p.Arg222Arg	NA	Protein_YnjB	35	0	1
B	9b4c1	stool	snp_19	A	G	snp	NA	synonymous_variant_c.90T>C_p.Arg30Arg	NA	hypothetical_protein	56	0	1
B	9b4c1	stool	snp_195	T	C	snp	NA	missense_variant_c.1106A>G_p.Asp369Gly	NA	hypothetical_protein	465	0	1
B	9b4c1	stool	snp_196	A	G	snp	hxpB	missense_variant_c.281T>C_p.Leu94Ser	NA	Hexitol_phosphatase_B	50	0	1
B	9b4c1	stool	snp_20	T	C	snp	NA	missense_variant_c.430A>G_p.Asn144Asp	NA	hypothetical_protein	54	0	1
B	9b4c1	stool	snp_200	CT	C	del	NA	NA	NA	NA	28	0	1
B	9b4c1	stool	snp_201	A	G	snp	ppsR	missense_variant_c.226T>C_p.Ser76Pro	NA	Phosphoenolpyruvate_synthase_regulatory_protein	46	0	1
B	9b4c1	stool	snp_202	C	T	snp	fixB_2	missense_variant_c.383G>A_p.Gly128Asp	NA	Protein_FixB	39	0	1
B	9b4c1	stool	snp_204	A	G	snp	NA	NA	NA	NA	62	0	1
B	9b4c1	stool	snp_207	AC	A	del	NA	frameshift_variant_c.184delC_p.Arg62fs	NA	hypothetical_protein	38	0	1
B	9b4c1	stool	snp_208	C	CA	ins	NA	NA	NA	NA	47	0	1
B	9b4c1	stool	snp_21	T	C	snp	NA	missense_variant_c.422A>G_p.His141Arg	NA	hypothetical_protein	51	0	1
B	9b4c1	stool	snp_211	A	G	snp	rsxC	missense_variant_c.1274T>C_p.Val425Ala	NA	Ion-translocating_oxidoreductase_complex_subunit_C	40	0	1
B	9b4c1	stool	snp_212	A	G	snp	rsxC	synonymous_variant_c.261T>C_p.Gly87Gly	NA	Ion-translocating_oxidoreductase_complex_subunit_C	42	0	1
B	9b4c1	stool	snp_213	T	C	snp	malY	missense_variant_c.386A>G_p.Glu129Gly	NA	Protein_MalY	61	0	1
B	9b4c1	stool	snp_214	C	T	snp	malX	synonymous_variant_c.1020G>A_p.Pro340Pro	NA	PTS_system_maltose-specific_EIICB_component	45	0	1
B	9b4c1	stool	snp_215	A	G	snp	NA	synonymous_variant_c.726A>G_p.Ser242Ser	NA	hypothetical_protein	37	0	1
B	9b4c1	stool	snp_22	T	C	snp	NA	missense_variant_c.400A>G_p.Thr134Ala	NA	hypothetical_protein	44	0	1
B	9b4c1	stool	snp_221	TA	T	del	NA	NA	NA	NA	45	0	1
B	9b4c1	stool	snp_222	TA	T	del	NA	NA	NA	NA	25	0	1
B	9b4c1	stool	snp_224	A	G	snp	NA	synonymous_variant_c.267A>G_p.Gly89Gly	NA	hypothetical_protein	27	0	1
B	9b4c1	stool	snp_226	C	T	snp	NA	missense_variant_c.185C>T_p.Ala62Val	NA	hypothetical_protein	39	0	1
B	9b4c1	stool	snp_23	A	T	snp	NA	synonymous_variant_c.375T>A_p.Arg125Arg	NA	hypothetical_protein	31	0	1
B	9b4c1	stool	snp_230	CA	TG	complex	NA	missense_variant_c.36_37delCAinsTG_p.Thr13Ala	NA	hypothetical_protein	11	0	1
B	9b4c1	stool	snp_231	A	T	snp	NA	synonymous_variant_c.42A>T_p.Gly14Gly	NA	hypothetical_protein	11	0	1
B	9b4c1	stool	snp_232	T	C	snp	NA	synonymous_variant_c.1422T>C_p.Arg474Arg	NA	hypothetical_protein	371	0	1
B	9b4c1	stool	snp_234	A	G	snp	marR	missense_variant_c.173T>C_p.Val58Ala	NA	Multiple_antibiotic_resistance_protein_MarR	46	0	1
B	9b4c1	stool	snp_236	CG	C	del	NA	frameshift_variant_c.1320delG_p.Met441fs	NA	hypothetical_protein	18	0	1
B	9b4c1	stool	snp_238	C	T	snp	NA	synonymous_variant_c.4104C>T_p.Asn1368Asn	NA	hypothetical_protein	38	0	1
B	9b4c1	stool	snp_24	A	G	snp	NA	synonymous_variant_c.366T>C_p.Val122Val	NA	hypothetical_protein	28	0	1
B	9b4c1	stool	snp_241	A	G	snp	hcaR_4	missense_variant_c.290T>C_p.Val97Ala	NA	Hca_operon_transcriptional_activator_HcaR	48	0	1
B	9b4c1	stool	snp_243	T	C	snp	fdnG_1	missense_variant_c.1685A>G_p.Asn562Ser	NA	Formate_dehydrogenase,_nitrate-inducible,_major_subunit	37	0	1
B	9b4c1	stool	snp_244	GT	G	del	rhsD_1	frameshift_variant_c.4260delA_p.Lys1420fs	NA	Protein_RhsD	38	0	1
B	9b4c1	stool	snp_245	GC	G	del	rhsD_1	frameshift_variant_c.3853delG_p.Ala1285fs	NA	Protein_RhsD	23	0	1
B	9b4c1	stool	snp_246	GT	G	del	NA	frameshift_variant_c.43delA_p.Thr15fs	NA	hypothetical_protein	10	0	1
B	9b4c1	stool	snp_254	T	A	snp	potA_1	synonymous_variant_c.90A>T_p.Gly30Gly	NA	Spermidine/putrescine_import_ATP-binding_protein_PotA	43	0	1
B	9b4c1	stool	snp_254	T	A	snp	potA_1	synonymous_variant_c.90A>T_p.Gly30Gly	NA	Spermidine/putrescine_import_ATP-binding_protein_PotA	12	0	1
B	9b4c1	stool	snp_257	A	G	snp	NA	synonymous_variant_c.3207T>C_p.Gly1069Gly	NA	hypothetical_protein	46	0	1
B	9b4c1	stool	snp_258	A	G	snp	paaJ	missense_variant_c.95T>C_p.Ile32Thr	NA	3-oxoadipyl-CoA/3-oxo-5,6-dehydrosuberyl-CoA_thiolase	51	0	1
B	9b4c1	stool	snp_259	T	G	snp	paaI	missense_variant_c.319A>C_p.Thr107Pro	NA	Acyl-coenzyme_A_thioesterase_PaaI	74	0	1
B	9b4c1	stool	snp_26	A	G	snp	NA	NA	NA	NA	37	0	1
B	9b4c1	stool	snp_260	AT	A	del	paaA_2	frameshift_variant&start_lost_c.1delA_p.Met1fs	NA	1,2-phenylacetyl-CoA_epoxidase,_subunit_A	25	0	1
B	9b4c1	stool	snp_262	T	C	snp	abgT	missense_variant_c.25T>C_p.Ser9Pro	NA	p-aminobenzoyl-glutamate_transport_protein	44	0	1
B	9b4c1	stool	snp_263	A	G	snp	ogt	missense_variant_c.259A>G_p.Thr87Ala	NA	Methylated-DNA--protein-cysteine_methyltransferase	42	0	1
B	9b4c1	stool	snp_264	GT	G	del	ycjG	frameshift_variant_c.751delA_p.Thr251fs	NA	L-Ala-D/L-Glu_epimerase	50	0	1
B	9b4c1	stool	snp_265	CC	TT	complex	NA	missense_variant_c.892_893delCCinsTT_p.Pro298Phe	NA	hypothetical_protein	25	0	1
B	9b4c1	stool	snp_269	A	G	snp	puuC	missense_variant_c.494T>C_p.Val165Ala	NA	NADP/NAD-dependent_aldehyde_dehydrogenase_PuuC	27	0	1
B	9b4c1	stool	snp_27	G	A	snp	yfiH	missense_variant_c.415G>A_p.Val139Ile	NA	Polyphenol_oxidase	22	0	1
B	9b4c1	stool	snp_270	T	C	snp	puuA	missense_variant_c.1138T>C_p.Tyr380His	NA	Gamma-glutamylputrescine_synthetase_PuuA	51	0	1
B	9b4c1	stool	snp_271	G	GC	ins	NA	NA	NA	NA	220	0	1
B	9b4c1	stool	snp_272	C	T	snp	NA	NA	NA	NA	47	0	1
B	9b4c1	stool	snp_273	A	G	snp	NA	missense_variant_c.343A>G_p.Thr115Ala	NA	hypothetical_protein	37	0	1
B	9b4c1	stool	snp_275	A	G	snp	pyrF	missense_variant_c.446T>C_p.Val149Ala	NA	Orotidine_5'-phosphate_decarboxylase	15	0	1
B	9b4c1	stool	snp_277	C	T	snp	rbbA	stop_gained_c.712C>T_p.Gln238*	NA	Ribosome-associated_ATPase	53	0	1
B	9b4c1	stool	snp_278	TA	T	del	yciO	frameshift_variant_c.16delT_p.Tyr6fs	NA	putative_protein_YciO	41	0	1
B	9b4c1	stool	snp_280	A	G	snp	NA	stop_lost&splice_region_variant_c.321A>G_p.Ter107Trpext*?	NA	hypothetical_protein	22	0	1
B	9b4c1	stool	snp_281	A	G	snp	NA	synonymous_variant_c.525T>C_p.Ile175Ile	NA	putative_NTE_family_protein	47	0	1
B	9b4c1	stool	snp_282	A	G	snp	narK	synonymous_variant_c.15T>C_p.Ser5Ser	NA	Nitrate/nitrite_transporter_NarK	34	0	1
B	9b4c1	stool	snp_283	G	GC	ins	NA	frameshift_variant_c.1308dupG_p.Gln437fs	NA	Invasin	20	0	1
B	9b4c1	stool	snp_286	A	G	snp	NA	synonymous_variant_c.1071A>G_p.Lys357Lys	NA	hypothetical_protein	53	0	1
B	9b4c1	stool	snp_287	A	AG	ins	NA	NA	NA	NA	60	0	1
B	9b4c1	stool	snp_289	A	AC	ins	yhhT_1	frameshift_variant_c.658dupG_p.Val220fs	NA	Putative_transport_protein_YhhT	42	0	1
B	9b4c1	stool	snp_29	T	C	snp	NA	NA	NA	NA	49	0	1
B	9b4c1	stool	snp_295	T	C	snp	flgE_1	missense_variant_c.709A>G_p.Thr237Ala	NA	Flagellar_hook_protein_FlgE	55	0	1
B	9b4c1	stool	snp_298	A	AC	ins	mdoH	frameshift_variant_c.1357dupG_p.Val453fs	NA	Glucans_biosynthesis_glucosyltransferase_H	35	0	1
B	9b4c1	stool	snp_300	GC	G	del	NA	frameshift_variant_c.208delC_p.Gln70fs	NA	hypothetical_protein	16	0	1
B	9b4c1	stool	snp_301	G	A	snp	NA	missense_variant_c.814G>A_p.Asp272Asn	NA	IS66_family_transposase_ISEc8	59	0	1
B	9b4c1	stool	snp_302	T	C	snp	NA	missense_variant_c.698A>G_p.Asp233Gly	NA	hypothetical_protein	49	0	1
B	9b4c1	stool	snp_303	T	C	snp	NA	missense_variant_c.713A>G_p.Tyr238Cys	NA	hypothetical_protein	69	0	1
B	9b4c1	stool	snp_304	A	G	snp	NA	synonymous_variant_c.768A>G_p.Gly256Gly	NA	hypothetical_protein	28	0	1
B	9b4c1	stool	snp_310	A	G	snp	rutG	synonymous_variant_c.660A>G_p.Gly220Gly	NA	Putative_pyrimidine_permease_RutG	42	0	1
B	9b4c1	stool	snp_318	CT	C	del	NA	NA	NA	NA	17	0	1
B	9b4c1	stool	snp_32	G	A	snp	era_1	missense_variant_c.769G>A_p.Val257Ile	NA	GTPase_Era	49	0	1
B	9b4c1	stool	snp_320	C	T	snp	ssuB	synonymous_variant_c.663C>T_p.Arg221Arg	NA	Aliphatic_sulfonates_import_ATP-binding_protein_SsuB	47	0	1
B	9b4c1	stool	snp_320	C	T	snp	ssuB	synonymous_variant_c.663C>T_p.Arg221Arg	NA	Aliphatic_sulfonates_import_ATP-binding_protein_SsuB	16	0	1
B	9b4c1	stool	snp_322	G	GC	ins	ycbB	frameshift_variant_c.804dupG_p.Pro269fs	NA	putative_L,D-transpeptidase_YcbB	51	0	1
B	9b4c1	stool	snp_326	T	C	snp	rpsA	missense_variant_c.182A>G_p.Glu61Gly	NA	30S_ribosomal_protein_S1	91	0	1
B	9b4c1	stool	snp_331	T	C	snp	ybjP	missense_variant_c.499T>C_p.Ser167Pro	NA	putative_lipoprotein_YbjP	31	0	1
B	9b4c1	stool	snp_333	G	A	snp	NA	NA	NA	NA	48	0	1
B	9b4c1	stool	snp_334	G	A	snp	rlmC	missense_variant_c.28C>T_p.Arg10Cys	NA	23S_rRNA_(uracil(747)-C(5))-methyltransferase_RlmC	15	0	1
B	9b4c1	stool	snp_335	A	G	snp	ydcV_3	missense_variant_c.502T>C_p.Cys168Arg	NA	Inner_membrane_ABC_transporter_permease_protein_YdcV	47	0	1
B	9b4c1	stool	snp_338	A	G	snp	NA	missense_variant_c.331T>C_p.Ser111Pro	NA	hypothetical_protein	53	0	1
B	9b4c1	stool	snp_338	A	G	snp	NA	missense_variant_c.331T>C_p.Ser111Pro	NA	hypothetical_protein	15	0	1
B	9b4c1	stool	snp_34	A	G	snp	pgpC	missense_variant_c.211A>G_p.Thr71Ala	NA	Phosphatidylglycerophosphatase_C	50	0	1
B	9b4c1	stool	snp_340	CG	C	del	NA	NA	NA	NA	39	0	1
B	9b4c1	stool	snp_341	C	T	snp	ybjJ	missense_variant_c.854C>T_p.Ala285Val	NA	Inner_membrane_protein_YbjJ	31	0	1
B	9b4c1	stool	snp_342	T	C	snp	NA	missense_variant_c.726A>G_p.Ile242Met	NA	hypothetical_protein	49	0	1
B	9b4c1	stool	snp_346	A	G	snp	ybiS	synonymous_variant_c.765A>G_p.Pro255Pro	NA	putative_L,D-transpeptidase_YbiS	35	0	1
B	9b4c1	stool	snp_35	A	G	snp	hcaE	missense_variant_c.734T>C_p.Val245Ala	NA	3-phenylpropionate/cinnamic_acid_dioxygenase_subunit_alpha	53	0	1
B	9b4c1	stool	snp_350	C	T	snp	ybgC	synonymous_variant_c.27G>A_p.Pro9Pro	NA	Acyl-CoA_thioester_hydrolase_YbgC	40	0	1
B	9b4c1	stool	snp_351	C	T	snp	mngB	missense_variant_c.520G>A_p.Ala174Thr	NA	Mannosylglycerate_hydrolase	51	0	1
B	9b4c1	stool	snp_353	T	C	snp	ybgI	missense_variant_c.118A>G_p.Thr40Ala	NA	GTP_cyclohydrolase_1_type_2	33	0	1
B	9b4c1	stool	snp_354	CT	C	del	NA	frameshift_variant_c.232delA_p.Arg78fs	NA	hypothetical_protein	95	0	1
B	9b4c1	stool	snp_355	T	C	snp	nagA	missense_variant_c.527T>C_p.Val176Ala	NA	N-acetylglucosamine-6-phosphate_deacetylase	50	0	1
B	9b4c1	stool	snp_356	A	G	snp	NA	missense_variant_c.38A>G_p.Tyr13Cys	NA	hypothetical_protein	174	0	1
B	9b4c1	stool	snp_357	C	CA	ins	asnB	frameshift_variant_c.1282dupA_p.Met428fs	NA	Asparagine_synthetase_B_[glutamine-hydrolyzing]	48	0	1
B	9b4c1	stool	snp_358	GT	G	del	rtcA	frameshift_variant_c.649delT_p.Ser217fs	NA	RNA_3'-terminal_phosphate_cyclase	31	0	1
B	9b4c1	stool	snp_36	C	CG	ins	hcaT_1	frameshift_variant_c.272dupG_p.Ala92fs	NA	putative_3-phenylpropionic_acid_transporter	42	0	1
B	9b4c1	stool	snp_364	T	C	snp	entE	synonymous_variant_c.1143A>G_p.Gly381Gly	NA	Enterobactin_synthase_component_E	56	0	1
B	9b4c1	stool	snp_365	T	C	snp	fepB	synonymous_variant_c.685T>C_p.Leu229Leu	NA	Ferrienterobactin-binding_periplasmic_protein	70	0	1
B	9b4c1	stool	snp_367	A	C	snp	NA	missense_variant_c.119A>C_p.Asn40Thr	NA	hypothetical_protein	17	0	1
B	9b4c1	stool	snp_368	G	A	snp	nfrA	missense_variant_c.892G>A_p.Ala298Thr	NA	Bacteriophage_adsorption_protein_A	60	0	1
B	9b4c1	stool	snp_369	A	G	snp	nfrA	synonymous_variant_c.2331A>G_p.Gln777Gln	NA	Bacteriophage_adsorption_protein_A	26	0	1
B	9b4c1	stool	snp_374	A	G	snp	feoC	synonymous_variant_c.48T>C_p.Arg16Arg	NA	putative_[Fe-S]-dependent_transcriptional_repressor_FeoC	55	0	1
B	9b4c1	stool	snp_376	A	G	snp	rhsD_3	synonymous_variant_c.75T>C_p.Gly25Gly	NA	Protein_RhsD	32	0	1
B	9b4c1	stool	snp_379	TG	T	del	ybaT	frameshift_variant_c.570delC_p.Ser191fs	NA	Inner_membrane_transport_protein_YbaT	42	0	1
B	9b4c1	stool	snp_382	CA	C	del	acrR_2	frameshift_variant_c.576delT_p.Phe192fs	NA	HTH-type_transcriptional_regulator_AcrR	31	0	1
B	9b4c1	stool	snp_384	A	AC	ins	acrR_2	frameshift_variant_c.121dupG_p.Val41fs	NA	HTH-type_transcriptional_regulator_AcrR	42	0	1
B	9b4c1	stool	snp_388	C	T	snp	ppiD	synonymous_variant_c.1329G>A_p.Val443Val	NA	Peptidyl-prolyl_cis-trans_isomerase_D	33	0	1
B	9b4c1	stool	snp_39	T	C	snp	pbpC	synonymous_variant_c.1500T>C_p.Ser500Ser	NA	Penicillin-binding_protein_1C	39	0	1
B	9b4c1	stool	snp_390	A	G	snp	cyoB	missense_variant_c.998A>G_p.His333Arg	NA	Cytochrome_bo(3)_ubiquinol_oxidase_subunit_1	49	0	1
B	9b4c1	stool	snp_394	G	GC	ins	yajI	frameshift_variant_c.447dupC_p.Ser150fs	NA	putative_lipoprotein_YajI	47	0	1
B	9b4c1	stool	snp_395	T	C	snp	malZ	missense_variant_c.547A>G_p.Ile183Val	NA	Maltodextrin_glucosidase	39	0	1
B	9b4c1	stool	snp_396	T	C	snp	brnQ	missense_variant_c.532A>G_p.Thr178Ala	NA	Branched-chain_amino_acid_transport_system_2_carrier_protein	52	0	1
B	9b4c1	stool	snp_398	T	C	snp	frmB	missense_variant_c.530T>C_p.Val177Ala	NA	S-formylglutathione_hydrolase_FrmB	61	0	1
B	9b4c1	stool	snp_4	T	TC	ins	ygcB	frameshift_variant_c.2069dupC_p.Glu691fs	NA	CRISPR-associated_endonuclease/helicase_Cas3	49	0	1
B	9b4c1	stool	snp_40	C	T	snp	der	synonymous_variant_c.441C>T_p.His147His	NA	GTPase_Der	50	0	1
B	9b4c1	stool	snp_402	G	A	snp	NA	missense_variant_c.1271C>T_p.Ala424Val	NA	hypothetical_protein	51	0	1
B	9b4c1	stool	snp_403	A	G	snp	arcC2	missense_variant_c.734T>C_p.Phe245Ser	NA	Carbamate_kinase_2	44	0	1
B	9b4c1	stool	snp_404	AT	A	del	sctC	frameshift_variant_c.19delA_p.Ile7fs	NA	Type_3_secretion_system_secretin	28	0	1
B	9b4c1	stool	snp_405	T	C	snp	betI	synonymous_variant_c.348T>C_p.Ser116Ser	NA	HTH-type_transcriptional_regulator_BetI	50	0	1
B	9b4c1	stool	snp_406	C	T	snp	betB_1	missense_variant_c.440C>T_p.Ala147Val	NA	NAD/NADP-dependent_betaine_aldehyde_dehydrogenase	47	0	1
B	9b4c1	stool	snp_407	GA	G	del	NA	frameshift_variant_c.214delA_p.Thr72fs	NA	hypothetical_protein	37	0	1
B	9b4c1	stool	snp_409	A	G	snp	pilQ_1	synonymous_variant_c.693A>G_p.Gly231Gly	NA	Type_IV_pilus_biogenesis_and_competence_protein_PilQ	45	0	1
B	9b4c1	stool	snp_41	T	C	snp	NA	synonymous_variant_c.600T>C_p.Arg200Arg	NA	IS30_family_transposase_IS30	149	0	1
B	9b4c1	stool	snp_410	A	G	snp	traC_1	missense_variant_c.391A>G_p.Thr131Ala	NA	Protein_TraC	147	0	1
B	9b4c1	stool	snp_411	A	T	snp	yagU_1	missense_variant_c.258T>A_p.Asp86Glu	NA	Inner_membrane_protein_YagU	64	0	1
B	9b4c1	stool	snp_413	G	A	snp	NA	NA	NA	NA	41	0	1
B	9b4c1	stool	snp_417	GA	G	del	damX	frameshift_variant_c.1203delA_p.Ala402fs	NA	Cell_division_protein_DamX	44	0	1
B	9b4c1	stool	snp_42	G	A	snp	guaA	synonymous_variant_c.864G>A_p.Val288Val	NA	GMP_synthase_[glutamine-hydrolyzing]	51	0	1
B	9b4c1	stool	snp_421	G	A	snp	flhB_2	missense_variant_c.965G>A_p.Cys322Tyr	NA	Flagellar_biosynthetic_protein_FlhB	46	0	1
B	9b4c1	stool	snp_422	A	G	snp	vgrG1_3	missense_variant_c.590T>C_p.Leu197Pro	NA	Actin_cross-linking_toxin_VgrG1	47	0	1
B	9b4c1	stool	snp_424	G	A	snp	NA	missense_variant_c.988G>A_p.Ala330Thr	NA	hypothetical_protein	58	0	1
B	9b4c1	stool	snp_425	A	G	snp	NA	missense_variant_c.140A>G_p.Asp47Gly	NA	hypothetical_protein	42	0	1
B	9b4c1	stool	snp_426	T	C	snp	arfB	synonymous_variant_c.360A>G_p.Ala120Ala	NA	Peptidyl-tRNA_hydrolase_ArfB	55	0	1
B	9b4c1	stool	snp_428	T	C	snp	NA	missense_variant_c.145A>G_p.Thr49Ala	NA	hypothetical_protein	39	0	1
B	9b4c1	stool	snp_430	G	GC	ins	NA	NA	NA	NA	52	0	1
B	9b4c1	stool	snp_434	T	C	snp	yadH	missense_variant_c.308A>G_p.His103Arg	NA	Inner_membrane_transport_permease_YadH	51	0	1
B	9b4c1	stool	snp_435	T	C	snp	speE	missense_variant_c.218T>C_p.Leu73Pro	NA	Polyamine_aminopropyltransferase	51	0	1
B	9b4c1	stool	snp_437	CT	C	del	NA	NA	NA	NA	50	0	1
B	9b4c1	stool	snp_438	T	C	snp	ampE	synonymous_variant_c.465A>G_p.Gly155Gly	NA	Protein_AmpE	32	0	1
B	9b4c1	stool	snp_440	A	G	snp	secA	synonymous_variant_c.1056T>C_p.Gly352Gly	NA	Protein_translocase_subunit_SecA	66	0	1
B	9b4c1	stool	snp_441	T	C	snp	leuA	synonymous_variant_c.663T>C_p.Gly221Gly	NA	2-isopropylmalate_synthase	54	0	1
B	9b4c1	stool	snp_442	T	C	snp	NA	missense_variant_c.188T>C_p.Val63Ala	NA	hypothetical_protein	163	0	1
B	9b4c1	stool	snp_443	T	C	snp	polB	synonymous_variant_c.1104T>C_p.Gly368Gly	NA	DNA_polymerase_II	54	0	1
B	9b4c1	stool	snp_445	T	C	snp	ileS	missense_variant_c.1000A>G_p.Thr334Ala	NA	Isoleucine--tRNA_ligase	44	0	1
B	9b4c1	stool	snp_446	T	TA	ins	NA	NA	NA	NA	14	0	1
B	9b4c1	stool	snp_447	C	CCA	ins	NA	NA	NA	NA	14	0	1
B	9b4c1	stool	snp_449	T	C	snp	thrC	missense_variant_c.1126A>G_p.Thr376Ala	NA	Threonine_synthase	31	0	1
B	9b4c1	stool	snp_454	A	G	snp	NA	NA	NA	NA	67	0	1
B	9b4c1	stool	snp_455	G	A	snp	ettA	stop_gained_c.600G>A_p.Trp200*	NA	Energy-dependent_translational_throttle_protein_EttA	48	0	1
B	9b4c1	stool	snp_457	TC	T	del	NA	non_coding_transcript_variant__	NA	tRNA-Leu	34	0	1
B	9b4c1	stool	snp_462	T	C	snp	hpcB	stop_lost&splice_region_variant_c.850T>C_p.Ter284Glnext*?	NA	3,4-dihydroxyphenylacetate_2,3-dioxygenase	76	0	1
B	9b4c1	stool	snp_465	T	C	snp	NA	synonymous_variant_c.78T>C_p.Arg26Arg	NA	putative_type_I_restriction_enzymeP_M_protein	49	0	1
B	9b4c1	stool	snp_466	C	T	snp	NA	NA	NA	NA	47	0	1
B	9b4c1	stool	snp_474	C	T	snp	mgtA	missense_variant_c.926G>A_p.Cys309Tyr	NA	Magnesium-transporting_ATPase,_P-type_1	45	0	1
B	9b4c1	stool	snp_48	T	C	snp	NA	missense_variant_c.1336A>G_p.Met446Val	NA	hypothetical_protein	131	0	1
B	9b4c1	stool	snp_480	A	G	snp	NA	NA	NA	NA	68	0	1
B	9b4c1	stool	snp_482	A	AC	ins	NA	frameshift_variant_c.103dupG_p.Val35fs	NA	hypothetical_protein	44	0	1
B	9b4c1	stool	snp_484	A	G	snp	fklB	synonymous_variant_c.615T>C_p.Ile205Ile	NA	FKBP-type_22_kDa_peptidyl-prolyl_cis-trans_isomerase	67	0	1
B	9b4c1	stool	snp_486	TCC	T	del	aidB	frameshift_variant_c.1614_1615delGG_p.Glu539fs	NA	Putative_acyl-CoA_dehydrogenase_AidB	56	0	1
B	9b4c1	stool	snp_489	CA	C	del	NA	NA	NA	NA	22	0	1
B	9b4c1	stool	snp_49	A	AC	ins	NA	frameshift_variant_c.307dupG_p.Val103fs	NA	hypothetical_protein	21	0	1
B	9b4c1	stool	snp_490	A	G	snp	hflC	missense_variant_c.970T>C_p.Cys324Arg	NA	Modulator_of_FtsH_protease_HflC	65	0	1
B	9b4c1	stool	snp_497	A	G	snp	melA	synonymous_variant_c.840T>C_p.Gly280Gly	NA	Alpha-galactosidase	56	0	1
B	9b4c1	stool	snp_498	C	T	snp	yjcS	missense_variant_c.1388C>T_p.Ala463Val	NA	Putative_alkyl/aryl-sulfatase_YjcS	52	0	1
B	9b4c1	stool	snp_499	G	A	snp	NA	missense_variant_c.166C>T_p.Arg56Trp	NA	hypothetical_protein	68	0	1
B	9b4c1	stool	snp_5	T	G	snp	NA	missense_variant_c.275T>G_p.Val92Gly	NA	hypothetical_protein	41	0	1
B	9b4c1	stool	snp_502	C	CG	ins	virB4_2	frameshift_variant_c.1735dupC_p.Arg579fs	NA	Type_IV_secretion_system_protein_virB4	67	0	1
B	9b4c1	stool	snp_503	T	C	snp	qorA	missense_variant_c.974T>C_p.Leu325Pro	NA	Quinone_oxidoreductase_1	77	0	1
B	9b4c1	stool	snp_512	G	GC	ins	NA	NA	NA	NA	11	0	1
B	9b4c1	stool	snp_514	A	G	snp	thiG	missense_variant_c.43A>G_p.Thr15Ala	NA	Thiazole_synthase	55	0	1
B	9b4c1	stool	snp_515	C	T	snp	rplJ	synonymous_variant_c.261G>A_p.Glu87Glu	NA	50S_ribosomal_protein_L10	50	0	1
B	9b4c1	stool	snp_518	T	C	snp	eptC	synonymous_variant_c.1617T>C_p.Arg539Arg	NA	Phosphoethanolamine_transferase_EptC	76	0	1
B	9b4c1	stool	snp_52	A	G	snp	bamC	synonymous_variant_c.87A>G_p.Ser29Ser	NA	Outer_membrane_protein_assembly_factor_BamC	57	0	1
B	9b4c1	stool	snp_520	G	A	snp	cutC_2	synonymous_variant_c.945C>T_p.Ser315Ser	NA	Choline_trimethylamine-lyase	47	0	1
B	9b4c1	stool	snp_525	A	G	snp	fieF_1	missense_variant_c.605T>C_p.Val202Ala	NA	Ferrous-iron_efflux_pump_FieF	49	0	1
B	9b4c1	stool	snp_528	G	A	snp	rhaR_5	synonymous_variant_c.654C>T_p.Ser218Ser	NA	HTH-type_transcriptional_activator_RhaR	23	0	1
B	9b4c1	stool	snp_53	A	G	snp	NA	missense_variant_c.83A>G_p.Asn28Ser	NA	hypothetical_protein	57	0	1
B	9b4c1	stool	snp_531	T	C	snp	NA	NA	NA	NA	37	0	1
B	9b4c1	stool	snp_538	GA	G	del	yihN	frameshift_variant_c.183delT_p.Leu62fs	NA	Inner_membrane_protein_YihN	37	0	1
B	9b4c1	stool	snp_54	A	G	snp	acrB_1	synonymous_variant_c.585T>C_p.Ser195Ser	NA	Multidrug_efflux_pump_subunit_AcrB	72	0	1
B	9b4c1	stool	snp_546	G	A	snp	udp	stop_gained_c.496C>T_p.Gln166*	NA	Uridine_phosphorylase	14	0	1
B	9b4c1	stool	snp_547	A	G	snp	panF	synonymous_variant_c.828T>C_p.Gly276Gly	NA	Sodium/pantothenate_symporter	53	0	1
B	9b4c1	stool	snp_549	C	T	snp	pldA	missense_variant_c.712G>A_p.Gly238Ser	NA	Phospholipase_A1	62	0	1
B	9b4c1	stool	snp_552	G	T	snp	ilvA	missense_variant_c.907C>A_p.His303Asn	NA	L-threonine_dehydratase_biosynthetic_IlvA	34	0	1
B	9b4c1	stool	snp_558	C	A	snp	atpB	missense_variant_c.751C>A_p.Leu251Met	NA	ATP_synthase_subunit_a	70	0	1
B	9b4c1	stool	snp_56	T	C	snp	NA	missense_variant_c.1511A>G_p.Tyr504Cys	NA	hypothetical_protein	64	0	1
B	9b4c1	stool	snp_564	A	G	snp	adeP	missense_variant_c.1210A>G_p.Ile404Val	NA	Adenine_permease_AdeP	69	0	1
B	9b4c1	stool	snp_565	A	G	snp	tldD	missense_variant_c.946A>G_p.Thr316Ala	NA	Metalloprotease_TldD	61	0	1
B	9b4c1	stool	snp_567	C	T	snp	degQ	missense_variant_c.265G>A_p.Glu89Lys	NA	Periplasmic_pH-dependent_serine_endoprotease_DegQ	58	0	1
B	9b4c1	stool	snp_568	C	T	snp	gyrB	missense_variant_c.1391C>T_p.Ser464Phe	NA	DNA_gyrase_subunit_B	59	0	1
B	9b4c1	stool	snp_569	G	GT	ins	nanT	frameshift_variant_c.446dupT_p.Leu149fs	NA	Sialic_acid_transporter_NanT	46	0	1
B	9b4c1	stool	snp_57	T	C	snp	NA	NA	NA	NA	22	0	1
B	9b4c1	stool	snp_571	A	G	snp	gltB	missense_variant_c.2453T>C_p.Val818Ala	NA	Glutamate_synthase_[NADPH]_large_chain	51	0	1
B	9b4c1	stool	snp_573	AG	A	del	NA	NA	NA	NA	38	0	1
B	9b4c1	stool	snp_575	A	G	snp	infB	missense_variant_c.2662A>G_p.Thr888Ala	NA	Translation_initiation_factor_IF-2	63	0	1
B	9b4c1	stool	snp_576	C	T	snp	nlpI	synonymous_variant_c.225C>T_p.Leu75Leu	NA	Lipoprotein_NlpI	41	0	1
B	9b4c1	stool	snp_580	G	A	snp	yraJ	missense_variant_c.241C>T_p.Arg81Trp	NA	Outer_membrane_usher_protein_YraJ	66	0	1
B	9b4c1	stool	snp_585	A	G	snp	tdcC	missense_variant_c.91A>G_p.Thr31Ala	NA	Threonine/serine_transporter_TdcC	50	0	1
B	9b4c1	stool	snp_586	G	GT	ins	NA	NA	NA	NA	176	0	1
B	9b4c1	stool	snp_588	T	C	snp	NA	missense_variant_c.586A>G_p.Thr196Ala	NA	hypothetical_protein	279	0	1
B	9b4c1	stool	snp_589	G	GA	ins	uxaA	frameshift_variant_c.960dupA_p.Leu321fs	NA	Altronate_dehydratase	53	0	1
B	9b4c1	stool	snp_59	G	A	snp	murP	synonymous_variant_c.543C>T_p.Ala181Ala	NA	PTS_system_N-acetylmuramic_acid-specific_EIIBC_component	13	0	1
B	9b4c1	stool	snp_590	T	C	snp	sstT	missense_variant_c.958A>G_p.Ile320Val	NA	Serine/threonine_transporter_SstT	48	0	1
B	9b4c1	stool	snp_591	TG	T	del	NA	NA	NA	NA	43	0	1
B	9b4c1	stool	snp_592	T	C	snp	ebgA	missense_variant_c.733A>G_p.Thr245Ala	NA	Evolved_beta-galactosidase_subunit_alpha	53	0	1
B	9b4c1	stool	snp_595	A	AG	ins	NA	NA	NA	NA	47	0	1
B	9b4c1	stool	snp_6	G	A	snp	lldP	missense_variant_c.916C>T_p.Leu306Phe	NA	L-lactate_permease	59	0	1
B	9b4c1	stool	snp_607	CATT	TATC	complex	NA	synonymous_variant_c.444_447delCATTinsTATC_p.150	NA	IS110_family_transposase_IS4321R	124	0	1
B	9b4c1	stool	snp_608	C	G	snp	NA	synonymous_variant_c.456C>G_p.Pro152Pro	NA	IS110_family_transposase_IS4321R	111	0	1
B	9b4c1	stool	snp_609	A	T	snp	NA	synonymous_variant_c.462A>T_p.Gly154Gly	NA	IS110_family_transposase_IS4321R	100	0	1
B	9b4c1	stool	snp_610	C	T	snp	NA	synonymous_variant_c.477C>T_p.Ser159Ser	NA	IS110_family_transposase_IS4321R	67	0	1
B	9b4c1	stool	snp_612	A	C	snp	NA	missense_variant_c.490A>C_p.Ile164Leu	NA	IS110_family_transposase_IS4321R	48	0	1
B	9b4c1	stool	snp_614	G	A	snp	parC	missense_variant_c.251G>A_p.Gly84Glu	NA	DNA_topoisomerase_4_subunit_A	61	0	1
B	9b4c1	stool	snp_615	C	T	snp	NA	synonymous_variant_c.519C>T_p.Tyr173Tyr	NA	IS110_family_transposase_IS4321R	15	0	1
B	9b4c1	stool	snp_629	T	C	snp	NA	missense_variant_c.457T>C_p.Tyr153His	NA	Type_IV_secretion_system_protein_virB10	413	0	1
B	9b4c1	stool	snp_630	T	C	snp	yghO	synonymous_variant_c.75T>C_p.Phe25Phe	NA	Protein_YghO	18	0	1
B	9b4c1	stool	snp_633	GA	G	del	topB_2	frameshift_variant_c.838delA_p.Thr280fs	NA	DNA_topoisomerase_3	411	0	1
B	9b4c1	stool	snp_636	C	T	snp	trmB	synonymous_variant_c.183C>T_p.Gly61Gly	NA	tRNA_(guanine-N(7)-)-methyltransferase	13	0	1
B	9b4c1	stool	snp_638	TG	T	del	NA	frameshift_variant_c.592delG_p.Ala198fs	NA	hypothetical_protein	34	0	1
B	9b4c1	stool	snp_639	T	C	snp	rfaP	missense_variant_c.83T>C_p.Val28Ala	NA	Lipopolysaccharide_core_heptose(I)_kinase_RfaP	73	0	1
B	9b4c1	stool	snp_641	A	G	snp	rsmE	synonymous_variant_c.264T>C_p.Arg88Arg	NA	Ribosomal_RNA_small_subunit_methyltransferase_E	44	0	1
B	9b4c1	stool	snp_644	T	C	snp	NA	synonymous_variant_c.921T>C_p.Asn307Asn	NA	hypothetical_protein	391	0	1
B	9b4c1	stool	snp_650	CG	C	del	fumE_1	frameshift_variant_c.186delG_p.Ala64fs	NA	Fumarase_E	41	0	1
B	9b4c1	stool	snp_651	G	A	snp	NA	missense_variant_c.980G>A_p.Cys327Tyr	NA	hypothetical_protein	13	0	1
B	9b4c1	stool	snp_656	T	C	snp	NA	stop_lost&splice_region_variant_c.910T>C_p.Ter304Glnext*?	NA	hypothetical_protein	161	0	1
B	9b4c1	stool	snp_657	T	C	snp	xerD	synonymous_variant_c.118T>C_p.Leu40Leu	NA	Tyrosine_recombinase_XerD	44	0	1
B	9b4c1	stool	snp_659	A	G	snp	ghxQ	synonymous_variant_c.462T>C_p.Gly154Gly	NA	Guanine/hypoxanthine_permease_GhxQ	38	0	1
B	9b4c1	stool	snp_674	T	TG	ins	prgH_1	frameshift_variant_c.612dupG_p.Met205fs	NA	Protein_PrgH	15	0	1
B	9b4c1	stool	snp_677	A	AC	ins	occR	frameshift_variant_c.712dupG_p.Val238fs	NA	Octopine_catabolism/uptake_operon_regulatory_protein_OccR	61	0	1
B	9b4c1	stool	snp_678	GT	G	del	NA	NA	NA	NA	60	0	1
B	9b4c1	stool	snp_682	CA	C	del	NA	NA	NA	NA	41	0	1
B	9b4c1	stool	snp_682	CA	C	del	NA	NA	NA	NA	12	0	1
B	9b4c1	stool	snp_683	A	G	snp	NA	missense_variant_c.145A>G_p.Thr49Ala	NA	hypothetical_protein	154	0	1
B	9b4c1	stool	snp_684	A	G	snp	ppnN	synonymous_variant_c.468T>C_p.Gly156Gly	NA	Pyrimidine/purine_nucleotide_5'-monophosphate_nucleosidase	57	0	1
B	9b4c1	stool	snp_685	T	TG	ins	gudX	frameshift_variant_c.996dupG_p.Leu333fs	NA	Glucarate_dehydratase-related_protein	45	0	1
B	9b4c1	stool	snp_686	T	C	snp	relA	missense_variant_c.2008T>C_p.Cys670Arg	NA	GTP_pyrophosphokinase	44	0	1
B	9b4c1	stool	snp_69	T	C	snp	NA	synonymous_variant_c.807T>C_p.Gly269Gly	NA	hypothetical_protein	203	0	1
B	9b4c1	stool	snp_7	A	G	snp	surE	missense_variant_c.163A>G_p.Thr55Ala	NA	5'/3'-nucleotidase_SurE	53	0	1
B	9b4c1	stool	snp_71	T	C	snp	hsdR	synonymous_variant_c.2031A>G_p.Leu677Leu	NA	Type_I_restriction_enzyme_EcoR124II_R_protein	163	0	1
B	9b4c1	stool	snp_74	C	CA	ins	nohA_1	frameshift_variant_c.17dupA_p.Gln7fs	NA	Prophage_DNA-packing_protein_NohA	32	0	1
B	9b4c1	stool	snp_75	C	T	snp	NA	synonymous_variant_c.963C>T_p.Ser321Ser	NA	hypothetical_protein	16	0	1
B	9b4c1	stool	snp_76	C	T	snp	NA	NA	NA	NA	12	0	1
B	9b4c1	stool	snp_77	C	T	snp	NA	synonymous_variant_c.666C>T_p.Arg222Arg	NA	hypothetical_protein	17	0	1
B	9b4c1	stool	snp_78	A	G	snp	NA	synonymous_variant_c.696A>G_p.Val232Val	NA	hypothetical_protein	10	0	1
B	9b4c1	stool	snp_79	T	C	snp	NA	synonymous_variant_c.891T>C_p.Gly297Gly	NA	hypothetical_protein	18	0	1
B	9b4c1	stool	snp_80	C	T	snp	NA	synonymous_variant_c.909C>T_p.Arg303Arg	NA	hypothetical_protein	25	0	1
B	9b4c1	stool	snp_81	TG	T	del	NA	frameshift_variant_c.373delG_p.Ala125fs	NA	hypothetical_protein	20	0	1
B	9b4c1	stool	snp_82	T	C	snp	NA	stop_lost&splice_region_variant_c.484T>C_p.Ter162Glnext*?	NA	hypothetical_protein	52	0	1
B	9b4c1	stool	snp_84	A	AG	ins	NA	NA	NA	NA	16	0	1
B	9b4c1	stool	snp_85	T	C	snp	NA	NA	NA	NA	148	0	1
B	9b4c1	stool	snp_87	GCC	G	del	NA	frameshift_variant_c.26_27delGG_p.Gly9fs	NA	hypothetical_protein	200	0	1
B	9b4c1	stool	snp_88	A	G	snp	hyfA_1	synonymous_variant_c.381A>G_p.Gly127Gly	NA	Hydrogenase-4_component_A	49	0	1
B	9b4c1	stool	snp_9	T	C	snp	NA	NA	NA	NA	37	0	1
B	9b4c1	stool	snp_91	A	G	snp	argT	missense_variant_c.691A>G_p.Thr231Ala	NA	Lysine/arginine/ornithine-binding_periplasmic_protein	38	0	1
B	9b4c1	stool	snp_95	A	G	snp	yfcD	synonymous_variant_c.96A>G_p.Ala32Ala	NA	putative_Nudix_hydrolase_YfcD	57	0	1
B	9b4c1	stool	snp_98	T	C	snp	ackA	missense_variant_c.226A>G_p.Thr76Ala	NA	Acetate_kinase	52	0	1
B	9b4c10	stool	snp_10	T	C	snp	gutQ	synonymous_variant_c.894A>G_p.Pro298Pro	NA	Arabinose_5-phosphate_isomerase_GutQ	15	0	1
B	9b4c10	stool	snp_124	T	G	snp	metG	synonymous_variant_c.330A>C_p.Ile110Ile	NA	Methionine--tRNA_ligase	24	0	1
B	9b4c10	stool	snp_175	CG	C	del	ptrB_1	frameshift_variant_c.1605delG_p.His536fs	NA	Protease_2	14	0	1
B	9b4c10	stool	snp_182	CG	C	del	yoaA_1	frameshift_variant_c.360delG_p.Arg121fs	NA	putative_ATP-dependent_DNA_helicase_YoaA	16	0	1
B	9b4c10	stool	snp_246	GT	G	del	NA	frameshift_variant_c.43delA_p.Thr15fs	NA	hypothetical_protein	11	0	1
B	9b4c10	stool	snp_247	C	T	snp	NA	synonymous_variant_c.24G>A_p.Glu8Glu	NA	ISAs1_family_transposase_ISEc5	18	0	1
B	9b4c10	stool	snp_254	T	A	snp	potA_1	synonymous_variant_c.90A>T_p.Gly30Gly	NA	Spermidine/putrescine_import_ATP-binding_protein_PotA	36	0	1
B	9b4c10	stool	snp_271	G	GC	ins	NA	NA	NA	NA	421	0	1
B	9b4c10	stool	snp_293	T	C	snp	NA	missense_variant_c.316A>G_p.Thr106Ala	NA	hypothetical_protein	18	0	1
B	9b4c10	stool	snp_296	C	T	snp	lpxL	missense_variant_c.812C>T_p.Ala271Val	NA	Lipid_A_biosynthesis_lauroyltransferase	12	0	1
B	9b4c10	stool	snp_3	TTTTTAAAATTTATA	CTTTTTTAAAATTTATAT	complex	NA	NA	NA	NA	9	0	1
B	9b4c10	stool	snp_320	C	T	snp	ssuB	synonymous_variant_c.663C>T_p.Arg221Arg	NA	Aliphatic_sulfonates_import_ATP-binding_protein_SsuB	28	0	1
B	9b4c10	stool	snp_334	G	A	snp	rlmC	missense_variant_c.28C>T_p.Arg10Cys	NA	23S_rRNA_(uracil(747)-C(5))-methyltransferase_RlmC	29	0	1
B	9b4c10	stool	snp_338	A	G	snp	NA	missense_variant_c.331T>C_p.Ser111Pro	NA	hypothetical_protein	32	0	1
B	9b4c10	stool	snp_343	T	C	snp	gsiC	missense_variant_c.503A>G_p.Asp168Gly	NA	Glutathione_transport_system_permease_protein_GsiC	17	0	1
B	9b4c10	stool	snp_375	T	TC	ins	NA	frameshift_variant_c.224dupG_p.Trp76fs	NA	hypothetical_protein	29	0	1
B	9b4c10	stool	snp_393	A	AG	ins	NA	NA	NA	NA	12	0	1
B	9b4c10	stool	snp_416	T	A	snp	NA	missense_variant_c.1165A>T_p.Ile389Phe	NA	hypothetical_protein	27	0	1
B	9b4c10	stool	snp_427	T	C	snp	fabZ	missense_variant_c.155A>G_p.Gln52Arg	NA	3-hydroxyacyl-[acyl-carrier-protein]_dehydratase_FabZ	26	0	1
B	9b4c10	stool	snp_446	T	TA	ins	NA	NA	NA	NA	10	0	1
B	9b4c10	stool	snp_447	C	CCA	ins	NA	NA	NA	NA	10	0	1
B	9b4c10	stool	snp_47	C	T	snp	yhhT_2	missense_variant_c.254C>T_p.Ala85Val	NA	Putative_transport_protein_YhhT	34	0	1
B	9b4c10	stool	snp_476	G	A	snp	treB	missense_variant_c.1277G>A_p.Gly426Asp	NA	PTS_system_trehalose-specific_EIIBC_component	29	0	1
B	9b4c10	stool	snp_478	G	A	snp	nrdD	missense_variant_c.178G>A_p.Glu60Lys	NA	Anaerobic_ribonucleoside-triphosphate_reductase	23	0	1
B	9b4c10	stool	snp_483	G	A	snp	ytfF	synonymous_variant_c.819G>A_p.Leu273Leu	NA	Inner_membrane_protein_YtfF	28	0	1
B	9b4c10	stool	snp_485	TC	T	del	aidB	frameshift_variant_c.1615delG_p.Glu539fs	NA	Putative_acyl-CoA_dehydrogenase_AidB	22	0	1
B	9b4c10	stool	snp_493	G	A	snp	NA	NA	NA	NA	13	0	1
B	9b4c10	stool	snp_561	CA	C	del	NA	NA	NA	NA	11	0	1
B	9b4c10	stool	snp_59	G	A	snp	murP	synonymous_variant_c.543C>T_p.Ala181Ala	NA	PTS_system_N-acetylmuramic_acid-specific_EIIBC_component	19	0	1
B	9b4c10	stool	snp_593	C	T	snp	NA	synonymous_variant_c.18C>T_p.Leu6Leu	NA	IS110_family_transposase_IS4321R	119	0	1
B	9b4c10	stool	snp_594	A	G	snp	NA	synonymous_variant_c.39A>G_p.Lys13Lys	NA	IS110_family_transposase_IS4321R	79	0	1
B	9b4c10	stool	snp_596	C	T	snp	NA	synonymous_variant_c.60C>T_p.Cys20Cys	NA	IS110_family_transposase_IS4321R	34	0	1
B	9b4c10	stool	snp_597	GTCGC	ATCGT	complex	NA	missense_variant_c.68_72delGTCGCinsATCGT_p.Arg23His	NA	IS110_family_transposase_IS4321R	17	0	1
B	9b4c10	stool	snp_618	T	C	snp	NA	synonymous_variant_c.583T>C_p.Leu195Leu	NA	IS110_family_transposase_IS4321R	80	0	1
B	9b4c10	stool	snp_619	C	T	snp	NA	synonymous_variant_c.591C>T_p.Ser197Ser	NA	IS110_family_transposase_IS4321R	84	0	1
B	9b4c10	stool	snp_622	C	T	snp	NA	synonymous_variant_c.642C>T_p.Ser214Ser	NA	IS110_family_transposase_IS4321R	198	0	1
B	9b4c10	stool	snp_674	T	TG	ins	prgH_1	frameshift_variant_c.612dupG_p.Met205fs	NA	Protein_PrgH	18	0	1
B	9b4c10	stool	snp_682	CA	C	del	NA	NA	NA	NA	28	0	1
B	9b4c10	stool	snp_687	CT	C	del	NA	NA	NA	NA	11	0	1
B	9b4c10	stool	snp_688	T	TG	ins	NA	NA	NA	NA	11	0	1
B	9b4c2	stool	snp_10	T	C	snp	gutQ	synonymous_variant_c.894A>G_p.Pro298Pro	NA	Arabinose_5-phosphate_isomerase_GutQ	24	0	1
B	9b4c2	stool	snp_124	T	G	snp	metG	synonymous_variant_c.330A>C_p.Ile110Ile	NA	Methionine--tRNA_ligase	44	0	1
B	9b4c2	stool	snp_175	CG	C	del	ptrB_1	frameshift_variant_c.1605delG_p.His536fs	NA	Protease_2	29	0	1
B	9b4c2	stool	snp_182	CG	C	del	yoaA_1	frameshift_variant_c.360delG_p.Arg121fs	NA	putative_ATP-dependent_DNA_helicase_YoaA	26	0	1
B	9b4c2	stool	snp_247	C	T	snp	NA	synonymous_variant_c.24G>A_p.Glu8Glu	NA	ISAs1_family_transposase_ISEc5	16	0	1
B	9b4c2	stool	snp_254	T	A	snp	potA_1	synonymous_variant_c.90A>T_p.Gly30Gly	NA	Spermidine/putrescine_import_ATP-binding_protein_PotA	31	0	1
B	9b4c2	stool	snp_271	G	GC	ins	NA	NA	NA	NA	445	0	1
B	9b4c2	stool	snp_296	C	T	snp	lpxL	missense_variant_c.812C>T_p.Ala271Val	NA	Lipid_A_biosynthesis_lauroyltransferase	26	0	1
B	9b4c2	stool	snp_320	C	T	snp	ssuB	synonymous_variant_c.663C>T_p.Arg221Arg	NA	Aliphatic_sulfonates_import_ATP-binding_protein_SsuB	36	0	1
B	9b4c2	stool	snp_334	G	A	snp	rlmC	missense_variant_c.28C>T_p.Arg10Cys	NA	23S_rRNA_(uracil(747)-C(5))-methyltransferase_RlmC	53	0	1
B	9b4c2	stool	snp_338	A	G	snp	NA	missense_variant_c.331T>C_p.Ser111Pro	NA	hypothetical_protein	50	0	1
B	9b4c2	stool	snp_343	T	C	snp	gsiC	missense_variant_c.503A>G_p.Asp168Gly	NA	Glutathione_transport_system_permease_protein_GsiC	30	0	1
B	9b4c2	stool	snp_375	T	TC	ins	NA	frameshift_variant_c.224dupG_p.Trp76fs	NA	hypothetical_protein	24	0	1
B	9b4c2	stool	snp_393	A	AG	ins	NA	NA	NA	NA	21	0	1
B	9b4c2	stool	snp_4	T	TC	ins	ygcB	frameshift_variant_c.2069dupC_p.Glu691fs	NA	CRISPR-associated_endonuclease/helicase_Cas3	38	0	1
B	9b4c2	stool	snp_414	A	T	snp	NA	missense_variant_c.322T>A_p.Tyr108Asn	NA	hypothetical_protein	12	0	1
B	9b4c2	stool	snp_416	T	A	snp	NA	missense_variant_c.1165A>T_p.Ile389Phe	NA	hypothetical_protein	29	0	1
B	9b4c2	stool	snp_446	T	TA	ins	NA	NA	NA	NA	12	0	1
B	9b4c2	stool	snp_447	C	CCA	ins	NA	NA	NA	NA	13	0	1
B	9b4c2	stool	snp_476	G	A	snp	treB	missense_variant_c.1277G>A_p.Gly426Asp	NA	PTS_system_trehalose-specific_EIIBC_component	40	0	1
B	9b4c2	stool	snp_478	G	A	snp	nrdD	missense_variant_c.178G>A_p.Glu60Lys	NA	Anaerobic_ribonucleoside-triphosphate_reductase	43	0	1
B	9b4c2	stool	snp_483	G	A	snp	ytfF	synonymous_variant_c.819G>A_p.Leu273Leu	NA	Inner_membrane_protein_YtfF	38	0	1
B	9b4c2	stool	snp_485	TC	T	del	aidB	frameshift_variant_c.1615delG_p.Glu539fs	NA	Putative_acyl-CoA_dehydrogenase_AidB	47	0	1
B	9b4c2	stool	snp_493	G	A	snp	NA	NA	NA	NA	25	0	1
B	9b4c2	stool	snp_561	CA	C	del	NA	NA	NA	NA	11	0	1
B	9b4c2	stool	snp_59	G	A	snp	murP	synonymous_variant_c.543C>T_p.Ala181Ala	NA	PTS_system_N-acetylmuramic_acid-specific_EIIBC_component	20	0	1
B	9b4c2	stool	snp_593	C	T	snp	NA	synonymous_variant_c.18C>T_p.Leu6Leu	NA	IS110_family_transposase_IS4321R	137	0	1
B	9b4c2	stool	snp_594	A	G	snp	NA	synonymous_variant_c.39A>G_p.Lys13Lys	NA	IS110_family_transposase_IS4321R	70	0	1
B	9b4c2	stool	snp_596	C	T	snp	NA	synonymous_variant_c.60C>T_p.Cys20Cys	NA	IS110_family_transposase_IS4321R	41	0	1
B	9b4c2	stool	snp_597	GTCGC	ATCGT	complex	NA	missense_variant_c.68_72delGTCGCinsATCGT_p.Arg23His	NA	IS110_family_transposase_IS4321R	26	0	1
B	9b4c2	stool	snp_598	T	C	snp	NA	synonymous_variant_c.81T>C_p.Ala27Ala	NA	IS110_family_transposase_IS4321R	15	0	1
B	9b4c2	stool	snp_605	A	G	snp	NA	synonymous_variant_c.417A>G_p.Gln139Gln	NA	IS110_family_transposase_IS4321R	17	0	1
B	9b4c2	stool	snp_610	C	T	snp	NA	synonymous_variant_c.477C>T_p.Ser159Ser	NA	IS110_family_transposase_IS4321R	22	0	1
B	9b4c2	stool	snp_612	A	C	snp	NA	missense_variant_c.490A>C_p.Ile164Leu	NA	IS110_family_transposase_IS4321R	12	0	1
B	9b4c2	stool	snp_618	T	C	snp	NA	synonymous_variant_c.583T>C_p.Leu195Leu	NA	IS110_family_transposase_IS4321R	48	0	1
B	9b4c2	stool	snp_619	C	T	snp	NA	synonymous_variant_c.591C>T_p.Ser197Ser	NA	IS110_family_transposase_IS4321R	55	0	1
B	9b4c2	stool	snp_622	C	T	snp	NA	synonymous_variant_c.642C>T_p.Ser214Ser	NA	IS110_family_transposase_IS4321R	222	0	1
B	9b4c2	stool	snp_674	T	TG	ins	prgH_1	frameshift_variant_c.612dupG_p.Met205fs	NA	Protein_PrgH	10	0	1
B	9b4c2	stool	snp_682	CA	C	del	NA	NA	NA	NA	30	0	1
B	9b4c2	stool	snp_687	CT	C	del	NA	NA	NA	NA	13	0	1
B	9b4c2	stool	snp_688	T	TG	ins	NA	NA	NA	NA	16	0	1
B	9b4c3	stool	snp_254	T	A	snp	potA_1	synonymous_variant_c.90A>T_p.Gly30Gly	NA	Spermidine/putrescine_import_ATP-binding_protein_PotA	15	0	1
B	9b4c3	stool	snp_271	G	GC	ins	NA	NA	NA	NA	113	0	1
B	9b4c3	stool	snp_320	C	T	snp	ssuB	synonymous_variant_c.663C>T_p.Arg221Arg	NA	Aliphatic_sulfonates_import_ATP-binding_protein_SsuB	11	0	1
B	9b4c3	stool	snp_375	T	TC	ins	NA	frameshift_variant_c.224dupG_p.Trp76fs	NA	hypothetical_protein	10	0	1
B	9b4c3	stool	snp_47	C	T	snp	yhhT_2	missense_variant_c.254C>T_p.Ala85Val	NA	Putative_transport_protein_YhhT	13	0	1
B	9b4c3	stool	snp_59	G	A	snp	murP	synonymous_variant_c.543C>T_p.Ala181Ala	NA	PTS_system_N-acetylmuramic_acid-specific_EIIBC_component	13	0	1
B	9b4c3	stool	snp_593	C	T	snp	NA	synonymous_variant_c.18C>T_p.Leu6Leu	NA	IS110_family_transposase_IS4321R	24	0	1
B	9b4c3	stool	snp_594	A	G	snp	NA	synonymous_variant_c.39A>G_p.Lys13Lys	NA	IS110_family_transposase_IS4321R	15	0	1
B	9b4c3	stool	snp_618	T	C	snp	NA	synonymous_variant_c.583T>C_p.Leu195Leu	NA	IS110_family_transposase_IS4321R	14	0	1
B	9b4c3	stool	snp_619	C	T	snp	NA	synonymous_variant_c.591C>T_p.Ser197Ser	NA	IS110_family_transposase_IS4321R	14	0	1
B	9b4c3	stool	snp_622	C	T	snp	NA	synonymous_variant_c.642C>T_p.Ser214Ser	NA	IS110_family_transposase_IS4321R	47	0	1
B	9b4c3	stool	snp_682	CA	C	del	NA	NA	NA	NA	11	0	1
B	9b4c4	stool	snp_124	T	G	snp	metG	synonymous_variant_c.330A>C_p.Ile110Ile	NA	Methionine--tRNA_ligase	47	0	1
B	9b4c4	stool	snp_230	CA	TG	complex	NA	missense_variant_c.36_37delCAinsTG_p.Thr13Ala	NA	hypothetical_protein	10	0	1
B	9b4c4	stool	snp_231	A	T	snp	NA	synonymous_variant_c.42A>T_p.Gly14Gly	NA	hypothetical_protein	12	0	1
B	9b4c4	stool	snp_246	GT	G	del	NA	frameshift_variant_c.43delA_p.Thr15fs	NA	hypothetical_protein	29	0	1
B	9b4c4	stool	snp_414	A	T	snp	NA	missense_variant_c.322T>A_p.Tyr108Asn	NA	hypothetical_protein	10	0	1
B	9b4c4	stool	snp_446	T	TA	ins	NA	NA	NA	NA	18	0	1
B	9b4c4	stool	snp_447	C	CCA	ins	NA	NA	NA	NA	17	0	1
B	9b4c4	stool	snp_559	A	AT	ins	NA	NA	NA	NA	16	0	1
B	9b4c4	stool	snp_560	T	TG	ins	NA	NA	NA	NA	18	0	1
B	9b4c4	stool	snp_561	CA	C	del	NA	NA	NA	NA	17	0	1
B	9b4c4	stool	snp_668	A	G	snp	NA	missense_variant_c.91A>G_p.Lys31Glu	NA	hypothetical_protein	41	0	1
B	9b4c4	stool	snp_674	T	TG	ins	prgH_1	frameshift_variant_c.612dupG_p.Met205fs	NA	Protein_PrgH	31	0	1
B	9b4c4	stool	snp_687	CT	C	del	NA	NA	NA	NA	15	0	1
B	9b4c4	stool	snp_688	T	TG	ins	NA	NA	NA	NA	22	0	1
B	9b4c4	stool	snp_689	G	A	snp	lsrK_1	missense_variant_c.1448C>T_p.Ala483Val	NA	Autoinducer-2_kinase	36	0	1
B	9b4c4	stool	snp_75	C	T	snp	NA	synonymous_variant_c.963C>T_p.Ser321Ser	NA	hypothetical_protein	13	0	1
B	9b4c4	stool	snp_80	C	T	snp	NA	synonymous_variant_c.909C>T_p.Arg303Arg	NA	hypothetical_protein	10	0	1
B	9b4c5	stool	snp_10	T	C	snp	gutQ	synonymous_variant_c.894A>G_p.Pro298Pro	NA	Arabinose_5-phosphate_isomerase_GutQ	14	0	1
B	9b4c5	stool	snp_123	A	G	snp	NA	synonymous_variant_c.2865T>C_p.Gly955Gly	NA	hypothetical_protein	23	0	1
B	9b4c5	stool	snp_124	T	G	snp	metG	synonymous_variant_c.330A>C_p.Ile110Ile	NA	Methionine--tRNA_ligase	16	0	1
B	9b4c5	stool	snp_149	A	G	snp	cbl	missense_variant_c.280A>G_p.Ile94Val	NA	HTH-type_transcriptional_regulator_cbl	22	0	1
B	9b4c5	stool	snp_152	C	T	snp	NA	synonymous_variant_c.4353G>A_p.Ala1451Ala	NA	hypothetical_protein	27	0	1
B	9b4c5	stool	snp_175	CG	C	del	ptrB_1	frameshift_variant_c.1605delG_p.His536fs	NA	Protease_2	12	0	1
B	9b4c5	stool	snp_223	A	AC	ins	gadW	frameshift_variant_c.261dupC_p.Met88fs	NA	HTH-type_transcriptional_regulator_GadW	15	0	1
B	9b4c5	stool	snp_239	C	T	snp	NA	stop_gained_c.5359C>T_p.Gln1787*	NA	hypothetical_protein	16	0	1
B	9b4c5	stool	snp_248	T	C	snp	prr	missense_variant_c.667A>G_p.Thr223Ala	NA	Gamma-aminobutyraldehyde_dehydrogenase	29	0	1
B	9b4c5	stool	snp_254	T	A	snp	potA_1	synonymous_variant_c.90A>T_p.Gly30Gly	NA	Spermidine/putrescine_import_ATP-binding_protein_PotA	14	0	1
B	9b4c5	stool	snp_266	A	T	snp	ycjT	missense_variant_c.1574T>A_p.Ile525Asn	NA	Kojibiose_phosphorylase	23	0	1
B	9b4c5	stool	snp_276	T	C	snp	topA_2	missense_variant_c.2084A>G_p.Glu695Gly	NA	DNA_topoisomerase_1	13	0	1
B	9b4c5	stool	snp_320	C	T	snp	ssuB	synonymous_variant_c.663C>T_p.Arg221Arg	NA	Aliphatic_sulfonates_import_ATP-binding_protein_SsuB	20	0	1
B	9b4c5	stool	snp_335	A	G	snp	ydcV_3	missense_variant_c.502T>C_p.Cys168Arg	NA	Inner_membrane_ABC_transporter_permease_protein_YdcV	19	0	1
B	9b4c5	stool	snp_338	A	G	snp	NA	missense_variant_c.331T>C_p.Ser111Pro	NA	hypothetical_protein	24	0	1
B	9b4c5	stool	snp_349	T	C	snp	modF	missense_variant_c.437T>C_p.Leu146Pro	NA	ABC_transporter_ATP-binding_protein_ModF	13	0	1
B	9b4c5	stool	snp_38	T	C	snp	yfhM	synonymous_variant_c.4197T>C_p.Asn1399Asn	NA	Alpha-2-macroglobulin	21	0	1
B	9b4c5	stool	snp_388	C	T	snp	ppiD	synonymous_variant_c.1329G>A_p.Val443Val	NA	Peptidyl-prolyl_cis-trans_isomerase_D	21	0	1
B	9b4c5	stool	snp_418	T	TA	ins	NA	NA	NA	NA	16	0	1
B	9b4c5	stool	snp_421	G	A	snp	flhB_2	missense_variant_c.965G>A_p.Cys322Tyr	NA	Flagellar_biosynthetic_protein_FlhB	12	0	1
B	9b4c5	stool	snp_460	G	A	snp	NA	NA	NA	NA	18	0	1
B	9b4c5	stool	snp_467	G	A	snp	NA	NA	NA	NA	17	0	1
B	9b4c5	stool	snp_473	T	C	snp	rraB	missense_variant_c.8A>G_p.Asn3Ser	NA	Regulator_of_ribonuclease_activity_B	18	0	1
B	9b4c5	stool	snp_485	TC	T	del	aidB	frameshift_variant_c.1615delG_p.Glu539fs	NA	Putative_acyl-CoA_dehydrogenase_AidB	13	0	1
B	9b4c5	stool	snp_494	G	A	snp	dsbD	missense_variant_c.1232G>A_p.Gly411Asp	NA	Thiol:disulfide_interchange_protein_DsbD	24	0	1
B	9b4c5	stool	snp_55	C	T	snp	mdh_2	missense_variant_c.251C>T_p.Pro84Leu	NA	NAD-dependent_methanol_dehydrogenase	14	0	1
B	9b4c5	stool	snp_557	G	A	snp	asnC	missense_variant_c.61G>A_p.Ala21Thr	NA	Regulatory_protein_AsnC	17	0	1
B	9b4c5	stool	snp_566	A	G	snp	bhsA_1	missense_variant_c.44T>C_p.Val15Ala	NA	Multiple_stress_resistance_protein_BhsA	14	0	1
B	9b4c5	stool	snp_60	G	A	snp	aldB	synonymous_variant_c.654G>A_p.Val218Val	NA	Aldehyde_dehydrogenase_B	17	0	1
B	9b4c5	stool	snp_632	C	T	snp	gspD2	synonymous_variant_c.489C>T_p.Arg163Arg	NA	Secretin_GspD_2	19	0	1
B	9b4c5	stool	snp_638	TG	T	del	NA	frameshift_variant_c.592delG_p.Ala198fs	NA	hypothetical_protein	21	0	1
B	9b4c5	stool	snp_647	C	T	snp	NA	NA	NA	NA	27	0	1
B	9b4c5	stool	snp_654	C	T	snp	bglA_1	missense_variant_c.982G>A_p.Asp328Asn	NA	6-phospho-beta-glucosidase_BglA	15	0	1
B	9b4c5	stool	snp_682	CA	C	del	NA	NA	NA	NA	12	0	1
B	9b4c5	stool	snp_87	GCC	G	del	NA	frameshift_variant_c.26_27delGG_p.Gly9fs	NA	hypothetical_protein	250	0	1
B	9b4c6	stool	snp_124	T	G	snp	metG	synonymous_variant_c.330A>C_p.Ile110Ile	NA	Methionine--tRNA_ligase	36	0	1
B	9b4c6	stool	snp_139	C	A	snp	NA	synonymous_variant_c.1245C>A_p.Val415Val	NA	hypothetical_protein	19	0	1
B	9b4c6	stool	snp_140	G	A	snp	galF	missense_variant_c.332G>A_p.Gly111Asp	NA	UTP--glucose-1-phosphate_uridylyltransferase	34	0	1
B	9b4c6	stool	snp_168	T	C	snp	NA	missense_variant_c.871T>C_p.Tyr291His	NA	hypothetical_protein	137	0	1
B	9b4c6	stool	snp_231	A	T	snp	NA	synonymous_variant_c.42A>T_p.Gly14Gly	NA	hypothetical_protein	10	0	1
B	9b4c6	stool	snp_246	GT	G	del	NA	frameshift_variant_c.43delA_p.Thr15fs	NA	hypothetical_protein	12	0	1
B	9b4c6	stool	snp_279	C	T	snp	rbbA	missense_variant_c.2453C>T_p.Thr818Ile	NA	Ribosome-associated_ATPase	38	0	1
B	9b4c6	stool	snp_414	A	T	snp	NA	missense_variant_c.322T>A_p.Tyr108Asn	NA	hypothetical_protein	10	0	1
B	9b4c6	stool	snp_444	C	T	snp	rapA	synonymous_variant_c.708C>T_p.Ala236Ala	NA	RNA_polymerase-associated_protein_RapA	52	0	1
B	9b4c6	stool	snp_674	T	TG	ins	prgH_1	frameshift_variant_c.612dupG_p.Met205fs	NA	Protein_PrgH	18	0	1
B	9b4c6	stool	snp_687	CT	C	del	NA	NA	NA	NA	13	0	1
B	9b4c6	stool	snp_688	T	TG	ins	NA	NA	NA	NA	10	0	1
B	9b4c8	stool	snp_248	T	C	snp	prr	missense_variant_c.667A>G_p.Thr223Ala	NA	Gamma-aminobutyraldehyde_dehydrogenase	11	0	1
B	9b4c8	stool	snp_460	G	A	snp	NA	NA	NA	NA	10	0	1
B	9b4c8	stool	snp_557	G	A	snp	asnC	missense_variant_c.61G>A_p.Ala21Thr	NA	Regulatory_protein_AsnC	11	0	1
B	9b4c8	stool	snp_632	C	T	snp	gspD2	synonymous_variant_c.489C>T_p.Arg163Arg	NA	Secretin_GspD_2	13	0	1
B	9b4c8	stool	snp_638	TG	T	del	NA	frameshift_variant_c.592delG_p.Ala198fs	NA	hypothetical_protein	13	0	1
B	9b4c8	stool	snp_87	GCC	G	del	NA	frameshift_variant_c.26_27delGG_p.Gly9fs	NA	hypothetical_protein	94	0	1
B	9b4c9	stool	snp_111	G	A	snp	gyrA	missense_variant_c.1975G>A_p.Val659Ile	NA	DNA_gyrase_subunit_A	14	0	1
B	9b4c9	stool	snp_220	G	A	snp	bioD1_1	synonymous_variant_c.69G>A_p.Leu23Leu	NA	ATP-dependent_dethiobiotin_synthetase_BioD_1	23	0	1
B	9b4c9	stool	snp_338	A	G	snp	NA	missense_variant_c.331T>C_p.Ser111Pro	NA	hypothetical_protein	12	0	1
B	9b4c9	stool	snp_448	G	A	snp	dnaJ	missense_variant_c.86C>T_p.Ala29Val	NA	Chaperone_protein_DnaJ	14	0	1
B	9b4c9	stool	snp_481	G	A	snp	tamB	synonymous_variant_c.136C>T_p.Leu46Leu	NA	Translocation_and_assembly_module_subunit_TamB	13	0	1
B	9b4c9	stool	snp_485	TC	T	del	aidB	frameshift_variant_c.1615delG_p.Glu539fs	NA	Putative_acyl-CoA_dehydrogenase_AidB	12	0	1
B	9b4c9	stool	snp_570	A	G	snp	yicI	missense_variant_c.1379A>G_p.Glu460Gly	NA	Alpha-xylosidase	11	0	1
B	9b4c9	stool	snp_61	C	T	snp	cysK	missense_variant_c.914G>A_p.Arg305His	NA	Cysteine_synthase_A	16	0	1
B	9b4c9	stool	snp_635	G	A	snp	mltC	synonymous_variant_c.363C>T_p.Asp121Asp	NA	Membrane-bound_lytic_murein_transglycosylase_C	12	0	1
B	9b4c9	stool	snp_68	A	G	snp	frc	missense_variant_c.889A>G_p.Thr297Ala	NA	Formyl-CoA:oxalate_CoA-transferase	13	0	1
B	9b4c9	stool	snp_86	GC	G	del	NA	frameshift_variant_c.27delG_p.Pro10fs	NA	hypothetical_protein	76	0	1
C	19c1c9	urine	snp_160	G	A	snp	NA	synonymous_variant_c.619C>T_p.Leu207Leu	NA	hypothetical_protein	16	1	0.94
C	19c1c9	urine	snp_472	C	T	snp	deoB_2	missense_variant_c.884G>A_p.Ser295Asn	NA	Phosphopentomutase	24	1	0.96
C	19aero1c1	blood	snp_178	T	C	snp	NA	missense_variant_c.50T>C_p.Phe17Ser	NA	hypothetical_protein	10	0	1
C	19aero1c1	blood	snp_504	GA	G	del	cpdB	frameshift_variant_c.507delA_p.Lys169fs	NA	2',3'-cyclic-nucleotide_2'-phosphodiesterase/3'-nucleotidase	18	0	1
C	19aero1c3	blood	snp_156	C	CA	ins	NA	frameshift_variant_c.216_217insA_p.Gly73fs	NA	hypothetical_protein	12	0	1
C	19aero1c3	blood	snp_157	T	TA	ins	NA	frameshift_variant_c.238_239insA_p.Val80fs	NA	hypothetical_protein	13	0	1
C	19aero1c3	blood	snp_178	T	C	snp	NA	missense_variant_c.50T>C_p.Phe17Ser	NA	hypothetical_protein	14	0	1
C	19aero1c3	blood	snp_197	T	TG	ins	NA	NA	NA	NA	14	0	1
C	19aero1c3	blood	snp_452	T	TC	ins	NA	NA	NA	NA	10	0	1
C	19aero1c3	blood	snp_671	TA	T	del	NA	NA	NA	NA	11	0	1
C	19aero1c4	blood	snp_156	C	CA	ins	NA	frameshift_variant_c.216_217insA_p.Gly73fs	NA	hypothetical_protein	27	0	1
C	19aero1c4	blood	snp_157	T	TA	ins	NA	frameshift_variant_c.238_239insA_p.Val80fs	NA	hypothetical_protein	24	0	1
C	19aero1c4	blood	snp_174	C	A	snp	NA	NA	NA	NA	19	0	1
C	19aero1c4	blood	snp_178	T	C	snp	NA	missense_variant_c.50T>C_p.Phe17Ser	NA	hypothetical_protein	18	0	1
C	19aero1c4	blood	snp_452	T	TC	ins	NA	NA	NA	NA	15	0	1
C	19aero1c4	blood	snp_655	G	A	snp	rfaB	synonymous_variant_c.1041G>A_p.Leu347Leu	NA	Lipopolysaccharide_1,6-galactosyltransferase	12	0	1
C	19aero1c5	blood	snp_157	T	TA	ins	NA	frameshift_variant_c.238_239insA_p.Val80fs	NA	hypothetical_protein	10	0	1
C	19aero1c5	blood	snp_178	T	C	snp	NA	missense_variant_c.50T>C_p.Phe17Ser	NA	hypothetical_protein	16	0	1
C	19aero1c5	blood	snp_197	T	TG	ins	NA	NA	NA	NA	14	0	1
C	19aero1c5	blood	snp_252	TGA	T	del	rspA_1	frameshift_variant_c.636_637delGA_p.Glu212fs	NA	Starvation-sensing_protein_RspA	21	0	1
C	19aero1c5	blood	snp_472	C	T	snp	deoB_2	missense_variant_c.884G>A_p.Ser295Asn	NA	Phosphopentomutase	38	0	1
C	19aero1c5	blood	snp_479	A	G	snp	NA	missense_variant_c.35T>C_p.Val12Ala	NA	hypothetical_protein	20	0	1
C	19anaeroc2	blood	snp_197	T	TG	ins	NA	NA	NA	NA	11	0	1
C	19anaeroc3	blood	snp_157	T	TA	ins	NA	frameshift_variant_c.238_239insA_p.Val80fs	NA	hypothetical_protein	9	0	1
C	19anaeroc3	blood	snp_178	T	C	snp	NA	missense_variant_c.50T>C_p.Phe17Ser	NA	hypothetical_protein	10	0	1
C	19anaeroc3	blood	snp_197	T	TG	ins	NA	NA	NA	NA	18	0	1
C	19anaeroc5	blood	snp_156	C	CA	ins	NA	frameshift_variant_c.216_217insA_p.Gly73fs	NA	hypothetical_protein	10	0	1
C	19anaeroc5	blood	snp_655	G	A	snp	rfaB	synonymous_variant_c.1041G>A_p.Leu347Leu	NA	Lipopolysaccharide_1,6-galactosyltransferase	12	0	1
C	19b1c1	stool	snp_157	T	TA	ins	NA	frameshift_variant_c.238_239insA_p.Val80fs	NA	hypothetical_protein	10	0	1
C	19b1c1	stool	snp_178	T	C	snp	NA	missense_variant_c.50T>C_p.Phe17Ser	NA	hypothetical_protein	13	0	1
C	19b1c1	stool	snp_197	T	TG	ins	NA	NA	NA	NA	13	0	1
C	19b1c1	stool	snp_252	TGA	T	del	rspA_1	frameshift_variant_c.636_637delGA_p.Glu212fs	NA	Starvation-sensing_protein_RspA	33	0	1
C	19b1c1	stool	snp_307	AGCC	TGCG	complex	icd_2	synonymous_variant_c.1116_1119delGGCTinsCGCA_p.374	NA	Isocitrate_dehydrogenase_[NADP]	11	0	1
C	19b1c1	stool	snp_308	A	G	snp	icd_2	synonymous_variant_c.1098T>C_p.His366His	NA	Isocitrate_dehydrogenase_[NADP]	12	0	1
C	19b1c1	stool	snp_472	C	T	snp	deoB_2	missense_variant_c.884G>A_p.Ser295Asn	NA	Phosphopentomutase	25	0	1
C	19b1c1	stool	snp_479	A	G	snp	NA	missense_variant_c.35T>C_p.Val12Ala	NA	hypothetical_protein	17	0	1
C	19b1c1	stool	snp_556	T	C	snp	nusG	synonymous_variant_c.447A>G_p.Glu149Glu	NA	Transcription_termination/antitermination_protein_NusG	29	0	1
C	19b1c1	stool	snp_655	G	A	snp	rfaB	synonymous_variant_c.1041G>A_p.Leu347Leu	NA	Lipopolysaccharide_1,6-galactosyltransferase	16	0	1
C	19b1c10	stool	snp_252	TGA	T	del	rspA_1	frameshift_variant_c.636_637delGA_p.Glu212fs	NA	Starvation-sensing_protein_RspA	22	0	1
C	19b1c10	stool	snp_307	AGCC	TGCG	complex	icd_2	synonymous_variant_c.1116_1119delGGCTinsCGCA_p.374	NA	Isocitrate_dehydrogenase_[NADP]	12	0	1
C	19b1c10	stool	snp_308	A	G	snp	icd_2	synonymous_variant_c.1098T>C_p.His366His	NA	Isocitrate_dehydrogenase_[NADP]	19	0	1
C	19b1c10	stool	snp_472	C	T	snp	deoB_2	missense_variant_c.884G>A_p.Ser295Asn	NA	Phosphopentomutase	24	0	1
C	19b1c10	stool	snp_479	A	G	snp	NA	missense_variant_c.35T>C_p.Val12Ala	NA	hypothetical_protein	16	0	1
C	19b1c10	stool	snp_556	T	C	snp	nusG	synonymous_variant_c.447A>G_p.Glu149Glu	NA	Transcription_termination/antitermination_protein_NusG	30	0	1
C	19b1c2	stool	snp_156	C	CA	ins	NA	frameshift_variant_c.216_217insA_p.Gly73fs	NA	hypothetical_protein	11	0	1
C	19b1c2	stool	snp_157	T	TA	ins	NA	frameshift_variant_c.238_239insA_p.Val80fs	NA	hypothetical_protein	18	0	1
C	19b1c2	stool	snp_178	T	C	snp	NA	missense_variant_c.50T>C_p.Phe17Ser	NA	hypothetical_protein	11	0	1
C	19b1c2	stool	snp_252	TGA	T	del	rspA_1	frameshift_variant_c.636_637delGA_p.Glu212fs	NA	Starvation-sensing_protein_RspA	36	0	1
C	19b1c2	stool	snp_306	G	C	snp	icd_2	synonymous_variant_c.1158C>G_p.Ala386Ala	NA	Isocitrate_dehydrogenase_[NADP]	15	0	1
C	19b1c2	stool	snp_307	AGCC	TGCG	complex	icd_2	synonymous_variant_c.1116_1119delGGCTinsCGCA_p.374	NA	Isocitrate_dehydrogenase_[NADP]	31	0	1
C	19b1c2	stool	snp_308	A	G	snp	icd_2	synonymous_variant_c.1098T>C_p.His366His	NA	Isocitrate_dehydrogenase_[NADP]	38	0	1
C	19b1c2	stool	snp_472	C	T	snp	deoB_2	missense_variant_c.884G>A_p.Ser295Asn	NA	Phosphopentomutase	44	0	1
C	19b1c2	stool	snp_479	A	G	snp	NA	missense_variant_c.35T>C_p.Val12Ala	NA	hypothetical_protein	38	0	1
C	19b1c2	stool	snp_556	T	C	snp	nusG	synonymous_variant_c.447A>G_p.Glu149Glu	NA	Transcription_termination/antitermination_protein_NusG	63	0	1
C	19b1c2	stool	snp_655	G	A	snp	rfaB	synonymous_variant_c.1041G>A_p.Leu347Leu	NA	Lipopolysaccharide_1,6-galactosyltransferase	12	0	1
C	19b1c3	stool	snp_178	T	C	snp	NA	missense_variant_c.50T>C_p.Phe17Ser	NA	hypothetical_protein	13	0	1
C	19b1c3	stool	snp_197	T	TG	ins	NA	NA	NA	NA	15	0	1
C	19b1c3	stool	snp_252	TGA	T	del	rspA_1	frameshift_variant_c.636_637delGA_p.Glu212fs	NA	Starvation-sensing_protein_RspA	29	0	1
C	19b1c3	stool	snp_472	C	T	snp	deoB_2	missense_variant_c.884G>A_p.Ser295Asn	NA	Phosphopentomutase	23	0	1
C	19b1c3	stool	snp_479	A	G	snp	NA	missense_variant_c.35T>C_p.Val12Ala	NA	hypothetical_protein	22	0	1
C	19b1c4	stool	snp_197	T	TG	ins	NA	NA	NA	NA	12	0	1
C	19b1c4	stool	snp_252	TGA	T	del	rspA_1	frameshift_variant_c.636_637delGA_p.Glu212fs	NA	Starvation-sensing_protein_RspA	20	0	1
C	19b1c4	stool	snp_472	C	T	snp	deoB_2	missense_variant_c.884G>A_p.Ser295Asn	NA	Phosphopentomutase	36	0	1
C	19b1c4	stool	snp_479	A	G	snp	NA	missense_variant_c.35T>C_p.Val12Ala	NA	hypothetical_protein	30	0	1
C	19b1c5	stool	snp_156	C	CA	ins	NA	frameshift_variant_c.216_217insA_p.Gly73fs	NA	hypothetical_protein	25	0	1
C	19b1c5	stool	snp_157	T	TA	ins	NA	frameshift_variant_c.238_239insA_p.Val80fs	NA	hypothetical_protein	33	0	1
C	19b1c5	stool	snp_174	C	A	snp	NA	NA	NA	NA	12	0	1
C	19b1c5	stool	snp_178	T	C	snp	NA	missense_variant_c.50T>C_p.Phe17Ser	NA	hypothetical_protein	11	0	1
C	19b1c5	stool	snp_252	TGA	T	del	rspA_1	frameshift_variant_c.636_637delGA_p.Glu212fs	NA	Starvation-sensing_protein_RspA	40	0	1
C	19b1c5	stool	snp_452	T	TC	ins	NA	NA	NA	NA	16	0	1
C	19b1c5	stool	snp_472	C	T	snp	deoB_2	missense_variant_c.884G>A_p.Ser295Asn	NA	Phosphopentomutase	45	0	1
C	19b1c5	stool	snp_479	A	G	snp	NA	missense_variant_c.35T>C_p.Val12Ala	NA	hypothetical_protein	56	0	1
C	19b1c5	stool	snp_655	G	A	snp	rfaB	synonymous_variant_c.1041G>A_p.Leu347Leu	NA	Lipopolysaccharide_1,6-galactosyltransferase	15	0	1
C	19b1c6	stool	snp_197	T	TG	ins	NA	NA	NA	NA	10	0	1
C	19b1c6	stool	snp_252	TGA	T	del	rspA_1	frameshift_variant_c.636_637delGA_p.Glu212fs	NA	Starvation-sensing_protein_RspA	20	0	1
C	19b1c6	stool	snp_472	C	T	snp	deoB_2	missense_variant_c.884G>A_p.Ser295Asn	NA	Phosphopentomutase	35	0	1
C	19b1c6	stool	snp_479	A	G	snp	NA	missense_variant_c.35T>C_p.Val12Ala	NA	hypothetical_protein	18	0	1
C	19b1c7	stool	snp_156	C	CA	ins	NA	frameshift_variant_c.216_217insA_p.Gly73fs	NA	hypothetical_protein	9	0	1
C	19b1c7	stool	snp_178	T	C	snp	NA	missense_variant_c.50T>C_p.Phe17Ser	NA	hypothetical_protein	11	0	1
C	19b1c7	stool	snp_197	T	TG	ins	NA	NA	NA	NA	18	0	1
C	19b1c7	stool	snp_252	TGA	T	del	rspA_1	frameshift_variant_c.636_637delGA_p.Glu212fs	NA	Starvation-sensing_protein_RspA	29	0	1
C	19b1c7	stool	snp_452	T	TC	ins	NA	NA	NA	NA	10	0	1
C	19b1c7	stool	snp_472	C	T	snp	deoB_2	missense_variant_c.884G>A_p.Ser295Asn	NA	Phosphopentomutase	49	0	1
C	19b1c7	stool	snp_479	A	G	snp	NA	missense_variant_c.35T>C_p.Val12Ala	NA	hypothetical_protein	34	0	1
C	19b1c7	stool	snp_655	G	A	snp	rfaB	synonymous_variant_c.1041G>A_p.Leu347Leu	NA	Lipopolysaccharide_1,6-galactosyltransferase	13	0	1
C	19b1c8	stool	snp_252	TGA	T	del	rspA_1	frameshift_variant_c.636_637delGA_p.Glu212fs	NA	Starvation-sensing_protein_RspA	12	0	1
C	19b1c8	stool	snp_472	C	T	snp	deoB_2	missense_variant_c.884G>A_p.Ser295Asn	NA	Phosphopentomutase	38	0	1
C	19b1c8	stool	snp_479	A	G	snp	NA	missense_variant_c.35T>C_p.Val12Ala	NA	hypothetical_protein	20	0	1
C	19b1c9	stool	snp_252	TGA	T	del	rspA_1	frameshift_variant_c.636_637delGA_p.Glu212fs	NA	Starvation-sensing_protein_RspA	21	0	1
C	19b1c9	stool	snp_327	G	A	snp	ycdY	missense_variant_c.350C>T_p.Ala117Val	NA	Chaperone_protein_YcdY	22	0	1
C	19b1c9	stool	snp_472	C	T	snp	deoB_2	missense_variant_c.884G>A_p.Ser295Asn	NA	Phosphopentomutase	35	0	1
C	19b1c9	stool	snp_479	A	G	snp	NA	missense_variant_c.35T>C_p.Val12Ala	NA	hypothetical_protein	25	0	1
C	19c1c1	urine	snp_197	T	TG	ins	NA	NA	NA	NA	11	0	1
C	19c1c1	urine	snp_252	TGA	T	del	rspA_1	frameshift_variant_c.636_637delGA_p.Glu212fs	NA	Starvation-sensing_protein_RspA	17	0	1
C	19c1c1	urine	snp_472	C	T	snp	deoB_2	missense_variant_c.884G>A_p.Ser295Asn	NA	Phosphopentomutase	20	0	1
C	19c1c1	urine	snp_479	A	G	snp	NA	missense_variant_c.35T>C_p.Val12Ala	NA	hypothetical_protein	14	0	1
C	19c1c1	urine	snp_646	A	G	snp	NA	NA	NA	NA	25	0	1
C	19c1c2	urine	snp_157	T	TA	ins	NA	frameshift_variant_c.238_239insA_p.Val80fs	NA	hypothetical_protein	18	0	1
C	19c1c2	urine	snp_172	A	G	snp	NA	missense_variant_c.317A>G_p.Gln106Arg	NA	hypothetical_protein	24	0	1
C	19c1c2	urine	snp_178	T	C	snp	NA	missense_variant_c.50T>C_p.Phe17Ser	NA	hypothetical_protein	13	0	1
C	19c1c2	urine	snp_252	TGA	T	del	rspA_1	frameshift_variant_c.636_637delGA_p.Glu212fs	NA	Starvation-sensing_protein_RspA	19	0	1
C	19c1c2	urine	snp_307	AGCC	TGCG	complex	icd_2	synonymous_variant_c.1116_1119delGGCTinsCGCA_p.374	NA	Isocitrate_dehydrogenase_[NADP]	11	0	1
C	19c1c2	urine	snp_308	A	G	snp	icd_2	synonymous_variant_c.1098T>C_p.His366His	NA	Isocitrate_dehydrogenase_[NADP]	18	0	1
[truncated: 33 more rows]

## Sheet: Table S6
Table S6. IS elements identified on the tree reference genome with ISFinder.
Patient	Sequences producing significant alignments	IS Family	Group
A	TnAs3	Tn3
A	Tn3	Tn3
A	Tn2	Tn3
A	TnAs1	Tn3
A	ISEc22	IS66
A	IS100kyp	IS21
A	IS100	IS21
A	ISKpn24	IS66
A	IS100L	IS21
A	ISPa40	Tn3
A	Tn5393	Tn3
A	IS100X	IS21
A	IS609	IS200/IS605	IS605
A	ISKpn50	IS66
A	TnAs2	Tn3
A	IS150	IS3	IS150
A	IS103	IS3	IS150
A	IS186B	IS4	IS231
A	IS421	IS4	IS231
A	IS186A	IS4	IS231
A	IS2	IS3	IS2
A	IS10L	IS4	IS10
A	ISEc5	ISAs1
A	ISEc1	ISAs1
A	ISKpn72	IS4	IS10
A	ISVsa5	IS4	IS10
A	IS10R	IS4	IS10
A	IS3	IS3	IS3
A	ISEc17	IS3	IS3
A	IS30D	IS30
A	IS30	IS30
A	IS629	IS3	IS51
A	ISEc32	IS110
A	IS3411	IS3	IS51
A	ISKpn49	IS66
A	ISKpn8	IS3	IS150
A	ISEc26	ISAs1
A	ISCfr6	IS3	IS3
A	IS1203	IS3	IS51
A	IS3F	IS3	IS3
A	ISEc18	IS481
A	ISSgsp1	IS66
A	ISSen8	IS21
A	ISSd1	IS3	IS3
A	IS600	IS3	IS3
A	ISCfr14	IS66
A	IS903B	IS5	IS903
A	IS3H	IS3	IS3
A	ISEc31	IS3	IS3
A	ISEc92	IS3	IS3
A	IS911	IS3	IS3
A	IS903	IS5	IS903
A	ISEcl10	IS3	IS407
A	ISEc93	IS3	IS3
A	ISYru1	IS21
A	ISEc8	IS66
A	IS26	IS6
A	IS15DIV	IS6
A	IS15DII	IS6
A	IS1203E	IS3	IS51
A	IS15	IS6
A	IS15DI	IS6
A	IS1351	IS3	IS407
A	ISSen13	IS1202	ISAba32
A	ISEc52	IS3	IS3
A	IS102	IS5	IS903
A	IS1A	IS1
A	IS1R	IS1
A	IS1G	IS1
A	IS1S	IS1
A	IS1B	IS1
A	IS1F	IS1
A	IS1D	IS1
A	IS1SD	IS1
A	IS30H	IS30
A	IS1X1	IS1
A	ISSma30	IS66
A	ISEc10	IS21
A	ISKmi2	IS3	IS2
A	ISLad1	IS3	IS3
A	IS1X2	IS1
A	ISSen3	IS21
A	ISEc38	ISL3
A	ISSen9	IS1
A	ISEc78	IS66
A	IS1X4	IS1
A	ISKpn74	IS5	IS903
A	ISSfl11	IS3	IS3
A	ISSen15	IS6
A	IS1X3	IS1
A	IS679	IS66
A	ISEc27	IS3	IS2
A	ISSfl10	IS3	IS3
A	ISPan1	IS5	IS903
A	ISCro3	IS4
A	ISPa38	Tn3
A	IS640	IS21
A	IS21	IS21
A	ISKpn14	IS1
A	ISEc44	IS200/IS605	IS605
A	ISShes11	Tn3
A	ISEc25	IS3	IS51
A	ISKpn53	IS3	IS407
A	IS200C	IS200/IS605	IS200
A	ISBrsa1	IS3	IS3
A	ISStma11	ISL3
A	ISPrre1	IS3	IS3
A	ISEc16	IS3	IS3
A	ISKpn42	IS110
A	ISEhe3	IS3	IS51
A	ISEal1	IS3	IS3
A	ISErsp1	IS481
A	ISEc63	Tn3
A	ISSen6	IS200/IS605	IS605
A	ISEc36	IS3	IS2
A	IS200F	IS200/IS605	IS200
A	ISRor6	IS200/IS605	IS1341
A	TnShfr1	Tn3
A	ISSty2	IS3	IS3
A	IS1541D	IS200/IS605	IS200
A	IS200	IS200/IS605	IS200
A	ISEc62	IS21
A	ISShdy4	IS66
A	IS200H	IS200/IS605	IS200
A	ISSma18	IS21
A	ISEch5	IS200/IS605	IS200
A	IS1230B	IS3	IS3
A	IS682	IS66
A	ISEc21	IS110
A	IS1541C	IS200/IS605	IS200
A	IS1541B	IS200/IS605	IS200
A	ISSma11	IS481
A	IS200G	IS200/IS605	IS200
A	IS1541A	IS200/IS605	IS200
A	ISKpn60	IS110
A	ISSma12	IS481
A	TnEc3	Tn3
A	ISPeat2	IS3	IS3
A	MITEEc1	IS630
A	ISAs26	IS200/IS605	IS605
A	ISEc30	IS1
A	ISEc13	IS4	IS50
A	ISKpn28	IS481
A	ISSba14	Tn3
A	ISSma17	IS21
A	IS621	IS110
A	IS1N	IS1
A	ISAhy3	IS30
A	ISSod13	IS481
A	ISSod9	Tn3
A	ISSen10	IS3
A	IS1006	IS6
A	ISEc41	IS200/IS605	IS605
A	ISAs10	IS30
A	ISKpn69	IS200/IS605	IS605
A	TnEc4	Tn3
A	ISPlge4	IS110	IS1111
A	ISKpn41	IS200/IS605	IS1341
A	ISPrs1	IS3	IS2
A	IS1400	IS3	IS407
A	IS1414	IS256
A	ISAba52	IS6
A	IS1007	IS6
A	ISAdh1	IS66
A	ISKpn47	IS256
A	ISSma9	IS256
A	ISSma5	IS256
A	ISEc23	IS66
A	ISEic2	IS256
A	ISSfl3	IS66
A	ISOur1	IS6
A	ISArsp6	Tn3
A	ISSpu18	IS481
A	ISSma7	IS256
A	IS1008	IS6
A	IS1397	IS3	IS150
A	ISShes15	IS481
A	ISSoEn2	IS256
A	ISKpn21	IS1202	ISAba32
A	ISBcen6	IS3	IS2
A	MITEYpe1	IS630
A	ISButh2	IS3	IS2
A	ISEcl1	IS3	IS2
A	ISAs17	IS3	IS2
A	IS1396	ISL3
A	ISPansp1	IS1202	ISAba32
A	ISEae2	IS3	IS2
A	ISEcl3	IS5	IS903
A	ISCro1	IS66
B	ISEc8	IS66
B	IS1294	IS91
B	IS609	IS200/IS605	IS605
B	IS621	IS110
B	IS3	IS3	IS3
B	ISEc17	IS3	IS3
B	IS600	IS3	IS3
B	ISSd1	IS3	IS3
B	ISEc1	ISAs1
B	IS629	IS3	IS51
B	ISEc5	ISAs1
B	ISSgsp1	IS66
B	IS3411	IS3	IS51
B	ISEc26	ISAs1
B	IS1203	IS3	IS51
B	IS3F	IS3	IS3
B	ISSbo1	IS91
B	ISCfr14	IS66
B	ISKpn49	IS66
B	ISKpn50	IS66
B	IS3H	IS3	IS3
B	IS1203E	IS3	IS51
B	ISCfr6	IS3	IS3
B	IS1F	IS1
B	IS1A	IS1
B	IS1R	IS1
B	IS1G	IS1
B	IS1D	IS1
B	IS1B	IS1
B	IS1SD	IS1
B	IS1S	IS1
B	IS1X1	IS1
B	IS1H	IS1
B	ISSfl11	IS3	IS3
B	ISSfl10	IS3	IS3
B	ISEc78	IS66
B	IS1X2	IS1
B	ISEc22	IS66
B	ISKpn24	IS66
B	ISEc52	IS3	IS3
B	ISEc92	IS3	IS3
B	ISEc31	IS3	IS3
B	ISEc93	IS3	IS3
B	ISSen9	IS1
B	IS1X4	IS1
B	IS1X3	IS1
B	IS911	IS3	IS3
B	ISSma30	IS66
B	ISKpn14	IS1
B	ISLad1	IS3	IS3
B	ISEc44	IS200/IS605	IS605
B	ISEc25	IS3	IS51
B	ISCro4	IS110
B	ISBrsa1	IS3	IS3
B	ISEc16	IS3	IS3
B	ISEal1	IS3	IS3
B	ISSen6	IS200/IS605	IS605
B	ISRor6	IS200/IS605	IS1341
B	ISErsp1	IS481
B	ISPrre1	IS3	IS3
B	ISSty2	IS3	IS3
B	IS1230B	IS3	IS3
B	ISSma11	IS481
B	ISEhe3	IS3	IS51
B	ISSma12	IS481
B	ISYps3	Tn3
B	IS1N	IS1
B	ISSba14	Tn3
B	ISAs26	IS200/IS605	IS605
B	ISPeat2	IS3	IS3
B	MITEEc1	IS630
B	ISEc30	IS1
B	ISEc41	IS200/IS605	IS605
B	ISSod13	IS481
B	ISKpn69	IS200/IS605	IS605
B	ISSen10	IS3
B	ISKpn41	IS200/IS605	IS1341
B	IS1414	IS256
B	ISKpn47	IS256
B	ISSma9	IS256
B	ISSma5	IS256
B	ISEic2	IS256
B	ISAdh1	IS66
B	ISSpu18	IS481
B	ISSma7	IS256
B	IS30D	IS30
B	IS30	IS30
B	ISShes15	IS481
B	ISSoEn2	IS256
B	ISEc48	IS3	IS2
B	IS630	IS630
B	ISKpn85	IS200/IS605	IS605
B	MITEYpe1	IS630
B	ISAs6	IS3	IS3
B	ISEc33	IS630
C	ISEc23	IS66
C	ISEc22	IS66
C	ISEc8	IS66
C	ISKpn24	IS66
C	IS682	IS66
C	ISEc47	IS66
C	IS100kyp	IS21
C	IS100	IS21
C	IS100L	IS21
C	ISKpn50	IS66
C	ISEc20	IS110
C	IS1397	IS3	IS150
C	ISSfl4	IS110
C	ISEc38	ISL3
C	IS609	IS200/IS605	IS605
C	IS100X	IS21
C	ISEc24	IS3	IS51
C	IS600	IS3	IS3
C	ISSd1	IS3	IS3
C	IS30D	IS30
C	IS30	IS30
C	ISKpn49	IS66
C	ISSgsp1	IS66
C	IS2	IS3	IS2
C	ISEc1	ISAs1
C	ISEc43	IS66
C	ISEc5	ISAs1
C	IS1203	IS3	IS51
C	ISCfr14	IS66
C	IS629	IS3	IS51
C	IS3411	IS3	IS51
C	IS4	IS4	IS4
C	IS1203E	IS3	IS51
C	IS903B	IS5	IS903
C	IS903	IS5	IS903
C	IS102	IS5	IS903
C	IS1A	IS1
C	IS1G	IS1
C	ISSfl11	IS3	IS3
C	IS1F	IS1
C	ISSen8	IS21
C	IS1S	IS1
C	IS1R	IS1
C	IS30H	IS30
C	ISSfl10	IS3	IS3
C	IS1D	IS1
C	IS1B	IS1
C	IS1SD	IS1
C	ISEc52	IS3	IS3
C	IS1X1	IS1
C	IS200C	IS200/IS605	IS200
C	ISEc78	IS66
C	ISShdy4	IS66
C	ISEc15	IS3	IS51
C	ISKmi2	IS3	IS2
C	ISSma30	IS66
C	IS1X2	IS1
C	IS911	IS3	IS3
C	ISYru1	IS21
C	ISKpn74	IS5	IS903
C	ISSen9	IS1
C	IS1X4	IS1
C	ISKox3	ISL3
C	ISPan1	IS5	IS903
C	ISLad1	IS3	IS3
C	IS1X3	IS1
C	IS200F	IS200/IS605	IS200
C	ISSen3	IS21
C	ISCfr4	IS30
C	IS200	IS200/IS605	IS200
C	ISEc27	IS3	IS2
C	IS200H	IS200/IS605	IS200
C	ISKpn14	IS1
C	ISEc13	IS4	IS50
C	ISEc44	IS200/IS605	IS605
C	IS1541D	IS200/IS605	IS200
C	ISEc25	IS3	IS51
C	ISEch5	IS200/IS605	IS200
C	IS1541C	IS200/IS605	IS200
C	ISEch7	IS30
C	IS200G	IS200/IS605	IS200
C	IS1541A	IS200/IS605	IS200
C	IS1541B	IS200/IS605	IS200
C	ISEch14	IS3	IS150
C	ISEc53	ISL3
C	ISEc14	IS3	IS51
C	ISEc45	IS110	IS1111
C	ISPrre1	IS3	IS3
C	ISEam1	IS3	IS51
C	ISBrsa1	IS3	IS3
C	ISCfr12	ISL3
C	ISKox1	IS66
C	ISSen6	IS200/IS605	IS605
C	ISRor6	IS200/IS605	IS1341
C	ISEc36	IS3	IS2
C	ISPcc3	IS4	IS4
C	ISEsp1	IS66
C	ISEc83	IS66
C	ISEcl6	IS66
C	ISKpn33	IS66
C	ISSen1	IS3	IS3
C	ISAs26	IS200/IS605	IS605
C	IS21	IS21
C	MITEEc1	IS630
C	ISEc49	IS66
C	IS640	IS21
C	ISSma18	IS21
C	ISAhy3	IS30
C	ISKpn37	IS3	IS3
C	ISKpn42	IS110
C	ISEc41	IS200/IS605	IS605
C	ISSen10	IS3
C	ISAs10	IS30
C	ISKpn69	IS200/IS605	IS605
C	ISKpn41	IS200/IS605	IS1341
C	ISPrs1	IS3	IS2
C	ISBma3	IS110
C	IS621	IS110
C	ISSfl3	IS66
C	ISAdh1	IS66
C	ISSso4	IS21
C	IS1294	IS91
C	ISAs17	IS3	IS2
C	ISPa42	Tn3
C	ISEc92	IS3	IS3
C	ISEcl1	IS3	IS2
C	ISBcen6	IS3	IS2
C	ISCfr6	IS3	IS3
C	ISButh2	IS3	IS2
C	IS679	IS66
C	ISKpn85	IS200/IS605	IS605
C	ISEae2	IS3	IS2
C	ISEc62	IS21
C	ISEcl3	IS5	IS903

## Sheet: Table S7
Table S7. Differences in the IS repertoire for each isolate against the corresponding reference found with panISa.
Patient	Sample	Site	ID	Chromosome	Start_Position	Stop_Position	Potential_sequence	Potential_IS
A	2b3c2	stool	ID_1	3	14645	14657	NNNNNNNNNNNNNNNNNNNNNNATAAGCGN-NCGCTTATNNNNNNNNNNNNNNNNNNNNNN	No identity
A	2a4aec1	blood	ID_2	3	28856	28862	NNNNNNNNNNNNNNNNNNNNNGGGGTCTGA-GCGTCAGACCNNNNNNNNNNNNNNNNNNNN	No identity
A	3a1anac1	blood	ID_2	3	28856	28862	NNNNNNNNNNNNNNNNNNNNNGGGGTCTGA-GCGTCAGACCNNNNNNNNNNNNNNNNNNNN	No identity
A	3a2aec1	blood	ID_2	3	28856	28862	NNNNNNNNNNNNNNNNNNNNNGGGGTCTGA-GCGTCAGACCNNNNNNNNNNNNNNNNNNNN	No identity
A	3a2anac1	blood	ID_2	3	28856	28862	NNNNNNNNNNNNNNNNNNNNNGGGGTCTGA-GCGTCAGACCNNNNNNNNNNNNNNNNNNNN	No identity
A	4a1aec1	blood	ID_2	3	28856	28862	NNNNNNNNNNNNNNNNNNNNNGGGGTCTGA-GCGTCAGACCNNNNNNNNNNNNNNNNNNNN	No identity
A	6a1c1	blood	ID_2	3	28856	28862	NNNNNNNNNNNNNNNNNNNNNGGGGTCTGA-GCGTCAGACCNNNNNNNNNNNNNNNNNNNN	No identity
A	6a3c1	blood	ID_2	3	28856	28862	NNNNNNNNNNNNNNNNNNNNNGGGGTCTGA-GCGTCAGACCNNNNNNNNNNNNNNNNNNNN	No identity
A	6a4c1	blood	ID_2	3	28856	28862	NNNNNNNNNNNNNNNNNNNNNGGGGTCTGA-GCGTCAGACCNNNNNNNNNNNNNNNNNNNN	No identity
A	2b1c5	stool	ID_2	3	28856	28862	NNNNNNNNNNNNNNNNNNNNNGGGGTCTGA-GCGTCAGACCNNNNNNNNNNNNNNNNNNNN	No identity
A	2b2c1	stool	ID_2	3	28856	28862	NNNNNNNNNNNNNNNNNNNNNGGGGTCTGA-GCGTCAGACCNNNNNNNNNNNNNNNNNNNN	No identity
A	2b2c4	stool	ID_2	3	28856	28862	NNNNNNNNNNNNNNNNNNNNNGGGGTCTGA-GCGTCAGACCNNNNNNNNNNNNNNNNNNNN	No identity
A	2b3c2	stool	ID_2	3	28856	28862	NNNNNNNNNNNNNNNNNNNNNGGGGTCTGA-GCGTCAGACCNNNNNNNNNNNNNNNNNNNN	No identity
A	2b3c3	stool	ID_2	3	28856	28862	NNNNNNNNNNNNNNNNNNNNNGGGGTCTGA-GCGTCAGACCNNNNNNNNNNNNNNNNNNNN	No identity
A	2b3c5	stool	ID_2	3	28856	28862	NNNNNNNNNNNNNNNNNNNNNGGGGTCTGA-GCGTCAGACCNNNNNNNNNNNNNNNNNNNN	No identity
A	2b3c3	stool	ID_23	1	694069	694076	NNNNNNNNNNNNNNNNNNNNNNGGTGATGC-AGTCATTACCNNNNNNNNNNNNNNNNNNNN	No identity
A	2b1c2	stool	ID_26	1	3352846	3352854	NNNNNNNNNNNNNNNNNNNNCTGATGAATC-NTCTCTCAGNNNNNNNNNNNNNNNNNNNNN	No identity
A	2b2c2	stool	ID_26	1	3352846	3352854	NNNNNNNNNNNNNNNNNNNNCTGATGAATC-NTCTCTCAGNNNNNNNNNNNNNNNNNNNNN	No identity
A	2c1c1	urine	ID_26	1	3352846	3352854	NNNNNNNNNNNNNNNNNNNNCTGATGAATC-NTCTCTCAGNNNNNNNNNNNNNNNNNNNNN	No identity
A	2c1c4	urine	ID_26	1	3352846	3352854	NNNNNNNNNNNNNNNNNNNNCTGATGAATC-NTCTCTCAGNNNNNNNNNNNNNNNNNNNNN	No identity
A	2c1c5	urine	ID_26	1	3352846	3352854	NNNNNNNNNNNNNNNNNNNNCTGATGAATC-NTCTCTCAGNNNNNNNNNNNNNNNNNNNNN	No identity
A	2b1c2	stool	ID_27	1	4378335	4378344	NNNNNNNNNNNNNNNNNNNNTGATGAATCC-NATCTCTCAGNNNNNNNNNNNNNNNNNNNN	No identity
A	2c1c2	urine	ID_27	1	4378335	4378344	NNNNNNNNNNNNNNNNNNNNTGATGAATCC-NATCTCTCAGNNNNNNNNNNNNNNNNNNNN	No identity
B	9a4aec3	blood	ID_10	4	93724	93731	NNNNNNNNNNNNNNNNNNNNNNGGCGGGGC-GGGCGGGGNNNNNNNNNNNNNNNNNNNNNN	No identity
B	9b4c7	stool	ID_10	4	93724	93731	NNNNNNNNNNNNNNNNNNNNNNGGCGGGGC-GGGCGGGGNNNNNNNNNNNNNNNNNNNNNN	No identity
B	9b4c7	stool	ID_11	4	125504	125517	NNNNNNNNNNNNNNNNNNNNNTGCTAATGA-ACTNNNNNNNNNNNNNNNNNNNNNNNNNNN	No identity
B	9a4aec3	blood	ID_12	3	167358	167359	NNNNNNNNNNNNNNNNNNNNNNNATACTGT-GGATAATACANNNNNNNNNNNNNNNNNNNN	No identity
B	9b4c10	stool	ID_12	3	167358	167359	NNNNNNNNNNNNNNNNNNNNNNNATACTGT-GGATAATACANNNNNNNNNNNNNNNNNNNN	No identity
B	9b4c6	stool	ID_12	3	167358	167359	NNNNNNNNNNNNNNNNNNNNNNNATACTGT-GGATAATACANNNNNNNNNNNNNNNNNNNN	No identity
B	9b4c7	stool	ID_12	3	167358	167359	NNNNNNNNNNNNNNNNNNNNNNNATACTGT-GGATAATACANNNNNNNNNNNNNNNNNNNN	No identity
B	9a4aec3	blood	ID_13	2	226442	226459	NNNNNNNNNNNNNNNNNNNNNCAATCNNNN-AGGTAGAACNNNNNNNNNNNNNNNNNNNNN	No identity
B	9b4c4	stool	ID_13	2	226442	226459	NNNNNNNNNNNNNNNNNNNNNCAATCNNNN-AGGTAGAACNNNNNNNNNNNNNNNNNNNNN	No identity
B	9a4aec3	blood	ID_14	2	228169	228184	NNNNNNNNNNNNNNNNNNNNCGCCGCGGCC-NTCAGNNNNNNNNNNNNNNNNNNNNNNNNN	No identity
B	9a4aec3	blood	ID_15	2	240870	240885	NNNNNNNNNNNNNNNNNNNNNATATTTCCC-CAGAGGAATANNNNNNNNNNNNNNNNNNNN	No identity
B	9a4anac3	blood	ID_15	2	240870	240885	NNNNNNNNNNNNNNNNNNNNNATATTTCCC-CAGAGGAATANNNNNNNNNNNNNNNNNNNN	No identity
B	9b4c4	stool	ID_15	2	240870	240885	NNNNNNNNNNNNNNNNNNNNNATATTTCCC-CAGAGGAATANNNNNNNNNNNNNNNNNNNN	No identity
B	9b4c6	stool	ID_15	2	240870	240885	NNNNNNNNNNNNNNNNNNNNNATATTTCCC-CAGAGGAATANNNNNNNNNNNNNNNNNNNN	No identity
B	9a4aec3	blood	ID_16	1	396117	396122	NNNNNNNNNNNNNNNNNNNNNNNNNTGCCC-AGCGNNNNNNNNNNNNNNNNNNNNNNNNNN	No identity
B	9a4aec3	blood	ID_17	1	396125	396138	NNNNNNNNNNNNNNNNNNNNGTGCTGCCTC-NGACTTCCTGNNNNNNNNNNNNNNNNNNNN	No identity
B	9b4c2	stool	ID_17	1	396125	396138	NNNNNNNNNNNNNNNNNNNNGTGCTGCCTC-NGACTTCCTGNNNNNNNNNNNNNNNNNNNN	No identity
B	9b4c4	stool	ID_17	1	396125	396138	NNNNNNNNNNNNNNNNNNNNGTGCTGCCTC-NGACTTCCTGNNNNNNNNNNNNNNNNNNNN	No identity
B	9a4aec3	blood	ID_18	1	396185	396204	NNNNNNNNNNNNNNNNNNNNNNNNNTTCTC-CTGCGTATATNNNNNNNNNNNNNNNNNNNN	No identity
B	9b4c4	stool	ID_18	1	396185	396204	NNNNNNNNNNNNNNNNNNNNNNNNNTTCTC-CTGCGTATATNNNNNNNNNNNNNNNNNNNN	No identity
B	9b4c6	stool	ID_18	1	396185	396204	NNNNNNNNNNNNNNNNNNNNNNNNNTTCTC-CTGCGTATATNNNNNNNNNNNNNNNNNNNN	No identity
B	9a4aec3	blood	ID_19	1	396248	396247	NNNNNNNNNNNNNNNNNNNNATCCATATCN-CCCCCGTCATNNNNNNNNNNNNNNNNNNNN	No identity
B	9a5aec1	blood	ID_19	1	396248	396247	NNNNNNNNNNNNNNNNNNNNATCCATATCN-CCCCCGTCATNNNNNNNNNNNNNNNNNNNN	No identity
B	9a5aec2	blood	ID_19	1	396248	396247	NNNNNNNNNNNNNNNNNNNNATCCATATCN-CCCCCGTCATNNNNNNNNNNNNNNNNNNNN	No identity
B	9b4c1	stool	ID_19	1	396248	396247	NNNNNNNNNNNNNNNNNNNNATCCATATCN-CCCCCGTCATNNNNNNNNNNNNNNNNNNNN	No identity
B	9b4c10	stool	ID_19	1	396248	396247	NNNNNNNNNNNNNNNNNNNNATCCATATCN-CCCCCGTCATNNNNNNNNNNNNNNNNNNNN	No identity
B	9b4c2	stool	ID_19	1	396248	396247	NNNNNNNNNNNNNNNNNNNNATCCATATCN-CCCCCGTCATNNNNNNNNNNNNNNNNNNNN	No identity
B	9b4c4	stool	ID_19	1	396248	396247	NNNNNNNNNNNNNNNNNNNNATCCATATCN-CCCCCGTCATNNNNNNNNNNNNNNNNNNNN	No identity
B	9b4c5	stool	ID_19	1	396248	396247	NNNNNNNNNNNNNNNNNNNNATCCATATCN-CCCCCGTCATNNNNNNNNNNNNNNNNNNNN	No identity
B	9b4c6	stool	ID_19	1	396248	396247	NNNNNNNNNNNNNNNNNNNNATCCATATCN-CCCCCGTCATNNNNNNNNNNNNNNNNNNNN	No identity
B	9b4c7	stool	ID_19	1	396248	396247	NNNNNNNNNNNNNNNNNNNNATCCATATCN-CCCCCGTCATNNNNNNNNNNNNNNNNNNNN	No identity
B	9b4c8	stool	ID_19	1	396248	396247	NNNNNNNNNNNNNNNNNNNNATCCATATCN-CCCCCGTCATNNNNNNNNNNNNNNNNNNNN	No identity
B	9b4c2	stool	ID_20	1	396283	396290	NNNNNNNNNNNNNNNNNNNNCCCAGCGTCN-NGNAGGCCCGNNNNNNNNNNNNNNNNNNNN	No identity
B	9b4c1	stool	ID_21	1	396435	396454	NNNNNNNNNNNNNNNNNNNNNNNNNTGAGT-GACGATGACGNNNNNNNNNNNNNNNNNNNN	No identity
B	9b4c2	stool	ID_21	1	396435	396454	NNNNNNNNNNNNNNNNNNNNNNNNNTGAGT-GACGATGACGNNNNNNNNNNNNNNNNNNNN	No identity
B	9b4c3	stool	ID_21	1	396435	396454	NNNNNNNNNNNNNNNNNNNNNNNNNTGAGT-GACGATGACGNNNNNNNNNNNNNNNNNNNN	No identity
B	9b4c2	stool	ID_22	1	396617	396633	NNNNNNNNNNNNNNNNNNNNGTGAGAGCAG-GAAGCNNNNNNNNNNNNNNNNNNNNNNNNN	No identity
B	9b4c7	stool	ID_22	1	396617	396633	NNNNNNNNNNNNNNNNNNNNGTGAGAGCAG-GAAGCNNNNNNNNNNNNNNNNNNNNNNNNN	No identity
B	9a4aec3	blood	ID_24	1	1261163	1261164	NNNNNNNNNNNNNNNNNNNNNNNATACTGT-GGATAATACANNNNNNNNNNNNNNNNNNNN	No identity
B	9b4c2	stool	ID_24	1	1261163	1261164	NNNNNNNNNNNNNNNNNNNNNNNATACTGT-GGATAATACANNNNNNNNNNNNNNNNNNNN	No identity
B	9a4aec3	blood	ID_25	1	1818254	1818255	NNNNNNNNNNNNNNNNNNNNNATACTGTTA-GGATAATACANNNNNNNNNNNNNNNNNNNN	No identity
B	9b4c2	stool	ID_25	1	1818254	1818255	NNNNNNNNNNNNNNNNNNNNNATACTGTTA-GGATAATACANNNNNNNNNNNNNNNNNNNN	No identity
B	9a4aec3	blood	ID_3	4	50273	50282	NNNNNNNNNNNNNNNNNNNNNNNNNGGGCC-TGACNNNNNNNNNNNNNNNNNNNNNNNNNN	No identity
B	9a4aec3	blood	ID_4	4	53346	53351	NNNNNNNNNNNNNNNNNNNNNGCCGGTGGC-GAGCTATGCANNNNNNNNNNNNNNNNNNNN	No identity
B	9b4c6	stool	ID_4	4	53346	53351	NNNNNNNNNNNNNNNNNNNNNGCCGGTGGC-GAGCTATGCANNNNNNNNNNNNNNNNNNNN	No identity
B	9b4c7	stool	ID_4	4	53346	53351	NNNNNNNNNNNNNNNNNNNNNGCCGGTGGC-GAGCTATGCANNNNNNNNNNNNNNNNNNNN	No identity
B	9a4aec3	blood	ID_5	4	54734	54739	NNNNNNNNNNNNNNNNNNNNGGGGTCCGTT-CGGCCCCNNNNNNNNNNNNNNNNNNNNNNN	No identity
B	9a4anac1	blood	ID_5	4	54734	54739	NNNNNNNNNNNNNNNNNNNNGGGGTCCGTT-CGGCCCCNNNNNNNNNNNNNNNNNNNNNNN	No identity
B	9a4anac3	blood	ID_5	4	54734	54739	NNNNNNNNNNNNNNNNNNNNGGGGTCCGTT-CGGCCCCNNNNNNNNNNNNNNNNNNNNNNN	No identity
B	9b4c6	stool	ID_5	4	54734	54739	NNNNNNNNNNNNNNNNNNNNGGGGTCCGTT-CGGCCCCNNNNNNNNNNNNNNNNNNNNNNN	No identity
B	9b4c7	stool	ID_5	4	54734	54739	NNNNNNNNNNNNNNNNNNNNGGGGTCCGTT-CGGCCCCNNNNNNNNNNNNNNNNNNNNNNN	No identity
B	9a4anac1	blood	ID_6	4	61255	61271	NNNNNNNNNNNNNNNNNNNNGCGGCTGTTG-CGGCTGTTGNNNNNNNNNNNNNNNNNNNNN	No identity
B	9a4aec3	blood	ID_7	4	65067	65083	NNNNNNNNNNNNNNNNNNNNNNNNNNNNCA-NNCCCGCCNNNNNNNNNNNNNNNNNNNNNN	No identity
B	9a4aec3	blood	ID_8	4	89636	89653	NNNNNNNNNNNNNNNNNNNNNAAGTCAGGT-CCGTTCCTGANNNNNNNNNNNNNNNNNNNN	No identity
B	9a4anac1	blood	ID_8	4	89636	89653	NNNNNNNNNNNNNNNNNNNNNAAGTCAGGT-CCGTTCCTGANNNNNNNNNNNNNNNNNNNN	No identity
B	9b4c4	stool	ID_8	4	89636	89653	NNNNNNNNNNNNNNNNNNNNNAAGTCAGGT-CCGTTCCTGANNNNNNNNNNNNNNNNNNNN	No identity
B	9b4c6	stool	ID_8	4	89636	89653	NNNNNNNNNNNNNNNNNNNNNAAGTCAGGT-CCGTTCCTGANNNNNNNNNNNNNNNNNNNN	No identity
B	9b4c10	stool	ID_9	4	90992	91007	NNNNNNNNNNNNNNNNNNNNNCGTCCNNNN-ATGTCACTGNNNNNNNNNNNNNNNNNNNNN	No identity

## Sheet: Table S8
Table S8. Recapitulative table and localisation of the antibiotic resistance genes detected.
Patient	Sample	Site	Gene	Contig	Pos	loc
A	2a1ae1	blood	aac(3)-IVa	NODE_43_length_17338_cov_94.582651	16379-17163	plasmid
A	2a1ae1	blood	aph(3'')-Ib	NODE_77_length_1680_cov_137.932389	34-836	unclassified
A	2a1ae1	blood	aph(3')-Ia	NODE_91_length_935_cov_116.985149	106-921	unclassified
A	2a1ae1	blood	aph(4)-Ia	NODE_43_length_17338_cov_94.582651	15133-16158	plasmid
A	2a1ae1	blood	aph(6)-Id	NODE_77_length_1680_cov_137.932389	836-1672	unclassified
A	2a1ae1	blood	dfrA1	NODE_9_length_152629_cov_44.922066	149859-150332	chromosome
A	2a1ae1	blood	dfrA5	NODE_30_length_43951_cov_59.567580	234-707	plasmid
A	2a1ae1	blood	mdf(A)	NODE_3_length_254403_cov_46.334476	208651-209883	chromosome
A	2a1ae1	blood	sul2	NODE_65_length_2960_cov_41.279915	1990-2805	plasmid
A	2a1ae1	blood	tet(B)	NODE_58_length_6821_cov_75.175232	4202-5407	plasmid
A	2a4aec1	blood	aac(3)-IVa	NODE_37_length_17338_cov_130.732671	176-960	plasmid
A	2a4aec1	blood	aph(3'')-Ib	NODE_57_length_1680_cov_203.807469	845-1647	unclassified
A	2a4aec1	blood	aph(3')-Ia	NODE_66_length_935_cov_165.488861	106-921	unclassified
A	2a4aec1	blood	aph(4)-Ia	NODE_37_length_17338_cov_130.732671	1181-2206	plasmid
A	2a4aec1	blood	aph(6)-Id	NODE_57_length_1680_cov_203.807469	9-845	unclassified
A	2a4aec1	blood	blaTEM-35	NODE_30_length_36631_cov_158.568814	34775-35635	plasmid
A	2a4aec1	blood	dfrA1	NODE_9_length_152807_cov_42.682414	2348-2821	chromosome
A	2a4aec1	blood	dfrA5	NODE_25_length_68137_cov_93.777768	67381-67854	plasmid
A	2a4aec1	blood	mdf(A)	NODE_5_length_267490_cov_38.951657	221688-222920	chromosome
A	2a4aec1	blood	sul2	NODE_49_length_2960_cov_73.305330	156-971	plasmid
A	2a4aec1	blood	tet(A)	NODE_25_length_68137_cov_93.777768	59694-60940	plasmid
A	2a4aec1	blood	tet(B)	NODE_45_length_7708_cov_124.538583	2302-3507	plasmid
A	2ae3	blood	aac(3)-IVa	NODE_44_length_17338_cov_81.844460	16379-17163	plasmid
A	2ae3	blood	aph(3')-Ia	NODE_88_length_935_cov_125.928218	15-830	unclassified
A	2ae3	blood	aph(4)-Ia	NODE_44_length_17338_cov_81.844460	15133-16158	plasmid
A	2ae3	blood	aph(6)-Id	NODE_79_length_1444_cov_130.191344	600-1436	unclassified
A	2ae3	blood	blaTEM-1B	NODE_83_length_1184_cov_277.068117	177-1037	unclassified
A	2ae3	blood	dfrA1	NODE_9_length_152807_cov_37.609923	2348-2821	chromosome
A	2ae3	blood	dfrA5	NODE_28_length_44051_cov_70.250501	43295-43768	plasmid
A	2ae3	blood	mdf(A)	NODE_3_length_255220_cov_33.472933	44571-45803	chromosome
A	2ae3	blood	sul2	NODE_64_length_3196_cov_55.944607	392-1207	plasmid
A	2ae3	blood	tet(B)	NODE_58_length_6821_cov_69.845384	4202-5407	plasmid
A	2ana3	blood	aac(3)-IVa	NODE_56_length_20560_cov_41.998679	176-960	plasmid
A	2ana3	blood	aph(3')-Ia	NODE_132_length_935_cov_57.225248	15-830	unclassified
A	2ana3	blood	aph(4)-Ia	NODE_56_length_20560_cov_41.998679	1181-2206	plasmid
A	2ana3	blood	aph(6)-Id	NODE_119_length_1444_cov_68.699317	9-845	unclassified
A	2ana3	blood	dfrA1	NODE_10_length_111052_cov_15.705558	2348-2821	chromosome
A	2ana3	blood	dfrA5	NODE_29_length_62783_cov_31.376117	62027-62500	plasmid
A	2ana3	blood	mdf(A)	NODE_22_length_81416_cov_14.051668	44571-45803	chromosome
A	2ana3	blood	sul2	NODE_102_length_2960_cov_24.821038	156-971	plasmid
A	2ana3	blood	tet(A)	NODE_29_length_62783_cov_31.376117	54340-55586	plasmid
A	2ana3	blood	tet(B)	NODE_41_length_33193_cov_21.903859	30574-31779	chromosome
A	2b1c1	stool	aac(3)-IVa	NODE_46_length_26248_cov_128.216996	25337-26121	plasmid
A	2b1c1	stool	aph(3')-Ia	NODE_96_length_935_cov_212.968531	15-830	unclassified
A	2b1c1	stool	aph(4)-Ia	NODE_46_length_26248_cov_128.216996	24091-25116	plasmid
A	2b1c1	stool	aph(6)-Id	NODE_88_length_1444_cov_211.672275	9-845	unclassified
A	2b1c1	stool	dfrA1	NODE_9_length_152629_cov_65.770708	149859-150332	chromosome
A	2b1c1	stool	dfrA5	NODE_38_length_35941_cov_92.507445	35235-35708	plasmid
A	2b1c1	stool	mdf(A)	NODE_2_length_267390_cov_55.810316	221638-222870	chromosome
A	2b1c1	stool	sul2	NODE_75_length_3096_cov_76.271944	1940-2755	plasmid
A	2b1c1	stool	tet(B)	NODE_69_length_6721_cov_132.339856	4152-5357	plasmid
A	2b1c2	stool	aac(3)-IVa	NODE_60_length_17436_cov_100.825796	16527-17311	plasmid
A	2b1c2	stool	aph(3'')-Ib	NODE_68_length_10710_cov_106.880466	9652-10454	plasmid
A	2b1c2	stool	aph(3')-Ia	NODE_103_length_935_cov_174.996503	106-921	unclassified
A	2b1c2	stool	aph(4)-Ia	NODE_60_length_17436_cov_100.825796	15281-16306	plasmid
A	2b1c2	stool	aph(6)-Id	NODE_68_length_10710_cov_106.880466	8816-9652	plasmid
A	2b1c2	stool	blaTEM-35	NODE_101_length_990_cov_155.228916	148-990	plasmid
A	2b1c2	stool	dfrA1	NODE_8_length_152629_cov_44.627642	149859-150332	chromosome
A	2b1c2	stool	dfrA5	NODE_55_length_19071_cov_73.411814	234-707	plasmid
A	2b1c2	stool	mdf(A)	NODE_2_length_267390_cov_39.949329	221638-222870	chromosome
A	2b1c2	stool	tet(A)	NODE_55_length_19071_cov_73.411814	7148-8394	plasmid
A	2b1c2	stool	tet(B)	NODE_73_length_6721_cov_108.504967	4152-5357	plasmid
A	2b1c4	stool	aac(3)-IVa	NODE_54_length_17436_cov_70.222824	16527-17311	plasmid
A	2b1c4	stool	aph(3'')-Ib	NODE_87_length_1680_cov_94.836556	34-836	unclassified
A	2b1c4	stool	aph(3')-Ia	NODE_97_length_935_cov_112.655012	106-921	unclassified
A	2b1c4	stool	aph(4)-Ia	NODE_54_length_17436_cov_70.222824	15281-16306	plasmid
A	2b1c4	stool	aph(6)-Id	NODE_87_length_1680_cov_94.836556	836-1672	unclassified
A	2b1c4	stool	dfrA1	NODE_7_length_152629_cov_28.445166	2298-2771	chromosome
A	2b1c4	stool	dfrA5	NODE_35_length_41429_cov_49.933740	40723-41196	plasmid
A	2b1c4	stool	mdf(A)	NODE_3_length_254403_cov_24.074672	208651-209883	chromosome
A	2b1c4	stool	sul2	NODE_79_length_2860_cov_33.223859	1940-2755	plasmid
A	2b1c4	stool	tet(A)	NODE_35_length_41429_cov_49.933740	33036-34282	plasmid
A	2b1c4	stool	tet(B)	NODE_67_length_7608_cov_84.864294	4152-5357	plasmid
A	2b1c5	stool	aac(3)-IVa	NODE_47_length_26248_cov_93.379313	25337-26121	plasmid
A	2b1c5	stool	aph(3')-Ia	NODE_106_length_935_cov_139.097902	15-830	unclassified
A	2b1c5	stool	aph(4)-Ia	NODE_47_length_26248_cov_93.379313	24091-25116	plasmid
A	2b1c5	stool	aph(6)-Id	NODE_95_length_1444_cov_135.666423	600-1436	unclassified
A	2b1c5	stool	dfrA1	NODE_8_length_152629_cov_40.157854	2298-2771	chromosome
A	2b1c5	stool	dfrA5	NODE_40_length_35941_cov_61.894323	35235-35708	plasmid
A	2b1c5	stool	mdf(A)	NODE_6_length_162847_cov_33.079456	44521-45753	chromosome
A	2b1c5	stool	sul2	NODE_80_length_3096_cov_44.491885	1940-2755	plasmid
A	2b1c5	stool	tet(B)	NODE_72_length_6721_cov_101.786875	4152-5357	plasmid
A	2b2c1	stool	aac(3)-IVa	NODE_37_length_17577_cov_83.196619	176-960	plasmid
A	2b2c1	stool	aph(3')-Ia	NODE_73_length_935_cov_127.330446	15-830	unclassified
A	2b2c1	stool	aph(4)-Ia	NODE_37_length_17577_cov_83.196619	1181-2206	plasmid
A	2b2c1	stool	aph(6)-Id	NODE_65_length_1444_cov_154.080486	600-1436	unclassified
A	2b2c1	stool	dfrA1	NODE_9_length_152807_cov_36.753340	2348-2821	chromosome
A	2b2c1	stool	dfrA5	NODE_25_length_68137_cov_66.576739	67381-67854	plasmid
A	2b2c1	stool	mdf(A)	NODE_5_length_267490_cov_34.322116	44571-45803	chromosome
A	2b2c1	stool	sul2	NODE_53_length_3196_cov_54.839036	392-1207	plasmid
A	2b2c1	stool	tet(A)	NODE_25_length_68137_cov_66.576739	59694-60940	plasmid
A	2b2c1	stool	tet(B)	NODE_46_length_7708_cov_79.267643	2302-3507	plasmid
A	2b2c3	stool	aac(3)-IVa	NODE_37_length_17577_cov_93.289169	176-960	plasmid
A	2b2c3	stool	aph(3')-Ia	NODE_75_length_935_cov_140.705446	15-830	unclassified
A	2b2c3	stool	aph(4)-Ia	NODE_37_length_17577_cov_93.289169	1181-2206	plasmid
A	2b2c3	stool	aph(6)-Id	NODE_67_length_1444_cov_168.703872	600-1436	unclassified
A	2b2c3	stool	dfrA1	NODE_9_length_152807_cov_43.435342	2348-2821	chromosome
A	2b2c3	stool	dfrA5	NODE_26_length_62649_cov_70.428505	284-757	plasmid
A	2b2c3	stool	mdf(A)	NODE_5_length_267490_cov_41.418016	44571-45803	chromosome
A	2b2c3	stool	sul2	NODE_54_length_3196_cov_59.291300	1990-2805	plasmid
A	2b2c3	stool	tet(B)	NODE_46_length_7708_cov_89.167392	4202-5407	plasmid
A	2b2c4	stool	aac(3)-IVa	NODE_36_length_26348_cov_80.630830	178-962	plasmid
A	2b2c4	stool	aph(3')-Ia	NODE_86_length_935_cov_149.147277	15-830	unclassified
A	2b2c4	stool	aph(4)-Ia	NODE_36_length_26348_cov_80.630830	1183-2208	plasmid
A	2b2c4	stool	aph(6)-Id	NODE_72_length_1444_cov_160.878512	600-1436	unclassified
A	2b2c4	stool	dfrA1	NODE_9_length_152807_cov_39.313807	2348-2821	chromosome
A	2b2c4	stool	dfrA5	NODE_29_length_41289_cov_63.509475	40533-41006	plasmid
A	2b2c4	stool	mdf(A)	NODE_3_length_267490_cov_37.288323	221688-222920	chromosome
A	2b2c4	stool	sul2	NODE_61_length_3196_cov_54.698599	1990-2805	plasmid
A	2b2c4	stool	tet(A)	NODE_29_length_41289_cov_63.509475	32846-34092	plasmid
A	2b2c4	stool	tet(B)	NODE_55_length_6821_cov_74.080520	1415-2620	plasmid
A	2b2c5	stool	aac(3)-IVa	NODE_40_length_17579_cov_69.177286	16618-17402	plasmid
A	2b2c5	stool	aph(3')-Ia	NODE_73_length_935_cov_123.898515	15-830	unclassified
A	2b2c5	stool	aph(4)-Ia	NODE_40_length_17579_cov_69.177286	15372-16397	plasmid
A	2b2c5	stool	aph(6)-Id	NODE_66_length_1444_cov_139.991648	600-1436	unclassified
A	2b2c5	stool	dfrA1	NODE_9_length_152807_cov_32.869544	2348-2821	chromosome
A	2b2c5	stool	dfrA5	NODE_26_length_62649_cov_55.124388	284-757	plasmid
A	2b2c5	stool	mdf(A)	NODE_5_length_267490_cov_29.993107	44571-45803	chromosome
A	2b2c5	stool	sul2	NODE_57_length_3196_cov_42.580971	1990-2805	plasmid
A	2b2c5	stool	tet(B)	NODE_48_length_7708_cov_75.856483	4202-5407	plasmid
A	2b3c1	stool	aac(3)-IVa	NODE_42_length_17377_cov_52.978377	176-960	plasmid
A	2b3c1	stool	aph(3')-Ia	NODE_87_length_935_cov_90.667079	15-830	unclassified
A	2b3c1	stool	aph(4)-Ia	NODE_42_length_17377_cov_52.978377	1181-2206	plasmid
A	2b3c1	stool	aph(6)-Id	NODE_76_length_1444_cov_92.796507	600-1436	unclassified
A	2b3c1	stool	dfrA1	NODE_8_length_152807_cov_26.455711	149987-150460	chromosome
A	2b3c1	stool	dfrA5	NODE_28_length_54468_cov_42.735504	284-757	plasmid
A	2b3c1	stool	mdf(A)	NODE_4_length_267490_cov_23.970602	221688-222920	chromosome
A	2b3c1	stool	sul2	NODE_64_length_3196_cov_36.493972	1990-2805	plasmid
A	2b3c1	stool	tet(A)	NODE_28_length_54468_cov_42.735504	7198-8444	plasmid
A	2b3c1	stool	tet(B)	NODE_57_length_6821_cov_41.025097	4202-5407	plasmid
A	2b3c2	stool	aac(3)-IVa	NODE_41_length_17577_cov_97.787507	16618-17402	plasmid
A	2b3c2	stool	aph(3')-Ia	NODE_78_length_935_cov_169.892327	106-921	unclassified
A	2b3c2	stool	aph(4)-Ia	NODE_41_length_17577_cov_97.787507	15372-16397	plasmid
A	2b3c2	stool	aph(6)-Id	NODE_67_length_1444_cov_192.791951	600-1436	unclassified
A	2b3c2	stool	dfrA1	NODE_9_length_152807_cov_48.147433	2348-2821	chromosome
A	2b3c2	stool	dfrA5	NODE_24_length_68139_cov_78.975990	67383-67856	plasmid
A	2b3c2	stool	mdf(A)	NODE_3_length_267490_cov_44.431219	44571-45803	chromosome
A	2b3c2	stool	sul2	NODE_58_length_3196_cov_65.809710	392-1207	plasmid
A	2b3c2	stool	tet(A)	NODE_24_length_68139_cov_78.975990	59696-60942	plasmid
A	2b3c2	stool	tet(B)	NODE_51_length_7708_cov_102.824166	2302-3507	plasmid
A	2b3c3	stool	aac(3)-IVa	NODE_42_length_18514_cov_138.366672	176-960	plasmid
A	2b3c3	stool	aph(3')-Ia	NODE_82_length_935_cov_236.862624	15-830	unclassified
A	2b3c3	stool	aph(4)-Ia	NODE_42_length_18514_cov_138.366672	1181-2206	plasmid
A	2b3c3	stool	aph(6)-Id	NODE_71_length_1444_cov_259.458618	9-845	unclassified
A	2b3c3	stool	dfrA1	NODE_8_length_152807_cov_61.561213	2348-2821	chromosome
A	2b3c3	stool	dfrA5	NODE_24_length_68137_cov_88.183473	284-757	plasmid
A	2b3c3	stool	mdf(A)	NODE_3_length_267490_cov_49.051410	221688-222920	chromosome
A	2b3c3	stool	sul2	NODE_61_length_3196_cov_77.145976	392-1207	plasmid
A	2b3c3	stool	tet(A)	NODE_24_length_68137_cov_88.183473	7198-8444	plasmid
A	2b3c3	stool	tet(B)	NODE_56_length_6821_cov_118.037347	1415-2620	plasmid
A	2b3c4	stool	aac(3)-IVa	NODE_41_length_17340_cov_57.525068	178-962	plasmid
A	2b3c4	stool	aph(3')-Ia	NODE_76_length_935_cov_96.672030	15-830	unclassified
A	2b3c4	stool	aph(4)-Ia	NODE_41_length_17340_cov_57.525068	1183-2208	plasmid
A	2b3c4	stool	aph(6)-Id	NODE_69_length_1444_cov_95.353075	600-1436	unclassified
A	2b3c4	stool	dfrA1	NODE_8_length_152807_cov_25.813892	149987-150460	chromosome
A	2b3c4	stool	dfrA5	NODE_24_length_68137_cov_42.806720	284-757	plasmid
A	2b3c4	stool	mdf(A)	NODE_6_length_267489_cov_22.295992	44571-45803	chromosome
A	2b3c4	stool	sul2	NODE_59_length_3196_cov_37.324210	1990-2805	plasmid
A	2b3c4	stool	tet(A)	NODE_24_length_68137_cov_42.806720	7198-8444	plasmid
A	2b3c4	stool	tet(B)	NODE_50_length_7708_cov_54.265532	2302-3507	plasmid
A	2b3c5	stool	aac(3)-IVa	NODE_38_length_17579_cov_89.317442	178-962	plasmid
A	2b3c5	stool	aph(3')-Ia	NODE_72_length_935_cov_157.610149	15-830	unclassified
A	2b3c5	stool	aph(4)-Ia	NODE_38_length_17579_cov_89.317442	1183-2208	plasmid
A	2b3c5	stool	aph(6)-Id	NODE_62_length_1444_cov_165.355353	600-1436	unclassified
A	2b3c5	stool	dfrA1	NODE_9_length_152807_cov_47.085617	2348-2821	chromosome
A	2b3c5	stool	dfrA5	NODE_25_length_68137_cov_72.125290	67381-67854	plasmid
A	2b3c5	stool	mdf(A)	NODE_5_length_267490_cov_44.556322	221688-222920	chromosome
A	2b3c5	stool	sul2	NODE_55_length_3196_cov_58.843271	392-1207	plasmid
A	2b3c5	stool	tet(A)	NODE_25_length_68137_cov_72.125290	59694-60940	plasmid
A	2b3c5	stool	tet(B)	NODE_50_length_6821_cov_80.635046	1415-2620	plasmid
A	2c1c1	urine	aac(3)-IVa	NODE_39_length_17579_cov_111.637978	16618-17402	plasmid
A	2c1c1	urine	aph(3'')-Ib	NODE_44_length_10810_cov_109.483946	9702-10504	plasmid
A	2c1c1	urine	aph(3')-Ia	NODE_80_length_935_cov_136.547030	15-830	unclassified
A	2c1c1	urine	aph(4)-Ia	NODE_39_length_17579_cov_111.637978	15372-16397	plasmid
A	2c1c1	urine	aph(6)-Id	NODE_44_length_10810_cov_109.483946	8866-9702	plasmid
A	2c1c1	urine	blaTEM-35	NODE_71_length_1376_cov_148.456365	369-1229	plasmid
A	2c1c1	urine	dfrA1	NODE_10_length_152807_cov_43.683849	149987-150460	chromosome
A	2c1c1	urine	dfrA5	NODE_55_length_4502_cov_71.858514	227-700	plasmid
A	2c1c1	urine	mdf(A)	NODE_5_length_267490_cov_38.188104	44571-45803	chromosome
A	2c1c1	urine	tet(A)	NODE_58_length_2964_cov_61.229820	612-1858	unclassified
A	2c1c1	urine	tet(B)	NODE_52_length_6821_cov_97.593517	4202-5407	plasmid
A	2c1c2	urine	aac(3)-IVa	NODE_37_length_17338_cov_146.832956	176-960	plasmid
A	2c1c2	urine	aph(3'')-Ib	NODE_32_length_26406_cov_149.474029	307-1109	plasmid
A	2c1c2	urine	aph(3')-Ia	NODE_70_length_935_cov_177.211634	106-921	unclassified
A	2c1c2	urine	aph(4)-Ia	NODE_37_length_17338_cov_146.832956	1181-2206	plasmid
A	2c1c2	urine	aph(6)-Id	NODE_32_length_26406_cov_149.474029	1109-1945	plasmid
A	2c1c2	urine	blaTEM-35	NODE_59_length_1376_cov_208.231385	369-1229	plasmid
A	2c1c2	urine	dfrA1	NODE_11_length_152807_cov_54.347491	2348-2821	chromosome
A	2c1c2	urine	dfrA5	NODE_36_length_19171_cov_108.911363	284-757	chromosome
A	2c1c2	urine	mdf(A)	NODE_5_length_267490_cov_46.941772	221688-222920	chromosome
A	2c1c2	urine	tet(A)	NODE_36_length_19171_cov_108.911363	7198-8444	chromosome
A	2c1c2	urine	tet(B)	NODE_47_length_6821_cov_120.677174	4202-5407	plasmid
A	2c1c3	urine	aac(3)-IVa	NODE_35_length_17338_cov_139.522747	176-960	plasmid
A	2c1c3	urine	aph(3'')-Ib	NODE_40_length_10810_cov_138.593841	307-1109	plasmid
A	2c1c3	urine	aph(3')-Ia	NODE_69_length_935_cov_182.082921	15-830	unclassified
A	2c1c3	urine	aph(4)-Ia	NODE_35_length_17338_cov_139.522747	1181-2206	plasmid
A	2c1c3	urine	aph(6)-Id	NODE_40_length_10810_cov_138.593841	1109-1945	plasmid
A	2c1c3	urine	blaTEM-35	NODE_58_length_1376_cov_201.575661	148-1008	plasmid
A	2c1c3	urine	dfrA1	NODE_11_length_152807_cov_52.360047	149987-150460	chromosome
A	2c1c3	urine	dfrA5	NODE_34_length_19171_cov_94.302352	18415-18888	plasmid
A	2c1c3	urine	mdf(A)	NODE_5_length_267490_cov_42.721083	221688-222920	chromosome
A	2c1c3	urine	tet(A)	NODE_34_length_19171_cov_94.302352	10728-11974	plasmid
A	2c1c3	urine	tet(B)	NODE_47_length_6821_cov_112.735883	4202-5407	plasmid
A	2c1c4	urine	aac(3)-IVa	NODE_46_length_17338_cov_79.653419	16379-17163	plasmid
A	2c1c4	urine	aph(3'')-Ib	NODE_53_length_10331_cov_80.484124	9223-10025	plasmid
A	2c1c4	urine	aph(3')-Ia	NODE_80_length_935_cov_93.311881	15-830	unclassified
A	2c1c4	urine	aph(4)-Ia	NODE_46_length_17338_cov_79.653419	15133-16158	plasmid
A	2c1c4	urine	aph(6)-Id	NODE_53_length_10331_cov_80.484124	8387-9223	plasmid
A	2c1c4	urine	blaTEM-35	NODE_71_length_1466_cov_104.504108	459-1319	plasmid
A	2c1c4	urine	dfrA1	NODE_10_length_152807_cov_30.845035	149987-150460	chromosome
A	2c1c4	urine	dfrA5	NODE_45_length_19171_cov_61.224533	284-757	plasmid
A	2c1c4	urine	mdf(A)	NODE_2_length_267490_cov_26.028800	44571-45803	chromosome
A	2c1c4	urine	tet(A)	NODE_45_length_19171_cov_61.224533	7198-8444	plasmid
A	2c1c4	urine	tet(B)	NODE_57_length_6821_cov_65.586495	4202-5407	plasmid
A	2c1c5	urine	aac(3)-IVa	NODE_46_length_17642_cov_55.654011	16683-17467	plasmid
A	2c1c5	urine	aph(3'')-Ib	NODE_40_length_26406_cov_55.777617	25298-26100	plasmid
A	2c1c5	urine	aph(3')-Ia	NODE_89_length_935_cov_65.408416	106-921	unclassified
A	2c1c5	urine	aph(4)-Ia	NODE_46_length_17642_cov_55.654011	15437-16462	plasmid
A	2c1c5	urine	aph(6)-Id	NODE_40_length_26406_cov_55.777617	24462-25298	plasmid
A	2c1c5	urine	blaTEM-35	NODE_77_length_1376_cov_76.855885	369-1229	plasmid
A	2c1c5	urine	dfrA1	NODE_8_length_152807_cov_20.375190	2348-2821	chromosome
A	2c1c5	urine	dfrA5	NODE_63_length_4502_cov_37.813714	3803-4276	plasmid
A	2c1c5	urine	mdf(A)	NODE_3_length_267490_cov_17.641817	44571-45803	chromosome
A	2c1c5	urine	tet(A)	NODE_67_length_2964_cov_33.299965	612-1858	unclassified
A	2c1c5	urine	tet(B)	NODE_59_length_6821_cov_41.768898	4202-5407	plasmid
A	3a1anac1	blood	aac(3)-IVa	NODE_37_length_17642_cov_138.664687	16683-17467	plasmid
A	3a1anac1	blood	aph(3'')-Ib	NODE_60_length_1680_cov_219.945267	845-1647	unclassified
A	3a1anac1	blood	aph(3')-Ia	NODE_69_length_935_cov_187.829208	15-830	unclassified
A	3a1anac1	blood	aph(4)-Ia	NODE_37_length_17642_cov_138.664687	15437-16462	plasmid
A	3a1anac1	blood	aph(6)-Id	NODE_60_length_1680_cov_219.945267	9-845	unclassified
A	3a1anac1	blood	blaTEM-1B	NODE_49_length_3629_cov_326.226728	1535-2395	plasmid
A	3a1anac1	blood	dfrA1	NODE_9_length_152807_cov_52.639272	2348-2821	chromosome
A	3a1anac1	blood	dfrA5	NODE_25_length_68137_cov_100.167358	284-757	plasmid
A	3a1anac1	blood	mdf(A)	NODE_5_length_267490_cov_46.027876	221688-222920	chromosome
A	3a1anac1	blood	sul2	NODE_50_length_2960_cov_78.848217	1990-2805	plasmid
A	3a1anac1	blood	tet(A)	NODE_25_length_68137_cov_100.167358	7198-8444	plasmid
A	3a1anac1	blood	tet(B)	NODE_45_length_7708_cov_131.109880	4202-5407	plasmid
A	3a2aec1	blood	aac(3)-IVa	NODE_39_length_17340_cov_122.493697	178-962	plasmid
A	3a2aec1	blood	aph(3')-Ia	NODE_77_length_935_cov_156.919554	15-830	unclassified
A	3a2aec1	blood	aph(4)-Ia	NODE_39_length_17340_cov_122.493697	1183-2208	plasmid
A	3a2aec1	blood	aph(6)-Id	NODE_64_length_1444_cov_195.753227	600-1436	unclassified
A	3a2aec1	blood	dfrA1	NODE_9_length_152807_cov_44.627941	149987-150460	chromosome
A	3a2aec1	blood	dfrA5	NODE_25_length_68137_cov_87.673548	67381-67854	plasmid
A	3a2aec1	blood	mdf(A)	NODE_5_length_267490_cov_38.200791	44571-45803	chromosome
A	3a2aec1	blood	sul2	NODE_53_length_3196_cov_65.347670	1990-2805	plasmid
A	3a2aec1	blood	tet(A)	NODE_25_length_68137_cov_87.673548	59694-60940	plasmid
A	3a2aec1	blood	tet(B)	NODE_47_length_7708_cov_118.927846	4202-5407	plasmid
A	3a2anac1	blood	aac(3)-IVa	NODE_37_length_17338_cov_83.701819	176-960	plasmid
A	3a2anac1	blood	aph(3')-Ia	NODE_72_length_935_cov_95.617574	15-830	unclassified
A	3a2anac1	blood	aph(4)-Ia	NODE_37_length_17338_cov_83.701819	1181-2206	plasmid
A	3a2anac1	blood	aph(6)-Id	NODE_62_length_1444_cov_131.094153	9-845	unclassified
A	3a2anac1	blood	blaTEM-1B	NODE_71_length_937_cov_467.472840	1-790	unclassified
A	3a2anac1	blood	dfrA1	NODE_9_length_152807_cov_34.310270	2348-2821	chromosome
A	3a2anac1	blood	dfrA5	NODE_24_length_68137_cov_62.860124	284-757	plasmid
A	3a2anac1	blood	mdf(A)	NODE_4_length_267490_cov_29.381609	221688-222920	chromosome
A	3a2anac1	blood	sul2	NODE_51_length_3196_cov_50.955034	1990-2805	plasmid
A	3a2anac1	blood	tet(A)	NODE_24_length_68137_cov_62.860124	7198-8444	plasmid
A	3a2anac1	blood	tet(B)	NODE_45_length_7708_cov_83.192455	2302-3507	plasmid
A	4a1aec1	blood	aac(3)-IVa	NODE_40_length_20740_cov_82.223209	178-962	plasmid
A	4a1aec1	blood	aph(3'')-Ib	NODE_66_length_2080_cov_68.480799	972-1775	plasmid
A	4a1aec1	blood	aph(3')-Ia	NODE_78_length_935_cov_134.155941	106-921	unclassified
A	4a1aec1	blood	aph(4)-Ia	NODE_40_length_20740_cov_82.223209	1183-2208	plasmid
A	4a1aec1	blood	aph(6)-Id	NODE_66_length_2080_cov_68.480799	136-972	plasmid
A	4a1aec1	blood	blaTEM-35	NODE_69_length_1376_cov_252.596477	369-1229	plasmid
A	4a1aec1	blood	dfrA1	NODE_10_length_152807_cov_29.758737	2348-2821	chromosome
A	4a1aec1	blood	mdf(A)	NODE_4_length_267490_cov_27.563137	44571-45803	chromosome
A	4a1aec1	blood	tet(B)	NODE_53_length_6821_cov_61.780550	4202-5407	plasmid
A	6a1c1	blood	aac(3)-IVa	NODE_38_length_17644_cov_86.179483	178-962	plasmid
A	6a1c1	blood	aph(3'')-Ib	NODE_66_length_1680_cov_989.596265	845-1648	unclassified
A	6a1c1	blood	aph(3')-Ia	NODE_75_length_935_cov_123.245050	106-921	unclassified
A	6a1c1	blood	aph(4)-Ia	NODE_38_length_17644_cov_86.179483	1183-2208	plasmid
A	6a1c1	blood	aph(6)-Id	NODE_66_length_1680_cov_989.596265	9-845	unclassified
A	6a1c1	blood	blaTEM-1B	NODE_67_length_1376_cov_996.561249	148-1008	unclassified
A	6a1c1	blood	dfrA1	NODE_9_length_152807_cov_37.262693	149987-150460	chromosome
A	6a1c1	blood	dfrA5	NODE_25_length_68137_cov_68.354654	284-757	plasmid
A	6a1c1	blood	mdf(A)	NODE_4_length_267490_cov_35.601444	221688-222920	chromosome
A	6a1c1	blood	sul2	NODE_57_length_2960_cov_699.106248	156-971	plasmid
A	6a1c1	blood	tet(A)	NODE_25_length_68137_cov_68.354654	7198-8444	plasmid
A	6a1c1	blood	tet(B)	NODE_52_length_6821_cov_70.367792	4202-5407	plasmid
A	6a2c1	blood	aac(3)-IVa	NODE_43_length_17577_cov_52.766934	176-960	plasmid
A	6a2c1	blood	aph(3'')-Ib	NODE_75_length_1680_cov_436.265293	33-836	unclassified
A	6a2c1	blood	aph(3')-Ia	NODE_86_length_935_cov_74.071782	106-921	unclassified
A	6a2c1	blood	aph(4)-Ia	NODE_43_length_17577_cov_52.766934	1181-2206	plasmid
A	6a2c1	blood	aph(6)-Id	NODE_75_length_1680_cov_436.265293	836-1672	unclassified
A	6a2c1	blood	blaTEM-1B	NODE_76_length_1376_cov_524.564452	369-1229	unclassified
A	6a2c1	blood	dfrA1	NODE_11_length_152807_cov_23.555266	2348-2821	chromosome
A	6a2c1	blood	dfrA5	NODE_27_length_41529_cov_41.128037	40773-41246	plasmid
A	6a2c1	blood	mdf(A)	NODE_4_length_267490_cov_21.067193	44571-45803	chromosome
A	6a2c1	blood	sul2	NODE_63_length_2960_cov_371.158489	156-971	plasmid
A	6a2c1	blood	tet(A)	NODE_27_length_41529_cov_41.128037	33086-34332	plasmid
A	6a2c1	blood	tet(B)	NODE_58_length_6821_cov_43.976994	4202-5407	plasmid
A	6a3c1	blood	aac(3)-IVa	NODE_43_length_17579_cov_111.164451	178-962	plasmid
A	6a3c1	blood	aph(3')-Ia	NODE_77_length_935_cov_189.929455	106-921	unclassified
A	6a3c1	blood	aph(4)-Ia	NODE_43_length_17579_cov_111.164451	1183-2208	plasmid
A	6a3c1	blood	aph(6)-Id	NODE_70_length_1444_cov_387.086560	600-1436	unclassified
A	6a3c1	blood	dfrA1	NODE_9_length_152807_cov_54.159300	2348-2821	chromosome
A	6a3c1	blood	dfrA5	NODE_24_length_68137_cov_88.536039	284-757	plasmid
A	6a3c1	blood	mdf(A)	NODE_4_length_267490_cov_51.796625	44571-45803	chromosome
A	6a3c1	blood	sul2	NODE_60_length_3196_cov_218.765070	1990-2805	plasmid
A	6a3c1	blood	tet(A)	NODE_24_length_68137_cov_88.536039	7198-8444	plasmid
A	6a3c1	blood	tet(B)	NODE_53_length_7708_cov_114.841973	4202-5407	plasmid
A	6a4c1	blood	aac(3)-IVa	NODE_39_length_17577_cov_84.126590	176-960	plasmid
A	6a4c1	blood	aph(3'')-Ib	NODE_69_length_1680_cov_1101.491951	845-1648	unclassified
A	6a4c1	blood	aph(3')-Ia	NODE_79_length_935_cov_130.865099	15-830	unclassified
A	6a4c1	blood	aph(4)-Ia	NODE_39_length_17577_cov_84.126590	1181-2206	plasmid
A	6a4c1	blood	aph(6)-Id	NODE_69_length_1680_cov_1101.491951	9-845	unclassified
A	6a4c1	blood	blaTEM-1B	NODE_70_length_1376_cov_1139.228983	369-1229	unclassified
A	6a4c1	blood	dfrA1	NODE_9_length_152807_cov_38.148461	2348-2821	chromosome
A	6a4c1	blood	dfrA5	NODE_28_length_41289_cov_73.250304	284-757	plasmid
A	6a4c1	blood	mdf(A)	NODE_6_length_267490_cov_35.940254	221688-222920	chromosome
A	6a4c1	blood	sul2	NODE_58_length_2960_cov_883.398870	156-971	plasmid
A	6a4c1	blood	tet(A)	NODE_28_length_41289_cov_73.250304	7198-8444	plasmid
A	6a4c1	blood	tet(B)	NODE_50_length_7708_cov_82.682891	2302-3507	plasmid
B	9b4c2	stool	mdf(A)	NODE_10_length_163821_cov_24.596015	26257-27489	chromosome
B	9b4c1	stool	dfrA14	NODE_101_length_2069_cov_208.915036	310-792	plasmid
B	9a4aec2	blood	dfrA14	NODE_106_length_2071_cov_171.504630	1280-1762	plasmid
B	9b4c9	stool	mdf(A)	NODE_113_length_15270_cov_5.586410	3414-4646	chromosome
B	9a4anac2	blood	mdf(A)	NODE_12_length_131275_cov_11.826326	103787-105019	chromosome
B	9a5aec1	blood	dfrA14	NODE_134_length_2071_cov_183.304012	1280-1762	plasmid
B	9a5aec2	blood	dfrA14	NODE_142_length_2071_cov_94.320473	310-792	plasmid
B	9b4c3	stool	dfrA14	NODE_156_length_2069_cov_130.286303	1278-1760	plasmid
B	9b4c8	stool	dfrA14	NODE_195_length_2892_cov_135.318264	1131-1613	plasmid
B	9a4aec3	blood	qnrS1	NODE_22_length_50023_cov_512.183802	36277-36933	plasmid
B	9a4aec3	blood	blaCTX-M-15	NODE_22_length_50023_cov_512.183802	41574-42449	plasmid
B	9a4aec3	blood	blaTEM-1B	NODE_22_length_50023_cov_512.183802	45271-46131	plasmid
B	9a4aec3	blood	aph(6)-Id	NODE_22_length_50023_cov_512.183802	46852-47688	plasmid
B	9a4aec3	blood	aph(3'')-Ib	NODE_22_length_50023_cov_512.183802	47688-48491	plasmid
B	9a4aec3	blood	sul2	NODE_22_length_50023_cov_512.183802	48552-49367	plasmid
B	9b4c1	stool	mdf(A)	NODE_23_length_84072_cov_11.073548	26257-27489	chromosome
B	9b4c7	stool	qnrS1	NODE_24_length_50022_cov_312.232809	36276-36932	plasmid
B	9b4c7	stool	blaCTX-M-15	NODE_24_length_50022_cov_312.232809	41573-42448	plasmid
B	9b4c7	stool	blaTEM-1B	NODE_24_length_50022_cov_312.232809	45270-46130	plasmid
B	9b4c7	stool	aph(6)-Id	NODE_24_length_50022_cov_312.232809	46851-47687	plasmid
B	9b4c7	stool	aph(3'')-Ib	NODE_24_length_50022_cov_312.232809	47687-48490	plasmid
B	9b4c7	stool	sul2	NODE_24_length_50022_cov_312.232809	48551-49366	plasmid
B	9b4c9	stool	dfrA14	NODE_278_length_2070_cov_113.573855	1279-1761	plasmid
B	9b4c10	stool	qnrS1	NODE_28_length_50022_cov_308.253352	36276-36932	plasmid
B	9b4c10	stool	blaCTX-M-15	NODE_28_length_50022_cov_308.253352	41573-42448	plasmid
B	9b4c10	stool	blaTEM-1B	NODE_28_length_50022_cov_308.253352	45270-46130	plasmid
B	9b4c10	stool	aph(6)-Id	NODE_28_length_50022_cov_308.253352	46851-47687	plasmid
B	9b4c10	stool	aph(3'')-Ib	NODE_28_length_50022_cov_308.253352	47687-48490	plasmid
B	9b4c10	stool	sul2	NODE_28_length_50022_cov_308.253352	48551-49366	plasmid
B	9a4anac1	blood	mdf(A)	NODE_29_length_42499_cov_26.899934	26256-27488	chromosome
B	9b4c6	stool	qnrS1	NODE_29_length_49443_cov_416.740105	13091-13747	plasmid
B	9b4c6	stool	aph(3'')-Ib	NODE_29_length_49443_cov_416.740105	1533-2336	plasmid
B	9b4c6	stool	aph(6)-Id	NODE_29_length_49443_cov_416.740105	2336-3172	plasmid
B	9b4c6	stool	blaTEM-1B	NODE_29_length_49443_cov_416.740105	3893-4753	plasmid
B	9b4c6	stool	sul2	NODE_29_length_49443_cov_416.740105	657-1472	plasmid
B	9b4c6	stool	blaCTX-M-15	NODE_29_length_49443_cov_416.740105	7575-8450	plasmid
B	9a4aec2	blood	qnrS1	NODE_33_length_50023_cov_154.409672	36277-36933	plasmid
B	9a4aec2	blood	blaCTX-M-15	NODE_33_length_50023_cov_154.409672	41574-42449	plasmid
B	9a4aec2	blood	blaTEM-1B	NODE_33_length_50023_cov_154.409672	45271-46131	plasmid
B	9a4aec2	blood	aph(6)-Id	NODE_33_length_50023_cov_154.409672	46852-47688	plasmid
B	9a4aec2	blood	aph(3'')-Ib	NODE_33_length_50023_cov_154.409672	47688-48491	plasmid
B	9a4aec2	blood	sul2	NODE_33_length_50023_cov_154.409672	48552-49367	plasmid
B	9b4c5	stool	qnrS1	NODE_36_length_48136_cov_248.758649	13091-13747	plasmid
B	9b4c5	stool	aph(3'')-Ib	NODE_36_length_48136_cov_248.758649	1533-2336	plasmid
B	9b4c5	stool	aph(6)-Id	NODE_36_length_48136_cov_248.758649	2336-3172	plasmid
B	9b4c5	stool	blaTEM-1B	NODE_36_length_48136_cov_248.758649	3893-4753	plasmid
B	9b4c5	stool	sul2	NODE_36_length_48136_cov_248.758649	657-1472	plasmid
B	9b4c5	stool	blaCTX-M-15	NODE_36_length_48136_cov_248.758649	7575-8450	plasmid
B	9a4anac3	blood	mdf(A)	NODE_39_length_42545_cov_18.000424	26256-27488	chromosome
B	9a5aec2	blood	mdf(A)	NODE_40_length_41791_cov_11.429339	14303-15535	chromosome
B	9b4c4	stool	qnrS1	NODE_41_length_20245_cov_354.317576	12987-13643	plasmid
B	9b4c4	stool	aph(3'')-Ib	NODE_41_length_20245_cov_354.317576	1429-2232	plasmid
B	9b4c4	stool	aph(6)-Id	NODE_41_length_20245_cov_354.317576	2232-3068	plasmid
B	9b4c4	stool	blaTEM-1B	NODE_41_length_20245_cov_354.317576	3789-4649	plasmid
B	9b4c4	stool	sul2	NODE_41_length_20245_cov_354.317576	553-1368	plasmid
B	9b4c4	stool	blaCTX-M-15	NODE_41_length_20245_cov_354.317576	7471-8346	plasmid
B	9a4aec2	blood	mdf(A)	NODE_42_length_40808_cov_12.929918	26257-27489	chromosome
B	9b4c5	stool	mdf(A)	NODE_43_length_41578_cov_14.093315	14090-15322	chromosome
B	9a5aec1	blood	mdf(A)	NODE_44_length_41765_cov_10.075316	26257-27489	chromosome
B	9b4c3	stool	mdf(A)	NODE_46_length_40878_cov_6.824201	13390-14622	chromosome
B	9b4c6	stool	mdf(A)	NODE_5_length_263433_cov_23.336734	235945-237177	chromosome
B	9b4c10	stool	mdf(A)	NODE_5_length_272383_cov_18.184113	26257-27489	chromosome
B	9b4c2	stool	blaCTX-M-15	NODE_50_length_20073_cov_357.752983	11728-12603	plasmid
B	9b4c2	stool	blaTEM-1B	NODE_50_length_20073_cov_357.752983	15425-16285	plasmid
B	9b4c2	stool	aph(6)-Id	NODE_50_length_20073_cov_357.752983	17006-17842	plasmid
B	9b4c2	stool	aph(3'')-Ib	NODE_50_length_20073_cov_357.752983	17842-18645	plasmid
B	9b4c2	stool	sul2	NODE_50_length_20073_cov_357.752983	18706-19521	plasmid
B	9b4c2	stool	qnrS1	NODE_50_length_20073_cov_357.752983	6431-7087	plasmid
B	9b4c7	stool	mdf(A)	NODE_6_length_263434_cov_19.383222	235946-237178	chromosome
B	9b4c4	stool	mdf(A)	NODE_6_length_265741_cov_24.942183	238253-239485	chromosome
B	9b4c4	stool	dfrA14	NODE_60_length_2071_cov_398.596708	1280-1762	plasmid
B	9b4c1	stool	blaCTX-M-15	NODE_63_length_20245_cov_190.671687	11900-12775	plasmid
B	9b4c1	stool	blaTEM-1B	NODE_63_length_20245_cov_190.671687	15597-16457	plasmid
B	9b4c1	stool	aph(6)-Id	NODE_63_length_20245_cov_190.671687	17178-18014	plasmid
B	9b4c1	stool	aph(3'')-Ib	NODE_63_length_20245_cov_190.671687	18014-18817	plasmid
B	9b4c1	stool	sul2	NODE_63_length_20245_cov_190.671687	18878-19693	plasmid
B	9b4c1	stool	qnrS1	NODE_63_length_20245_cov_190.671687	6603-7259	plasmid
B	9a5aec1	blood	qnrS1	NODE_63_length_25374_cov_162.635046	12963-13619	plasmid
B	9a5aec1	blood	aph(3'')-Ib	NODE_63_length_25374_cov_162.635046	1405-2208	plasmid
B	9a5aec1	blood	aph(6)-Id	NODE_63_length_25374_cov_162.635046	2208-3044	plasmid
B	9a5aec1	blood	blaTEM-1B	NODE_63_length_25374_cov_162.635046	3765-4625	plasmid
B	9a5aec1	blood	sul2	NODE_63_length_25374_cov_162.635046	529-1344	plasmid
B	9a5aec1	blood	blaCTX-M-15	NODE_63_length_25374_cov_162.635046	7447-8322	plasmid
B	9a4aec3	blood	dfrA14	NODE_64_length_2071_cov_579.109053	310-792	plasmid
B	9b4c7	stool	dfrA14	NODE_66_length_2071_cov_327.164609	310-792	plasmid
B	9b4c10	stool	dfrA14	NODE_67_length_2071_cov_320.398148	1280-1762	plasmid
B	9b4c8	stool	mdf(A)	NODE_69_length_26351_cov_4.775473	14713-15945	chromosome
B	9a4aec3	blood	mdf(A)	NODE_7_length_263433_cov_43.162754	26257-27489	chromosome
B	9a5aec2	blood	qnrS1	NODE_70_length_25549_cov_83.767170	12987-13643	plasmid
B	9a5aec2	blood	aph(3'')-Ib	NODE_70_length_25549_cov_83.767170	1429-2232	plasmid
B	9a5aec2	blood	aph(6)-Id	NODE_70_length_25549_cov_83.767170	2232-3068	plasmid
B	9a5aec2	blood	blaTEM-1B	NODE_70_length_25549_cov_83.767170	3789-4649	plasmid
B	9a5aec2	blood	sul2	NODE_70_length_25549_cov_83.767170	553-1368	plasmid
B	9a5aec2	blood	blaCTX-M-15	NODE_70_length_25549_cov_83.767170	7471-8346	plasmid
B	9b4c6	stool	dfrA14	NODE_71_length_2069_cov_445.057673	310-792	plasmid
B	9b4c3	stool	blaCTX-M-15	NODE_71_length_23399_cov_120.020067	11944-12819	plasmid
B	9b4c3	stool	blaTEM-1B	NODE_71_length_23399_cov_120.020067	15641-16501	plasmid
B	9b4c3	stool	aph(6)-Id	NODE_71_length_23399_cov_120.020067	17222-18058	plasmid
B	9b4c3	stool	aph(3'')-Ib	NODE_71_length_23399_cov_120.020067	18058-18861	plasmid
B	9b4c3	stool	sul2	NODE_71_length_23399_cov_120.020067	18922-19737	plasmid
B	9b4c3	stool	qnrS1	NODE_71_length_23399_cov_120.020067	6647-7303	plasmid
B	9b4c8	stool	blaCTX-M-15	NODE_77_length_23299_cov_93.420335	11843-12718	plasmid
B	9b4c8	stool	blaTEM-1B	NODE_77_length_23299_cov_93.420335	15540-16400	plasmid
B	9b4c8	stool	aph(6)-Id	NODE_77_length_23299_cov_93.420335	17121-17957	plasmid
B	9b4c8	stool	aph(3'')-Ib	NODE_77_length_23299_cov_93.420335	17957-18760	plasmid
B	9b4c8	stool	sul2	NODE_77_length_23299_cov_93.420335	18821-19636	plasmid
B	9b4c8	stool	qnrS1	NODE_77_length_23299_cov_93.420335	6546-7202	plasmid
B	9b4c2	stool	dfrA14	NODE_79_length_2071_cov_393.827675	310-792	plasmid
B	9b4c9	stool	blaCTX-M-15	NODE_89_length_20245_cov_93.482553	11900-12775	plasmid
B	9b4c9	stool	blaTEM-1B	NODE_89_length_20245_cov_93.482553	15597-16457	plasmid
B	9b4c9	stool	aph(6)-Id	NODE_89_length_20245_cov_93.482553	17178-18014	plasmid
B	9b4c9	stool	aph(3'')-Ib	NODE_89_length_20245_cov_93.482553	18014-18817	plasmid
B	9b4c9	stool	sul2	NODE_89_length_20245_cov_93.482553	18878-19693	plasmid
B	9b4c9	stool	qnrS1	NODE_89_length_20245_cov_93.482553	6603-7259	plasmid
B	9b4c5	stool	dfrA14	NODE_99_length_2069_cov_274.099897	1278-1760	plasmid
C	19aero1c1	blood	mdf(A)	NODE_10_length_156251_cov_16.568875	109642-110874	chromosome
C	19aero1c1	blood	sul1	NODE_57_length_18720_cov_24.086323	10749-11615	plasmid
C	19aero1c1	blood	mph(A)	NODE_57_length_18720_cov_24.086323	16910-17831	plasmid
C	19aero1c1	blood	aph(3'')-Ib	NODE_57_length_18720_cov_24.086323	1815-2618	plasmid
C	19aero1c1	blood	aph(6)-Id	NODE_57_length_18720_cov_24.086323	2618-3454	plasmid
C	19aero1c1	blood	tet(A)	NODE_57_length_18720_cov_24.086323	4433-5679	plasmid
C	19aero1c1	blood	dfrA17	NODE_57_length_18720_cov_24.086323	8837-9310	plasmid
C	19aero1c1	blood	sul2	NODE_57_length_18720_cov_24.086323	939-1754	plasmid
C	19aero1c1	blood	aadA5	NODE_57_length_18720_cov_24.086323	9441-10229	plasmid
C	19aero1c2	blood	mdf(A)	NODE_1_length_585617_cov_28.742505	539008-540240	chromosome
C	19aero1c2	blood	dfrA17	NODE_32_length_17695_cov_42.571152	1029-1502	plasmid
C	19aero1c2	blood	sul2	NODE_32_length_17695_cov_42.571152	11393-12208	plasmid
C	19aero1c2	blood	aph(3'')-Ib	NODE_32_length_17695_cov_42.571152	12269-13072	plasmid
C	19aero1c2	blood	aph(6)-Id	NODE_32_length_17695_cov_42.571152	13072-13908	plasmid
C	19aero1c2	blood	tet(A)	NODE_32_length_17695_cov_42.571152	14887-16133	plasmid
C	19aero1c2	blood	aadA5	NODE_32_length_17695_cov_42.571152	1633-2421	plasmid
C	19aero1c2	blood	sul1	NODE_32_length_17695_cov_42.571152	2941-3807	plasmid
C	19aero1c2	blood	mph(A)	NODE_32_length_17695_cov_42.571152	9102-10023	plasmid
C	19aero1c3	blood	mdf(A)	NODE_1_length_585617_cov_21.054030	539008-540240	chromosome
C	19aero1c3	blood	mph(A)	NODE_34_length_10219_cov_28.887931	196-1117	plasmid
C	19aero1c3	blood	sul1	NODE_34_length_10219_cov_28.887931	6412-7278	plasmid
C	19aero1c3	blood	aadA5	NODE_34_length_10219_cov_28.887931	7798-8586	plasmid
C	19aero1c3	blood	dfrA17	NODE_34_length_10219_cov_28.887931	8717-9190	plasmid
C	19aero1c3	blood	tet(A)	NODE_36_length_6910_cov_26.946042	1563-2809	plasmid
C	19aero1c3	blood	aph(6)-Id	NODE_36_length_6910_cov_26.946042	3788-4624	plasmid
C	19aero1c3	blood	aph(3'')-Ib	NODE_36_length_6910_cov_26.946042	4624-5427	plasmid
C	19aero1c3	blood	sul2	NODE_36_length_6910_cov_26.946042	5488-6303	plasmid
C	19aero1c4	blood	mph(A)	NODE_34_length_10219_cov_35.147642	196-1117	plasmid
C	19aero1c4	blood	sul1	NODE_34_length_10219_cov_35.147642	6412-7278	plasmid
C	19aero1c4	blood	aadA5	NODE_34_length_10219_cov_35.147642	7798-8586	plasmid
C	19aero1c4	blood	dfrA17	NODE_34_length_10219_cov_35.147642	8717-9190	plasmid
C	19aero1c4	blood	tet(A)	NODE_37_length_6910_cov_29.853310	1563-2809	plasmid
C	19aero1c4	blood	aph(6)-Id	NODE_37_length_6910_cov_29.853310	3788-4624	plasmid
C	19aero1c4	blood	aph(3'')-Ib	NODE_37_length_6910_cov_29.853310	4624-5427	plasmid
C	19aero1c4	blood	sul2	NODE_37_length_6910_cov_29.853310	5488-6303	plasmid
C	19aero1c4	blood	mdf(A)	NODE_4_length_351169_cov_24.866922	304560-305792	chromosome
C	19aero1c5	blood	mdf(A)	NODE_1_length_585617_cov_26.346069	539008-540240	chromosome
C	19aero1c5	blood	sul1	NODE_30_length_17695_cov_38.467327	13889-14755	plasmid
C	19aero1c5	blood	aadA5	NODE_30_length_17695_cov_38.467327	15275-16063	plasmid
C	19aero1c5	blood	tet(A)	NODE_30_length_17695_cov_38.467327	1563-2809	plasmid
C	19aero1c5	blood	dfrA17	NODE_30_length_17695_cov_38.467327	16194-16667	plasmid
C	19aero1c5	blood	aph(6)-Id	NODE_30_length_17695_cov_38.467327	3788-4624	plasmid
C	19aero1c5	blood	aph(3'')-Ib	NODE_30_length_17695_cov_38.467327	4624-5427	plasmid
C	19aero1c5	blood	sul2	NODE_30_length_17695_cov_38.467327	5488-6303	plasmid
C	19aero1c5	blood	mph(A)	NODE_30_length_17695_cov_38.467327	7673-8594	plasmid
C	19anaeroc1	blood	mdf(A)	NODE_4_length_201435_cov_19.549496	154826-156058	chromosome
C	19anaeroc1	blood	dfrA17	NODE_59_length_18389_cov_27.175775	1029-1502	plasmid
C	19anaeroc1	blood	sul2	NODE_59_length_18389_cov_27.175775	11393-12208	plasmid
C	19anaeroc1	blood	aph(3'')-Ib	NODE_59_length_18389_cov_27.175775	12269-13072	plasmid
C	19anaeroc1	blood	aph(6)-Id	NODE_59_length_18389_cov_27.175775	13072-13908	plasmid
C	19anaeroc1	blood	tet(A)	NODE_59_length_18389_cov_27.175775	14887-16133	plasmid
C	19anaeroc1	blood	aadA5	NODE_59_length_18389_cov_27.175775	1633-2421	plasmid
C	19anaeroc1	blood	sul1	NODE_59_length_18389_cov_27.175775	2941-3807	plasmid
C	19anaeroc1	blood	mph(A)	NODE_59_length_18389_cov_27.175775	9102-10023	plasmid
C	19anaeroc2	blood	mdf(A)	NODE_3_length_351169_cov_19.339504	45378-46610	chromosome
C	19anaeroc2	blood	mph(A)	NODE_41_length_10219_cov_26.323226	196-1117	plasmid
C	19anaeroc2	blood	sul1	NODE_41_length_10219_cov_26.323226	6412-7278	plasmid
C	19anaeroc2	blood	aadA5	NODE_41_length_10219_cov_26.323226	7798-8586	plasmid
C	19anaeroc2	blood	dfrA17	NODE_41_length_10219_cov_26.323226	8717-9190	plasmid
C	19anaeroc2	blood	aph(3'')-Ib	NODE_43_length_6910_cov_24.558602	1484-2287	plasmid
C	19anaeroc2	blood	aph(6)-Id	NODE_43_length_6910_cov_24.558602	2287-3123	plasmid
C	19anaeroc2	blood	tet(A)	NODE_43_length_6910_cov_24.558602	4102-5348	plasmid
C	19anaeroc2	blood	sul2	NODE_43_length_6910_cov_24.558602	608-1423	plasmid
C	19anaeroc3	blood	mdf(A)	NODE_2_length_420816_cov_30.809032	304692-305924	chromosome
C	19anaeroc3	blood	blaTEM-1C	NODE_28_length_28102_cov_40.788097	24617-25477	plasmid
C	19anaeroc3	blood	dfrA17	NODE_36_length_10218_cov_35.886334	1029-1502	plasmid
C	19anaeroc3	blood	aadA5	NODE_36_length_10218_cov_35.886334	1633-2421	plasmid
C	19anaeroc3	blood	sul1	NODE_36_length_10218_cov_35.886334	2941-3807	plasmid
C	19anaeroc3	blood	mph(A)	NODE_36_length_10218_cov_35.886334	9102-10023	plasmid
C	19anaeroc3	blood	tet(A)	NODE_38_length_6910_cov_35.528380	1563-2809	plasmid
C	19anaeroc3	blood	aph(6)-Id	NODE_38_length_6910_cov_35.528380	3788-4624	plasmid
C	19anaeroc3	blood	aph(3'')-Ib	NODE_38_length_6910_cov_35.528380	4624-5427	plasmid
C	19anaeroc3	blood	sul2	NODE_38_length_6910_cov_35.528380	5488-6303	plasmid
C	19anaeroc4	blood	mdf(A)	NODE_1_length_308073_cov_23.748034	45378-46610	chromosome
C	19anaeroc4	blood	tet(A)	NODE_41_length_17696_cov_34.828960	12349-13595	plasmid
C	19anaeroc4	blood	aph(6)-Id	NODE_41_length_17696_cov_34.828960	14574-15410	plasmid
C	19anaeroc4	blood	aph(3'')-Ib	NODE_41_length_17696_cov_34.828960	15410-16213	plasmid
C	19anaeroc4	blood	sul2	NODE_41_length_17696_cov_34.828960	16274-17089	plasmid
C	19anaeroc4	blood	mph(A)	NODE_41_length_17696_cov_34.828960	197-1118	plasmid
C	19anaeroc4	blood	sul1	NODE_41_length_17696_cov_34.828960	6413-7279	plasmid
C	19anaeroc4	blood	aadA5	NODE_41_length_17696_cov_34.828960	7799-8587	plasmid
C	19anaeroc4	blood	dfrA17	NODE_41_length_17696_cov_34.828960	8718-9191	plasmid
C	19anaeroc5	blood	mdf(A)	NODE_11_length_201418_cov_25.691069	154809-156041	chromosome
C	19anaeroc5	blood	sul2	NODE_35_length_18367_cov_38.812829	12065-12880	plasmid
C	19anaeroc5	blood	aph(3'')-Ib	NODE_35_length_18367_cov_38.812829	12941-13744	plasmid
C	19anaeroc5	blood	aph(6)-Id	NODE_35_length_18367_cov_38.812829	13744-14580	plasmid
C	19anaeroc5	blood	tet(A)	NODE_35_length_18367_cov_38.812829	15559-16805	plasmid
C	19anaeroc5	blood	dfrA17	NODE_35_length_18367_cov_38.812829	1701-2174	plasmid
C	19anaeroc5	blood	aadA5	NODE_35_length_18367_cov_38.812829	2305-3093	plasmid
C	19anaeroc5	blood	sul1	NODE_35_length_18367_cov_38.812829	3613-4479	plasmid
C	19anaeroc5	blood	mph(A)	NODE_35_length_18367_cov_38.812829	9774-10695	plasmid
C	19b1c1	stool	mdf(A)	NODE_1_length_585617_cov_20.535020	539008-540240	chromosome
C	19b1c1	stool	dfrA17	NODE_33_length_10219_cov_25.459473	1030-1503	plasmid
C	19b1c1	stool	aadA5	NODE_33_length_10219_cov_25.459473	1634-2422	plasmid
C	19b1c1	stool	sul1	NODE_33_length_10219_cov_25.459473	2942-3808	plasmid
C	19b1c1	stool	mph(A)	NODE_33_length_10219_cov_25.459473	9103-10024	plasmid
C	19b1c1	stool	tet(A)	NODE_35_length_6910_cov_23.580864	1563-2809	plasmid
C	19b1c1	stool	aph(6)-Id	NODE_35_length_6910_cov_23.580864	3788-4624	plasmid
C	19b1c1	stool	aph(3'')-Ib	NODE_35_length_6910_cov_23.580864	4624-5427	plasmid
C	19b1c1	stool	sul2	NODE_35_length_6910_cov_23.580864	5488-6303	plasmid
C	19b1c10	stool	mdf(A)	NODE_12_length_156765_cov_21.267732	45378-46610	chromosome
C	19b1c10	stool	sul1	NODE_44_length_17695_cov_29.821323	13889-14755	plasmid
C	19b1c10	stool	aadA5	NODE_44_length_17695_cov_29.821323	15275-16063	plasmid
C	19b1c10	stool	tet(A)	NODE_44_length_17695_cov_29.821323	1563-2809	plasmid
C	19b1c10	stool	dfrA17	NODE_44_length_17695_cov_29.821323	16194-16667	plasmid
C	19b1c10	stool	aph(6)-Id	NODE_44_length_17695_cov_29.821323	3788-4624	plasmid
C	19b1c10	stool	aph(3'')-Ib	NODE_44_length_17695_cov_29.821323	4624-5427	plasmid
C	19b1c10	stool	sul2	NODE_44_length_17695_cov_29.821323	5488-6303	plasmid
C	19b1c10	stool	mph(A)	NODE_44_length_17695_cov_29.821323	7673-8594	plasmid
C	19b1c2	stool	mdf(A)	NODE_1_length_585617_cov_28.047039	45378-46610	chromosome
C	19b1c2	stool	dfrA17	NODE_32_length_10218_cov_39.699633	1029-1502	plasmid
C	19b1c2	stool	aadA5	NODE_32_length_10218_cov_39.699633	1633-2421	plasmid
C	19b1c2	stool	sul1	NODE_32_length_10218_cov_39.699633	2941-3807	plasmid
C	19b1c2	stool	mph(A)	NODE_32_length_10218_cov_39.699633	9102-10023	plasmid
C	19b1c2	stool	aph(3'')-Ib	NODE_34_length_6910_cov_36.520566	1484-2287	plasmid
C	19b1c2	stool	aph(6)-Id	NODE_34_length_6910_cov_36.520566	2287-3123	plasmid
C	19b1c2	stool	tet(A)	NODE_34_length_6910_cov_36.520566	4102-5348	plasmid
C	19b1c2	stool	sul2	NODE_34_length_6910_cov_36.520566	608-1423	plasmid
C	19b1c3	stool	mdf(A)	NODE_2_length_351301_cov_20.042526	304692-305924	chromosome
C	19b1c3	stool	dfrA17	NODE_35_length_18389_cov_28.938670	1030-1503	plasmid
C	19b1c3	stool	sul2	NODE_35_length_18389_cov_28.938670	11394-12209	plasmid
C	19b1c3	stool	aph(3'')-Ib	NODE_35_length_18389_cov_28.938670	12270-13073	plasmid
C	19b1c3	stool	aph(6)-Id	NODE_35_length_18389_cov_28.938670	13073-13909	plasmid
C	19b1c3	stool	tet(A)	NODE_35_length_18389_cov_28.938670	14888-16134	plasmid
C	19b1c3	stool	aadA5	NODE_35_length_18389_cov_28.938670	1634-2422	plasmid
C	19b1c3	stool	sul1	NODE_35_length_18389_cov_28.938670	2942-3808	plasmid
C	19b1c3	stool	mph(A)	NODE_35_length_18389_cov_28.938670	9103-10024	plasmid
C	19b1c4	stool	mdf(A)	NODE_2_length_351301_cov_19.481266	304692-305924	chromosome
C	19b1c4	stool	sul1	NODE_36_length_17695_cov_28.874488	13889-14755	plasmid
C	19b1c4	stool	aadA5	NODE_36_length_17695_cov_28.874488	15275-16063	plasmid
C	19b1c4	stool	tet(A)	NODE_36_length_17695_cov_28.874488	1563-2809	plasmid
C	19b1c4	stool	dfrA17	NODE_36_length_17695_cov_28.874488	16194-16667	plasmid
C	19b1c4	stool	aph(6)-Id	NODE_36_length_17695_cov_28.874488	3788-4624	plasmid
C	19b1c4	stool	aph(3'')-Ib	NODE_36_length_17695_cov_28.874488	4624-5427	plasmid
C	19b1c4	stool	sul2	NODE_36_length_17695_cov_28.874488	5488-6303	plasmid
C	19b1c4	stool	mph(A)	NODE_36_length_17695_cov_28.874488	7673-8594	plasmid
C	19b1c5	stool	mdf(A)	NODE_3_length_351169_cov_32.268341	304560-305792	chromosome
C	19b1c5	stool	mph(A)	NODE_34_length_10219_cov_36.966409	196-1117	plasmid
C	19b1c5	stool	sul1	NODE_34_length_10219_cov_36.966409	6412-7278	plasmid
C	19b1c5	stool	aadA5	NODE_34_length_10219_cov_36.966409	7798-8586	plasmid
C	19b1c5	stool	dfrA17	NODE_34_length_10219_cov_36.966409	8717-9190	plasmid
C	19b1c5	stool	tet(A)	NODE_37_length_6910_cov_37.706767	1563-2809	plasmid
C	19b1c5	stool	aph(6)-Id	NODE_37_length_6910_cov_37.706767	3788-4624	plasmid
C	19b1c5	stool	aph(3'')-Ib	NODE_37_length_6910_cov_37.706767	4624-5427	plasmid
C	19b1c5	stool	sul2	NODE_37_length_6910_cov_37.706767	5488-6303	plasmid
C	19b1c6	stool	tet(A)	NODE_40_length_17696_cov_37.988161	12349-13595	plasmid
C	19b1c6	stool	aph(6)-Id	NODE_40_length_17696_cov_37.988161	14574-15410	plasmid
C	19b1c6	stool	aph(3'')-Ib	NODE_40_length_17696_cov_37.988161	15410-16213	plasmid
C	19b1c6	stool	sul2	NODE_40_length_17696_cov_37.988161	16274-17089	plasmid
C	19b1c6	stool	mph(A)	NODE_40_length_17696_cov_37.988161	197-1118	plasmid
C	19b1c6	stool	sul1	NODE_40_length_17696_cov_37.988161	6413-7279	plasmid
C	19b1c6	stool	aadA5	NODE_40_length_17696_cov_37.988161	7799-8587	plasmid
C	19b1c6	stool	dfrA17	NODE_40_length_17696_cov_37.988161	8718-9191	plasmid
C	19b1c6	stool	mdf(A)	NODE_8_length_201558_cov_25.760757	45378-46610	chromosome
C	19b1c7	stool	mdf(A)	NODE_1_length_585617_cov_24.262365	539008-540240	chromosome
C	19b1c7	stool	dfrA17	NODE_29_length_17695_cov_34.695469	1029-1502	chromosome
C	19b1c7	stool	sul2	NODE_29_length_17695_cov_34.695469	11393-12208	chromosome
C	19b1c7	stool	aph(3'')-Ib	NODE_29_length_17695_cov_34.695469	12269-13072	chromosome
C	19b1c7	stool	aph(6)-Id	NODE_29_length_17695_cov_34.695469	13072-13908	chromosome
C	19b1c7	stool	tet(A)	NODE_29_length_17695_cov_34.695469	14887-16133	chromosome
C	19b1c7	stool	aadA5	NODE_29_length_17695_cov_34.695469	1633-2421	chromosome
C	19b1c7	stool	sul1	NODE_29_length_17695_cov_34.695469	2941-3807	chromosome
C	19b1c7	stool	mph(A)	NODE_29_length_17695_cov_34.695469	9102-10023	chromosome
C	19b1c8	stool	mdf(A)	NODE_14_length_156560_cov_24.264516	45378-46610	chromosome
C	19b1c8	stool	mph(A)	NODE_51_length_10219_cov_30.893876	196-1117	plasmid
C	19b1c8	stool	sul1	NODE_51_length_10219_cov_30.893876	6412-7278	plasmid
C	19b1c8	stool	aadA5	NODE_51_length_10219_cov_30.893876	7798-8586	plasmid
C	19b1c8	stool	dfrA17	NODE_51_length_10219_cov_30.893876	8717-9190	plasmid
C	19b1c8	stool	aph(3'')-Ib	NODE_54_length_6910_cov_28.115288	1484-2287	plasmid
C	19b1c8	stool	aph(6)-Id	NODE_54_length_6910_cov_28.115288	2287-3123	plasmid
C	19b1c8	stool	tet(A)	NODE_54_length_6910_cov_28.115288	4102-5348	plasmid
C	19b1c8	stool	sul2	NODE_54_length_6910_cov_28.115288	608-1423	plasmid
C	19b1c9	stool	mdf(A)	NODE_3_length_351169_cov_18.355903	45378-46610	chromosome
C	19b1c9	stool	sul1	NODE_39_length_17695_cov_26.865153	13889-14755	plasmid
C	19b1c9	stool	aadA5	NODE_39_length_17695_cov_26.865153	15275-16063	plasmid
C	19b1c9	stool	tet(A)	NODE_39_length_17695_cov_26.865153	1563-2809	plasmid
C	19b1c9	stool	dfrA17	NODE_39_length_17695_cov_26.865153	16194-16667	plasmid
C	19b1c9	stool	aph(6)-Id	NODE_39_length_17695_cov_26.865153	3788-4624	plasmid
C	19b1c9	stool	aph(3'')-Ib	NODE_39_length_17695_cov_26.865153	4624-5427	plasmid
C	19b1c9	stool	sul2	NODE_39_length_17695_cov_26.865153	5488-6303	plasmid
C	19b1c9	stool	mph(A)	NODE_39_length_17695_cov_26.865153	7673-8594	plasmid
C	19c1c1	urine	mdf(A)	NODE_2_length_351301_cov_19.765205	304692-305924	chromosome
C	19c1c1	urine	blaTEM-1C	NODE_21_length_83880_cov_29.202596	24617-25477	plasmid
C	19c1c1	urine	sul1	NODE_41_length_17695_cov_28.277664	13889-14755	plasmid
C	19c1c1	urine	aadA5	NODE_41_length_17695_cov_28.277664	15275-16063	plasmid
C	19c1c1	urine	tet(A)	NODE_41_length_17695_cov_28.277664	1563-2809	plasmid
C	19c1c1	urine	dfrA17	NODE_41_length_17695_cov_28.277664	16194-16667	plasmid
C	19c1c1	urine	aph(6)-Id	NODE_41_length_17695_cov_28.277664	3788-4624	plasmid
C	19c1c1	urine	aph(3'')-Ib	NODE_41_length_17695_cov_28.277664	4624-5427	plasmid
C	19c1c1	urine	sul2	NODE_41_length_17695_cov_28.277664	5488-6303	plasmid
C	19c1c1	urine	mph(A)	NODE_41_length_17695_cov_28.277664	7673-8594	plasmid
C	19c1c10	urine	sul1	NODE_47_length_17695_cov_27.027436	13889-14755	plasmid
C	19c1c10	urine	aadA5	NODE_47_length_17695_cov_27.027436	15275-16063	plasmid
C	19c1c10	urine	tet(A)	NODE_47_length_17695_cov_27.027436	1563-2809	plasmid
C	19c1c10	urine	dfrA17	NODE_47_length_17695_cov_27.027436	16194-16667	plasmid
C	19c1c10	urine	aph(6)-Id	NODE_47_length_17695_cov_27.027436	3788-4624	plasmid
C	19c1c10	urine	aph(3'')-Ib	NODE_47_length_17695_cov_27.027436	4624-5427	plasmid
C	19c1c10	urine	sul2	NODE_47_length_17695_cov_27.027436	5488-6303	plasmid
C	19c1c10	urine	mph(A)	NODE_47_length_17695_cov_27.027436	7673-8594	plasmid
C	19c1c10	urine	mdf(A)	NODE_8_length_201550_cov_20.313216	154941-156173	chromosome
C	19c1c2	urine	mdf(A)	NODE_2_length_351301_cov_13.328959	45378-46610	chromosome
C	19c1c2	urine	sul1	NODE_37_length_18367_cov_145.324342	13889-14755	plasmid
C	19c1c2	urine	aadA5	NODE_37_length_18367_cov_145.324342	15275-16063	plasmid
C	19c1c2	urine	tet(A)	NODE_37_length_18367_cov_145.324342	1563-2809	plasmid
C	19c1c2	urine	dfrA17	NODE_37_length_18367_cov_145.324342	16194-16667	plasmid
C	19c1c2	urine	aph(6)-Id	NODE_37_length_18367_cov_145.324342	3788-4624	plasmid
C	19c1c2	urine	aph(3'')-Ib	NODE_37_length_18367_cov_145.324342	4624-5427	plasmid
C	19c1c2	urine	sul2	NODE_37_length_18367_cov_145.324342	5488-6303	plasmid
C	19c1c2	urine	mph(A)	NODE_37_length_18367_cov_145.324342	7673-8594	plasmid
C	19c1c3	urine	mdf(A)	NODE_1_length_381488_cov_25.287334	334879-336111	chromosome
C	19c1c3	urine	dfrA17	NODE_39_length_17695_cov_38.314208	1029-1502	plasmid
C	19c1c3	urine	sul2	NODE_39_length_17695_cov_38.314208	11393-12208	plasmid
C	19c1c3	urine	aph(3'')-Ib	NODE_39_length_17695_cov_38.314208	12269-13072	plasmid
C	19c1c3	urine	aph(6)-Id	NODE_39_length_17695_cov_38.314208	13072-13908	plasmid
C	19c1c3	urine	tet(A)	NODE_39_length_17695_cov_38.314208	14887-16133	plasmid
C	19c1c3	urine	aadA5	NODE_39_length_17695_cov_38.314208	1633-2421	plasmid
C	19c1c3	urine	sul1	NODE_39_length_17695_cov_38.314208	2941-3807	plasmid
C	19c1c3	urine	mph(A)	NODE_39_length_17695_cov_38.314208	9102-10023	plasmid
C	19c1c4	urine	mph(A)	NODE_50_length_10219_cov_21.779528	196-1117	plasmid
C	19c1c4	urine	sul1	NODE_50_length_10219_cov_21.779528	6412-7278	plasmid
C	19c1c4	urine	aadA5	NODE_50_length_10219_cov_21.779528	7798-8586	plasmid
C	19c1c4	urine	dfrA17	NODE_50_length_10219_cov_21.779528	8717-9190	plasmid
C	19c1c4	urine	tet(A)	NODE_51_length_6910_cov_21.187822	1563-2809	plasmid
C	19c1c4	urine	aph(6)-Id	NODE_51_length_6910_cov_21.187822	3788-4624	plasmid
C	19c1c4	urine	aph(3'')-Ib	NODE_51_length_6910_cov_21.187822	4624-5427	plasmid
C	19c1c4	urine	sul2	NODE_51_length_6910_cov_21.187822	5488-6303	plasmid
C	19c1c4	urine	mdf(A)	NODE_9_length_201428_cov_17.074277	154819-156051	chromosome
C	19c1c5	urine	mdf(A)	NODE_10_length_201418_cov_22.813370	154809-156041	chromosome
C	19c1c5	urine	sul1	NODE_44_length_17695_cov_31.823770	13889-14755	plasmid
C	19c1c5	urine	aadA5	NODE_44_length_17695_cov_31.823770	15275-16063	plasmid
C	19c1c5	urine	tet(A)	NODE_44_length_17695_cov_31.823770	1563-2809	plasmid
C	19c1c5	urine	dfrA17	NODE_44_length_17695_cov_31.823770	16194-16667	plasmid
C	19c1c5	urine	aph(6)-Id	NODE_44_length_17695_cov_31.823770	3788-4624	plasmid
C	19c1c5	urine	aph(3'')-Ib	NODE_44_length_17695_cov_31.823770	4624-5427	plasmid
C	19c1c5	urine	sul2	NODE_44_length_17695_cov_31.823770	5488-6303	plasmid
C	19c1c5	urine	mph(A)	NODE_44_length_17695_cov_31.823770	7673-8594	plasmid
C	19c1c6	urine	mdf(A)	NODE_1_length_572694_cov_22.884798	526085-527317	chromosome
C	19c1c6	urine	dfrA17	NODE_38_length_10218_cov_28.450104	1029-1502	plasmid
C	19c1c6	urine	aadA5	NODE_38_length_10218_cov_28.450104	1633-2421	plasmid
C	19c1c6	urine	sul1	NODE_38_length_10218_cov_28.450104	2941-3807	plasmid
C	19c1c6	urine	mph(A)	NODE_38_length_10218_cov_28.450104	9102-10023	plasmid
C	19c1c6	urine	aph(3'')-Ib	NODE_42_length_6910_cov_27.032729	1484-2287	plasmid
C	19c1c6	urine	aph(6)-Id	NODE_42_length_6910_cov_27.032729	2287-3123	plasmid
C	19c1c6	urine	tet(A)	NODE_42_length_6910_cov_27.032729	4102-5348	plasmid
C	19c1c6	urine	sul2	NODE_42_length_6910_cov_27.032729	608-1423	plasmid
C	19c1c7	urine	mdf(A)	NODE_1_length_584942_cov_21.449771	45378-46610	chromosome
C	19c1c7	urine	sul1	NODE_35_length_17695_cov_137.845571	13889-14755	plasmid
C	19c1c7	urine	aadA5	NODE_35_length_17695_cov_137.845571	15275-16063	plasmid
C	19c1c7	urine	tet(A)	NODE_35_length_17695_cov_137.845571	1563-2809	plasmid
C	19c1c7	urine	dfrA17	NODE_35_length_17695_cov_137.845571	16194-16667	plasmid
C	19c1c7	urine	aph(6)-Id	NODE_35_length_17695_cov_137.845571	3788-4624	plasmid
C	19c1c7	urine	aph(3'')-Ib	NODE_35_length_17695_cov_137.845571	4624-5427	plasmid
C	19c1c7	urine	sul2	NODE_35_length_17695_cov_137.845571	5488-6303	plasmid
C	19c1c7	urine	mph(A)	NODE_35_length_17695_cov_137.845571	7673-8594	plasmid
C	19c1c8	urine	mdf(A)	NODE_1_length_585617_cov_18.120234	539008-540240	chromosome
C	19c1c8	urine	sul1	NODE_38_length_17695_cov_25.930726	13889-14755	plasmid
C	19c1c8	urine	aadA5	NODE_38_length_17695_cov_25.930726	15275-16063	plasmid
C	19c1c8	urine	tet(A)	NODE_38_length_17695_cov_25.930726	1563-2809	plasmid
C	19c1c8	urine	dfrA17	NODE_38_length_17695_cov_25.930726	16194-16667	plasmid
C	19c1c8	urine	aph(6)-Id	NODE_38_length_17695_cov_25.930726	3788-4624	plasmid
C	19c1c8	urine	aph(3'')-Ib	NODE_38_length_17695_cov_25.930726	4624-5427	plasmid
C	19c1c8	urine	sul2	NODE_38_length_17695_cov_25.930726	5488-6303	plasmid
C	19c1c8	urine	mph(A)	NODE_38_length_17695_cov_25.930726	7673-8594	plasmid
C	19c1c9	urine	tet(A)	NODE_47_length_18389_cov_32.708630	13042-14288	plasmid
C	19c1c9	urine	aph(6)-Id	NODE_47_length_18389_cov_32.708630	15267-16103	plasmid
C	19c1c9	urine	aph(3'')-Ib	NODE_47_length_18389_cov_32.708630	16103-16906	plasmid
C	19c1c9	urine	sul2	NODE_47_length_18389_cov_32.708630	16967-17782	plasmid
C	19c1c9	urine	sul1	NODE_47_length_18389_cov_32.708630	7106-7972	plasmid
C	19c1c9	urine	aadA5	NODE_47_length_18389_cov_32.708630	8492-9280	plasmid
C	19c1c9	urine	mph(A)	NODE_47_length_18389_cov_32.708630	890-1811	plasmid
C	19c1c9	urine	dfrA17	NODE_47_length_18389_cov_32.708630	9411-9884	plasmid
C	19c1c9	urine	mdf(A)	NODE_9_length_201627_cov_20.899305	155018-156250	chromosome

## Sheet: Table S9
Table S9. Recapitulative table and localisation of the virulence associated genes detected.
Patient	Sample	Site	Gene	Contig	Pos	loc
A	2a1ae1	blood	hra	NODE_12_length_122768_cov_51.054446	73879-74619	chromosome
A	2a1ae1	blood	espX5	NODE_15_length_112368_cov_42.678202	42286-43578	chromosome
A	2a1ae1	blood	espX4	NODE_15_length_112368_cov_42.678202	73077-74657	chromosome
A	2a1ae1	blood	espL4	NODE_15_length_112368_cov_42.678202	102873-105059	chromosome
A	2a1ae1	blood	aslA	NODE_18_length_88270_cov_42.817616	49134-50562	chromosome
A	2a1ae1	blood	entA	NODE_19_length_86144_cov_47.734765	66122-66868	chromosome
A	2a1ae1	blood	entB	NODE_19_length_86144_cov_47.734765	66868-67725	chromosome
A	2a1ae1	blood	entE	NODE_19_length_86144_cov_47.734765	67739-69349	chromosome
A	2a1ae1	blood	entC	NODE_19_length_86144_cov_47.734765	69359-70546	chromosome
A	2a1ae1	blood	fepB	NODE_19_length_86144_cov_47.734765	70909-71865	chromosome
A	2a1ae1	blood	entS	NODE_19_length_86144_cov_47.734765	71869-73119	chromosome
A	2a1ae1	blood	fepD	NODE_19_length_86144_cov_47.734765	73218-74234	chromosome
A	2a1ae1	blood	fepG	NODE_19_length_86144_cov_47.734765	74231-75223	chromosome
A	2a1ae1	blood	fepC	NODE_19_length_86144_cov_47.734765	75220-76035	chromosome
A	2a1ae1	blood	entF	NODE_19_length_86144_cov_47.734765	77409-81262	chromosome
A	2a1ae1	blood	fes	NODE_19_length_86144_cov_47.734765	81480-82682	chromosome
A	2a1ae1	blood	fepA	NODE_19_length_86144_cov_47.734765	82925-85165	chromosome
A	2a1ae1	blood	entD	NODE_19_length_86144_cov_47.734765	85190-85960	chromosome
A	2a1ae1	blood	malX	NODE_1_length_479976_cov_37.244566	122443-124035	chromosome
A	2a1ae1	blood	espL1	NODE_1_length_479976_cov_37.244566	226255-228154	chromosome
A	2a1ae1	blood	espR4	NODE_1_length_479976_cov_37.244566	433464-434599	chromosome
A	2a1ae1	blood	yagV/ecpE	NODE_20_length_84524_cov_47.922744	46720-47473	chromosome
A	2a1ae1	blood	yagW/ecpD	NODE_20_length_84524_cov_47.922744	47397-49040	chromosome
A	2a1ae1	blood	yagX/ecpC	NODE_20_length_84524_cov_47.922744	49030-51555	chromosome
A	2a1ae1	blood	yagY/ecpB	NODE_20_length_84524_cov_47.922744	51581-52249	chromosome
A	2a1ae1	blood	yagZ/ecpA	NODE_20_length_84524_cov_47.922744	52307-52894	chromosome
A	2a1ae1	blood	ykgK/ecpR	NODE_20_length_84524_cov_47.922744	52969-53559	chromosome
A	2a1ae1	blood	fdeC	NODE_20_length_84524_cov_47.922744	56581-60829	chromosome
A	2a1ae1	blood	fimH	NODE_26_length_55765_cov_47.988651	28615-29526	chromosome
A	2a1ae1	blood	fimG	NODE_26_length_55765_cov_47.988651	29537-30040	chromosome
A	2a1ae1	blood	fimF	NODE_26_length_55765_cov_47.988651	30053-30586	chromosome
A	2a1ae1	blood	fimD	NODE_26_length_55765_cov_47.988651	30593-33229	chromosome
A	2a1ae1	blood	fimC	NODE_26_length_55765_cov_47.988651	33296-34021	chromosome
A	2a1ae1	blood	fimI	NODE_26_length_55765_cov_47.988651	34058-34597	chromosome
A	2a1ae1	blood	fimA	NODE_26_length_55765_cov_47.988651	34662-35273	chromosome
A	2a1ae1	blood	fimE	NODE_26_length_55765_cov_47.988651	35700-36294	chromosome
A	2a1ae1	blood	fimB	NODE_26_length_55765_cov_47.988651	36771-37373	chromosome
A	2a1ae1	blood	espY1	NODE_2_length_263798_cov_44.515511	164767-165578	chromosome
A	2a1ae1	blood	espX1	NODE_2_length_263798_cov_44.515511	203724-205144	chromosome
A	2a1ae1	blood	cvaC	NODE_30_length_43951_cov_59.567580	14383-14694	plasmid
A	2a1ae1	blood	mchF_14	NODE_30_length_43951_cov_59.567580	14864-16978	plasmid
A	2a1ae1	blood	iroN_6	NODE_30_length_43951_cov_59.567580	22141-24318	plasmid
A	2a1ae1	blood	iroE	NODE_30_length_43951_cov_59.567580	24363-25319	plasmid
A	2a1ae1	blood	iroD	NODE_30_length_43951_cov_59.567580	25404-26633	plasmid
A	2a1ae1	blood	iroC	NODE_30_length_43951_cov_59.567580	26737-30474	plasmid
A	2a1ae1	blood	iroB	NODE_30_length_43951_cov_59.567580	30537-31699	plasmid
A	2a1ae1	blood	iss_12	NODE_30_length_43951_cov_59.567580	34798-35138	plasmid
A	2a1ae1	blood	ompA	NODE_3_length_254403_cov_46.334476	73493-74533	chromosome
A	2a1ae1	blood	Episomal_ompT	NODE_52_length_18753_cov_61.723602	10615-11568	plasmid
A	2a1ae1	blood	hlyF	NODE_52_length_18753_cov_61.723602	11989-13110	plasmid
A	2a1ae1	blood	cba_6	NODE_56_length_17126_cov_105.726201	6976-8511	plasmid
A	2a1ae1	blood	cma_16	NODE_56_length_17126_cov_105.726201	9300-10115	plasmid
A	2a1ae1	blood	iutA	NODE_57_length_15675_cov_56.202654	546-2847	plasmid
A	2a1ae1	blood	iucD	NODE_57_length_15675_cov_56.202654	2785-4106	plasmid
A	2a1ae1	blood	iucC	NODE_57_length_15675_cov_56.202654	4103-5845	plasmid
A	2a1ae1	blood	iucB	NODE_57_length_15675_cov_56.202654	5845-6792	plasmid
A	2a1ae1	blood	iucA	NODE_57_length_15675_cov_56.202654	6793-8580	plasmid
A	2a1ae1	blood	traT	NODE_60_length_12691_cov_109.499128	7919-8650	plasmid
A	2a1ae1	blood	hra	NODE_14_length_122639_cov_41.862691	73929-74669	chromosome
A	2a1ae1	blood	entD	NODE_15_length_120962_cov_42.979286	236-1006	chromosome
A	2a1ae1	blood	fepA	NODE_15_length_120962_cov_42.979286	1031-3271	chromosome
A	2a1ae1	blood	fes	NODE_15_length_120962_cov_42.979286	3514-4716	chromosome
A	2a1ae1	blood	entF	NODE_15_length_120962_cov_42.979286	4934-8787	chromosome
A	2a1ae1	blood	fepC	NODE_15_length_120962_cov_42.979286	10161-10976	chromosome
A	2a1ae1	blood	fepG	NODE_15_length_120962_cov_42.979286	10973-11965	chromosome
A	2a1ae1	blood	fepD	NODE_15_length_120962_cov_42.979286	11962-12978	chromosome
A	2a1ae1	blood	entS	NODE_15_length_120962_cov_42.979286	13077-14327	chromosome
A	2a1ae1	blood	fepB	NODE_15_length_120962_cov_42.979286	14331-15287	chromosome
A	2a1ae1	blood	entC	NODE_15_length_120962_cov_42.979286	15650-16837	chromosome
A	2a1ae1	blood	entE	NODE_15_length_120962_cov_42.979286	16847-18457	chromosome
A	2a1ae1	blood	entB	NODE_15_length_120962_cov_42.979286	18471-19328	chromosome
A	2a1ae1	blood	entA	NODE_15_length_120962_cov_42.979286	19328-20074	chromosome
A	2a1ae1	blood	espL4	NODE_18_length_112977_cov_37.391981	7568-9754	chromosome
A	2a1ae1	blood	espX4	NODE_18_length_112977_cov_37.391981	37970-39550	chromosome
A	2a1ae1	blood	espX5	NODE_18_length_112977_cov_37.391981	69049-70341	chromosome
A	2a1ae1	blood	malX	NODE_1_length_480076_cov_32.280872	122493-124085	chromosome
A	2a1ae1	blood	espL1	NODE_1_length_480076_cov_32.280872	226305-228204	chromosome
A	2a1ae1	blood	espR4	NODE_1_length_480076_cov_32.280872	433514-434649	chromosome
A	2a1ae1	blood	aslA	NODE_23_length_88529_cov_39.298251	37918-39346	chromosome
A	2a1ae1	blood	fimB	NODE_26_length_56711_cov_42.959953	19289-19891	chromosome
A	2a1ae1	blood	fimE	NODE_26_length_56711_cov_42.959953	20368-20962	chromosome
A	2a4aec1	blood	hlyF	NODE_25_length_68137_cov_93.777768	5694-6815	plasmid
A	2a4aec1	blood	Episomal_ompT	NODE_25_length_68137_cov_93.777768	7236-8189	plasmid
A	2a4aec1	blood	etsC	NODE_25_length_68137_cov_93.777768	17869-19239	plasmid
A	2a4aec1	blood	iss_12	NODE_25_length_68137_cov_93.777768	27462-27802	plasmid
A	2a4aec1	blood	iroB	NODE_25_length_68137_cov_93.777768	30901-32063	plasmid
A	2a4aec1	blood	iroC	NODE_25_length_68137_cov_93.777768	32126-35863	plasmid
A	2a4aec1	blood	iroD	NODE_25_length_68137_cov_93.777768	35967-37196	plasmid
A	2a4aec1	blood	iroE	NODE_25_length_68137_cov_93.777768	37281-38237	plasmid
A	2a4aec1	blood	iroN_6	NODE_25_length_68137_cov_93.777768	38282-40459	plasmid
A	2a4aec1	blood	mchF_14	NODE_25_length_68137_cov_93.777768	45622-47736	plasmid
A	2a4aec1	blood	cvaC	NODE_25_length_68137_cov_93.777768	47906-48217	plasmid
A	2a1ae1	blood	fimA	NODE_26_length_56711_cov_42.959953	21389-22000	chromosome
A	2a1ae1	blood	fimI	NODE_26_length_56711_cov_42.959953	22065-22604	chromosome
A	2a1ae1	blood	fimC	NODE_26_length_56711_cov_42.959953	22641-23366	chromosome
A	2a1ae1	blood	fimD	NODE_26_length_56711_cov_42.959953	23433-26069	chromosome
A	2a1ae1	blood	fimF	NODE_26_length_56711_cov_42.959953	26076-26609	chromosome
A	2a1ae1	blood	fimG	NODE_26_length_56711_cov_42.959953	26622-27125	chromosome
A	2a1ae1	blood	fimH	NODE_26_length_56711_cov_42.959953	27136-28047	chromosome
A	2a1ae1	blood	fdeC	NODE_3_length_266674_cov_40.407144	205796-210044	chromosome
A	2a1ae1	blood	ykgK/ecpR	NODE_3_length_266674_cov_40.407144	213066-213656	chromosome
A	2a4aec1	blood	traT	NODE_35_length_24580_cov_132.378113	10045-10776	plasmid
A	2a4aec1	blood	cma_16	NODE_37_length_17338_cov_130.732671	7062-7877	plasmid
A	2a4aec1	blood	cba_6	NODE_37_length_17338_cov_130.732671	8666-10201	plasmid
A	2a1ae1	blood	yagZ/ecpA	NODE_3_length_266674_cov_40.407144	213731-214318	chromosome
A	2a1ae1	blood	yagY/ecpB	NODE_3_length_266674_cov_40.407144	214376-215044	chromosome
A	2a1ae1	blood	yagX/ecpC	NODE_3_length_266674_cov_40.407144	215070-217595	chromosome
A	2a1ae1	blood	yagW/ecpD	NODE_3_length_266674_cov_40.407144	217585-219228	chromosome
A	2a1ae1	blood	yagV/ecpE	NODE_3_length_266674_cov_40.407144	219152-219905	chromosome
A	2a1ae1	blood	espY1	NODE_4_length_264369_cov_40.717728	164902-165713	chromosome
A	2a1ae1	blood	espX1	NODE_4_length_264369_cov_40.717728	203859-205279	chromosome
A	2a4aec1	blood	iucA	NODE_40_length_15775_cov_88.073236	7146-8933	plasmid
A	2a4aec1	blood	iucB	NODE_40_length_15775_cov_88.073236	8934-9881	plasmid
A	2a4aec1	blood	iucC	NODE_40_length_15775_cov_88.073236	9881-11623	plasmid
A	2a4aec1	blood	iucD	NODE_40_length_15775_cov_88.073236	11620-12941	plasmid
A	2a4aec1	blood	iutA	NODE_40_length_15775_cov_88.073236	12879-15180	plasmid
A	2a1ae1	blood	ompA	NODE_5_length_255220_cov_42.206031	179921-180961	chromosome
A	2a4aec1	blood	gad_17	NODE_12_length_138553_cov_41.844278	42349-43749	chromosome
A	2a4aec1	blood	hra	NODE_15_length_122639_cov_44.600300	73929-74669	chromosome
A	2a4aec1	blood	entD	NODE_16_length_120961_cov_37.888715	236-1006	chromosome
A	2a4aec1	blood	fepA	NODE_16_length_120961_cov_37.888715	1031-3271	chromosome
A	2a4aec1	blood	fes	NODE_16_length_120961_cov_37.888715	3514-4716	chromosome
A	2a4aec1	blood	entF	NODE_16_length_120961_cov_37.888715	4934-8787	chromosome
A	2a4aec1	blood	fepC	NODE_16_length_120961_cov_37.888715	10161-10976	chromosome
A	2a4aec1	blood	fepG	NODE_16_length_120961_cov_37.888715	10973-11965	chromosome
A	2a4aec1	blood	fepD	NODE_16_length_120961_cov_37.888715	11962-12978	chromosome
A	2a4aec1	blood	entS	NODE_16_length_120961_cov_37.888715	13077-14327	chromosome
A	2a4aec1	blood	fepB	NODE_16_length_120961_cov_37.888715	14331-15287	chromosome
A	2a4aec1	blood	entC	NODE_16_length_120961_cov_37.888715	15650-16837	chromosome
A	2a4aec1	blood	entE	NODE_16_length_120961_cov_37.888715	16847-18457	chromosome
A	2a4aec1	blood	entB	NODE_16_length_120961_cov_37.888715	18471-19328	chromosome
A	2a4aec1	blood	entA	NODE_16_length_120961_cov_37.888715	19328-20074	chromosome
A	2a4aec1	blood	espL4	NODE_19_length_112977_cov_40.846805	7568-9754	chromosome
A	2a4aec1	blood	espX4	NODE_19_length_112977_cov_40.846805	37970-39550	chromosome
A	2a4aec1	blood	espX5	NODE_19_length_112977_cov_40.846805	69049-70341	chromosome
A	2a4aec1	blood	gad_27	NODE_1_length_499250_cov_36.405601	18600-20000	chromosome
A	2a4aec1	blood	malX	NODE_1_length_499250_cov_36.405601	141667-143259	chromosome
A	2a4aec1	blood	espL1	NODE_1_length_499250_cov_36.405601	245479-247378	chromosome
A	2a4aec1	blood	espR4	NODE_1_length_499250_cov_36.405601	452688-453823	chromosome
A	2a4aec1	blood	aslA	NODE_24_length_88529_cov_42.289745	49184-50612	chromosome
A	2a4aec1	blood	fimB	NODE_26_length_56711_cov_44.612735	19289-19891	chromosome
A	2a4aec1	blood	fimE	NODE_26_length_56711_cov_44.612735	20368-20962	chromosome
A	2a4aec1	blood	fimA	NODE_26_length_56711_cov_44.612735	21389-22000	chromosome
A	2a4aec1	blood	fimI	NODE_26_length_56711_cov_44.612735	22065-22604	chromosome
A	2a4aec1	blood	fimC	NODE_26_length_56711_cov_44.612735	22641-23366	chromosome
A	2a4aec1	blood	fimD	NODE_26_length_56711_cov_44.612735	23433-26069	chromosome
A	2a4aec1	blood	fimF	NODE_26_length_56711_cov_44.612735	26076-26609	chromosome
A	2a4aec1	blood	fimG	NODE_26_length_56711_cov_44.612735	26622-27125	chromosome
A	2a4aec1	blood	fimH	NODE_26_length_56711_cov_44.612735	27136-28047	chromosome
A	2a1ae1	blood	cvaC	NODE_31_length_35801_cov_52.595728	14433-14744	plasmid
A	2a1ae1	blood	mchF_14	NODE_31_length_35801_cov_52.595728	14914-17028	plasmid
A	2a1ae1	blood	iroN_6	NODE_31_length_35801_cov_52.595728	22191-24368	plasmid
A	2a1ae1	blood	iroE	NODE_31_length_35801_cov_52.595728	24413-25369	plasmid
A	2a1ae1	blood	iroD	NODE_31_length_35801_cov_52.595728	25454-26683	plasmid
A	2a1ae1	blood	iroC	NODE_31_length_35801_cov_52.595728	26787-30524	plasmid
A	2a1ae1	blood	iroB	NODE_31_length_35801_cov_52.595728	30587-31749	plasmid
A	2a1ae1	blood	iss_12	NODE_31_length_35801_cov_52.595728	34848-35188	plasmid
A	2a4aec1	blood	yagV/ecpE	NODE_3_length_296247_cov_39.344303	46770-47523	chromosome
A	2a4aec1	blood	yagW/ecpD	NODE_3_length_296247_cov_39.344303	47447-49090	chromosome
A	2a4aec1	blood	yagX/ecpC	NODE_3_length_296247_cov_39.344303	49080-51605	chromosome
A	2a4aec1	blood	yagY/ecpB	NODE_3_length_296247_cov_39.344303	51631-52299	chromosome
A	2a4aec1	blood	yagZ/ecpA	NODE_3_length_296247_cov_39.344303	52357-52944	chromosome
A	2a4aec1	blood	ykgK/ecpR	NODE_3_length_296247_cov_39.344303	53019-53609	chromosome
A	2a4aec1	blood	fdeC	NODE_3_length_296247_cov_39.344303	56631-60879	chromosome
A	2a1ae1	blood	hlyF	NODE_41_length_18853_cov_53.334081	5694-6815	plasmid
A	2a1ae1	blood	Episomal_ompT	NODE_41_length_18853_cov_53.334081	7236-8189	plasmid
A	2a1ae1	blood	cba_6	NODE_43_length_17338_cov_94.582651	7138-8673	plasmid
A	2a1ae1	blood	cma_16	NODE_43_length_17338_cov_94.582651	9462-10277	plasmid
A	2a1ae1	blood	iutA	NODE_44_length_15775_cov_53.493865	596-2897	plasmid
A	2a1ae1	blood	iucD	NODE_44_length_15775_cov_53.493865	2835-4156	plasmid
A	2a1ae1	blood	iucC	NODE_44_length_15775_cov_53.493865	4153-5895	plasmid
A	2a1ae1	blood	iucB	NODE_44_length_15775_cov_53.493865	5895-6842	plasmid
A	2a1ae1	blood	iucA	NODE_44_length_15775_cov_53.493865	6843-8630	plasmid
A	2a1ae1	blood	traT	NODE_45_length_14867_cov_89.405088	4092-4823	plasmid
A	2a4aec1	blood	espX1	NODE_4_length_274593_cov_41.017787	69315-70735	chromosome
A	2a4aec1	blood	espY1	NODE_4_length_274593_cov_41.017787	108881-109692	chromosome
A	2a4aec1	blood	ompA	NODE_5_length_267490_cov_38.951657	73543-74583	chromosome
A	2ae3	blood	hra	NODE_14_length_122639_cov_39.456714	47971-48711	chromosome
A	2ae3	blood	entD	NODE_15_length_120962_cov_33.017983	236-1006	chromosome
A	2ae3	blood	fepA	NODE_15_length_120962_cov_33.017983	1031-3271	chromosome
A	2ae3	blood	fes	NODE_15_length_120962_cov_33.017983	3514-4716	chromosome
A	2ae3	blood	entF	NODE_15_length_120962_cov_33.017983	4934-8787	chromosome
A	2ae3	blood	fepC	NODE_15_length_120962_cov_33.017983	10161-10976	chromosome
A	2ae3	blood	fepG	NODE_15_length_120962_cov_33.017983	10973-11965	chromosome
A	2ae3	blood	fepD	NODE_15_length_120962_cov_33.017983	11962-12978	chromosome
A	2ae3	blood	entS	NODE_15_length_120962_cov_33.017983	13077-14327	chromosome
A	2ae3	blood	fepB	NODE_15_length_120962_cov_33.017983	14331-15287	chromosome
A	2ae3	blood	entC	NODE_15_length_120962_cov_33.017983	15650-16837	chromosome
A	2ae3	blood	entE	NODE_15_length_120962_cov_33.017983	16847-18457	chromosome
A	2ae3	blood	entB	NODE_15_length_120962_cov_33.017983	18471-19328	chromosome
A	2ae3	blood	entA	NODE_15_length_120962_cov_33.017983	19328-20074	chromosome
A	2ae3	blood	espL4	NODE_18_length_113100_cov_34.697052	7691-9877	chromosome
A	2ae3	blood	espX4	NODE_18_length_113100_cov_34.697052	38093-39673	chromosome
A	2ae3	blood	espX5	NODE_18_length_113100_cov_34.697052	69172-70464	chromosome
A	2ae3	blood	espR4	NODE_1_length_479672_cov_33.018050	45480-46615	chromosome
A	2ae3	blood	espL1	NODE_1_length_479672_cov_33.018050	251925-253824	chromosome
A	2ae3	blood	malX	NODE_1_length_479672_cov_33.018050	356044-357636	chromosome
A	2ae3	blood	aslA	NODE_23_length_88529_cov_35.711466	37918-39346	chromosome
A	2ae3	blood	fimB	NODE_26_length_56711_cov_39.435158	19289-19891	chromosome
A	2ae3	blood	fimE	NODE_26_length_56711_cov_39.435158	20368-20962	chromosome
A	2ae3	blood	fimA	NODE_26_length_56711_cov_39.435158	21389-22000	chromosome
A	2ae3	blood	fimI	NODE_26_length_56711_cov_39.435158	22065-22604	chromosome
A	2ae3	blood	fimC	NODE_26_length_56711_cov_39.435158	22641-23366	chromosome
A	2ae3	blood	fimD	NODE_26_length_56711_cov_39.435158	23433-26069	chromosome
A	2ae3	blood	fimF	NODE_26_length_56711_cov_39.435158	26076-26609	chromosome
A	2ae3	blood	fimG	NODE_26_length_56711_cov_39.435158	26622-27125	chromosome
A	2ae3	blood	fimH	NODE_26_length_56711_cov_39.435158	27136-28047	chromosome
A	2ae3	blood	iss_12	NODE_28_length_44051_cov_70.250501	8864-9204	plasmid
A	2ae3	blood	iroB	NODE_28_length_44051_cov_70.250501	12303-13465	plasmid
A	2ae3	blood	iroC	NODE_28_length_44051_cov_70.250501	13528-17265	plasmid
A	2ae3	blood	iroD	NODE_28_length_44051_cov_70.250501	17369-18598	plasmid
A	2ae3	blood	iroE	NODE_28_length_44051_cov_70.250501	18683-19639	plasmid
A	2ae3	blood	iroN_6	NODE_28_length_44051_cov_70.250501	19684-21861	plasmid
A	2ae3	blood	mchF_14	NODE_28_length_44051_cov_70.250501	27024-29138	plasmid
A	2ae3	blood	cvaC	NODE_28_length_44051_cov_70.250501	29308-29619	plasmid
A	2ae3	blood	ompA	NODE_3_length_255220_cov_33.472933	179921-180961	chromosome
A	2ae3	blood	hlyF	NODE_42_length_18853_cov_68.183061	5694-6815	plasmid
A	2ae3	blood	Episomal_ompT	NODE_42_length_18853_cov_68.183061	7236-8189	plasmid
A	2ae3	blood	cba_6	NODE_44_length_17338_cov_81.844460	7138-8673	plasmid
A	2ae3	blood	cma_16	NODE_44_length_17338_cov_81.844460	9462-10277	plasmid
A	2ae3	blood	iutA	NODE_46_length_15775_cov_66.558346	596-2897	plasmid
A	2ae3	blood	iucD	NODE_46_length_15775_cov_66.558346	2835-4156	plasmid
A	2ae3	blood	iucC	NODE_46_length_15775_cov_66.558346	4153-5895	plasmid
A	2ae3	blood	iucB	NODE_46_length_15775_cov_66.558346	5895-6842	plasmid
A	2ae3	blood	iucA	NODE_46_length_15775_cov_66.558346	6843-8630	plasmid
A	2ae3	blood	traT	NODE_47_length_15151_cov_79.129127	4376-5107	plasmid
A	2ae3	blood	yagV/ecpE	NODE_4_length_224336_cov_34.173685	4432-5185	chromosome
A	2ae3	blood	yagW/ecpD	NODE_4_length_224336_cov_34.173685	5109-6752	chromosome
A	2ae3	blood	yagX/ecpC	NODE_4_length_224336_cov_34.173685	6742-9267	chromosome
A	2ae3	blood	yagY/ecpB	NODE_4_length_224336_cov_34.173685	9293-9961	chromosome
A	2ae3	blood	yagZ/ecpA	NODE_4_length_224336_cov_34.173685	10019-10606	chromosome
A	2ae3	blood	ykgK/ecpR	NODE_4_length_224336_cov_34.173685	10681-11271	chromosome
A	2ae3	blood	fdeC	NODE_4_length_224336_cov_34.173685	14293-18541	chromosome
A	2ae3	blood	espY1	NODE_6_length_213163_cov_36.127382	164722-165533	chromosome
A	2ae3	blood	espX1	NODE_6_length_213163_cov_36.127382	203679-205099	chromosome
A	2ana3	blood	entA	NODE_11_length_110258_cov_13.833453	90186-90932	chromosome
A	2ana3	blood	entB	NODE_11_length_110258_cov_13.833453	90932-91789	chromosome
A	2ana3	blood	entE	NODE_11_length_110258_cov_13.833453	91803-93413	chromosome
A	2ana3	blood	entC	NODE_11_length_110258_cov_13.833453	93423-94610	chromosome
A	2ana3	blood	fepB	NODE_11_length_110258_cov_13.833453	94973-95929	chromosome
A	2ana3	blood	entS	NODE_11_length_110258_cov_13.833453	95933-97183	chromosome
A	2ana3	blood	fepD	NODE_11_length_110258_cov_13.833453	97282-98298	chromosome
A	2ana3	blood	fepG	NODE_11_length_110258_cov_13.833453	98295-99287	chromosome
A	2ana3	blood	fepC	NODE_11_length_110258_cov_13.833453	99284-100099	chromosome
A	2ana3	blood	entF	NODE_11_length_110258_cov_13.833453	101473-105326	chromosome
A	2ana3	blood	fes	NODE_11_length_110258_cov_13.833453	105544-106746	chromosome
A	2ana3	blood	fepA	NODE_11_length_110258_cov_13.833453	106989-109229	chromosome
A	2ana3	blood	entD	NODE_11_length_110258_cov_13.833453	109254-110024	chromosome
A	2ana3	blood	espR4	NODE_1_length_390895_cov_13.354522	21480-22615	chromosome
A	2ana3	blood	espL1	NODE_1_length_390895_cov_13.354522	227925-229824	chromosome
A	2ana3	blood	malX	NODE_1_length_390895_cov_13.354522	332044-333636	chromosome
A	2ana3	blood	aslA	NODE_21_length_89038_cov_16.022776	49398-50826	chromosome
A	2ana3	blood	hlyF	NODE_29_length_62783_cov_31.376117	340-1461	plasmid
A	2ana3	blood	Episomal_ompT	NODE_29_length_62783_cov_31.376117	1882-2835	plasmid
A	2ana3	blood	etsC	NODE_29_length_62783_cov_31.376117	12515-13885	plasmid
A	2ana3	blood	iss_12	NODE_29_length_62783_cov_31.376117	22108-22448	plasmid
A	2ana3	blood	iroB	NODE_29_length_62783_cov_31.376117	25547-26709	plasmid
A	2ana3	blood	iroC	NODE_29_length_62783_cov_31.376117	26772-30509	plasmid
A	2ana3	blood	iroD	NODE_29_length_62783_cov_31.376117	30613-31842	plasmid
A	2ana3	blood	iroE	NODE_29_length_62783_cov_31.376117	31927-32883	plasmid
A	2ana3	blood	iroN_6	NODE_29_length_62783_cov_31.376117	32928-35105	plasmid
A	2ana3	blood	mchF_14	NODE_29_length_62783_cov_31.376117	40268-42382	plasmid
A	2ana3	blood	cvaC	NODE_29_length_62783_cov_31.376117	42552-42863	plasmid
A	2ana3	blood	espX1	NODE_2_length_266595_cov_14.879081	61896-63316	chromosome
A	2ana3	blood	espY1	NODE_2_length_266595_cov_14.879081	101462-102273	chromosome
A	2ana3	blood	espX4	NODE_32_length_47035_cov_14.230664	15008-16588	chromosome
A	2ana3	blood	fimE	NODE_38_length_36676_cov_15.473474	333-927	chromosome
A	2ana3	blood	fimA	NODE_38_length_36676_cov_15.473474	1354-1965	chromosome
A	2ana3	blood	fimI	NODE_38_length_36676_cov_15.473474	2030-2569	chromosome
A	2ana3	blood	fimC	NODE_38_length_36676_cov_15.473474	2606-3331	chromosome
A	2ana3	blood	fimD	NODE_38_length_36676_cov_15.473474	3398-6034	chromosome
A	2ana3	blood	fimF	NODE_38_length_36676_cov_15.473474	6041-6574	chromosome
A	2ana3	blood	fimG	NODE_38_length_36676_cov_15.473474	6587-7090	chromosome
A	2ana3	blood	fimH	NODE_38_length_36676_cov_15.473474	7101-8012	chromosome
A	2ana3	blood	hra	NODE_47_length_26947_cov_17.085459	6329-7069	chromosome
A	2ana3	blood	ompA	NODE_4_length_186007_cov_14.083909	73543-74583	chromosome
A	2ana3	blood	espL4	NODE_53_length_22799_cov_14.794416	7396-9582	chromosome
A	2ana3	blood	cma_16	NODE_56_length_20560_cov_41.998679	7062-7877	plasmid
A	2ana3	blood	cba_6	NODE_56_length_20560_cov_41.998679	8666-10201	plasmid
A	2ana3	blood	fimB	NODE_57_length_20053_cov_16.572569	163-765	chromosome
A	2ana3	blood	iutA	NODE_65_length_15775_cov_30.320744	596-2897	plasmid
A	2ana3	blood	iucD	NODE_65_length_15775_cov_30.320744	2835-4156	plasmid
A	2ana3	blood	iucC	NODE_65_length_15775_cov_30.320744	4153-5895	plasmid
A	2ana3	blood	iucB	NODE_65_length_15775_cov_30.320744	5895-6842	plasmid
A	2ana3	blood	iucA	NODE_65_length_15775_cov_30.320744	6843-8630	plasmid
A	2ana3	blood	traT	NODE_68_length_14164_cov_37.635463	10045-10776	plasmid
A	2ana3	blood	fdeC	NODE_8_length_128178_cov_14.095001	67300-71548	chromosome
A	2ana3	blood	ykgK/ecpR	NODE_8_length_128178_cov_14.095001	74570-75160	chromosome
A	2ana3	blood	yagZ/ecpA	NODE_8_length_128178_cov_14.095001	75235-75822	chromosome
A	2ana3	blood	yagY/ecpB	NODE_8_length_128178_cov_14.095001	75880-76548	chromosome
A	2ana3	blood	yagX/ecpC	NODE_8_length_128178_cov_14.095001	76574-79099	chromosome
A	2ana3	blood	yagW/ecpD	NODE_8_length_128178_cov_14.095001	79089-80732	chromosome
A	2ana3	blood	yagV/ecpE	NODE_8_length_128178_cov_14.095001	80656-81409	chromosome
A	2b1c1	stool	hra	NODE_12_length_122768_cov_67.105851	73879-74619	chromosome
A	2b1c1	stool	espX5	NODE_15_length_112368_cov_61.577722	42286-43578	chromosome
A	2b1c1	stool	espX4	NODE_15_length_112368_cov_61.577722	73077-74657	chromosome
A	2b1c1	stool	espL4	NODE_15_length_112368_cov_61.577722	102873-105059	chromosome
A	2b1c1	stool	aslA	NODE_18_length_88484_cov_64.380015	49348-50776	chromosome
A	2b1c1	stool	entD	NODE_19_length_86144_cov_55.879164	185-955	chromosome
A	2b1c1	stool	fepA	NODE_19_length_86144_cov_55.879164	980-3220	chromosome
A	2b1c1	stool	fes	NODE_19_length_86144_cov_55.879164	3463-4665	chromosome
A	2b1c1	stool	entF	NODE_19_length_86144_cov_55.879164	4883-8736	chromosome
A	2b1c1	stool	fepC	NODE_19_length_86144_cov_55.879164	10110-10925	chromosome
A	2b1c1	stool	fepG	NODE_19_length_86144_cov_55.879164	10922-11914	chromosome
A	2b1c1	stool	fepD	NODE_19_length_86144_cov_55.879164	11911-12927	chromosome
A	2b1c1	stool	entS	NODE_19_length_86144_cov_55.879164	13026-14276	chromosome
A	2b1c1	stool	fepB	NODE_19_length_86144_cov_55.879164	14280-15236	chromosome
A	2b1c1	stool	entC	NODE_19_length_86144_cov_55.879164	15599-16786	chromosome
A	2b1c1	stool	entE	NODE_19_length_86144_cov_55.879164	16796-18406	chromosome
A	2b1c1	stool	entB	NODE_19_length_86144_cov_55.879164	18420-19277	chromosome
A	2b1c1	stool	entA	NODE_19_length_86144_cov_55.879164	19277-20023	chromosome
A	2b1c1	stool	malX	NODE_1_length_479976_cov_53.462881	122443-124035	chromosome
A	2b1c1	stool	espL1	NODE_1_length_479976_cov_53.462881	226255-228154	chromosome
A	2b1c1	stool	espR4	NODE_1_length_479976_cov_53.462881	433464-434599	chromosome
A	2b1c1	stool	fdeC	NODE_20_length_84524_cov_60.966879	23696-27944	chromosome
A	2b1c1	stool	ykgK/ecpR	NODE_20_length_84524_cov_60.966879	30966-31556	chromosome
A	2b1c1	stool	yagZ/ecpA	NODE_20_length_84524_cov_60.966879	31631-32218	chromosome
A	2b1c1	stool	yagY/ecpB	NODE_20_length_84524_cov_60.966879	32276-32944	chromosome
A	2b1c1	stool	yagX/ecpC	NODE_20_length_84524_cov_60.966879	32970-35495	chromosome
A	2b1c1	stool	yagW/ecpD	NODE_20_length_84524_cov_60.966879	35485-37128	chromosome
A	2b1c1	stool	yagV/ecpE	NODE_20_length_84524_cov_60.966879	37052-37805	chromosome
A	2b1c1	stool	fimH	NODE_28_length_56611_cov_64.892383	28615-29526	chromosome
A	2b1c1	stool	fimG	NODE_28_length_56611_cov_64.892383	29537-30040	chromosome
A	2b1c1	stool	fimF	NODE_28_length_56611_cov_64.892383	30053-30586	chromosome
A	2b1c1	stool	fimD	NODE_28_length_56611_cov_64.892383	30593-33229	chromosome
A	2b1c1	stool	fimC	NODE_28_length_56611_cov_64.892383	33296-34021	chromosome
A	2b1c1	stool	fimI	NODE_28_length_56611_cov_64.892383	34058-34597	chromosome
A	2b1c1	stool	fimA	NODE_28_length_56611_cov_64.892383	34662-35273	chromosome
A	2b1c1	stool	fimE	NODE_28_length_56611_cov_64.892383	35700-36294	chromosome
A	2b1c1	stool	fimB	NODE_28_length_56611_cov_64.892383	36771-37373	chromosome
A	2b1c1	stool	ompA	NODE_2_length_267390_cov_55.810316	73493-74533	chromosome
A	2b1c1	stool	iss_12	NODE_38_length_35941_cov_92.507445	804-1144	plasmid
A	2b1c1	stool	iroB	NODE_38_length_35941_cov_92.507445	4243-5405	plasmid
A	2b1c1	stool	iroC	NODE_38_length_35941_cov_92.507445	5468-9205	plasmid
A	2b1c1	stool	iroD	NODE_38_length_35941_cov_92.507445	9309-10538	plasmid
A	2b1c1	stool	iroE	NODE_38_length_35941_cov_92.507445	10623-11579	plasmid
A	2b1c1	stool	iroN_6	NODE_38_length_35941_cov_92.507445	11624-13801	plasmid
A	2b1c1	stool	mchF_14	NODE_38_length_35941_cov_92.507445	18964-21078	plasmid
A	2b1c1	stool	cvaC	NODE_38_length_35941_cov_92.507445	21248-21559	plasmid
A	2b1c1	stool	espY1	NODE_3_length_263219_cov_59.885647	164188-164999	chromosome
A	2b1c1	stool	espX1	NODE_3_length_263219_cov_59.885647	203145-204565	chromosome
A	2b1c1	stool	cba_6	NODE_46_length_26248_cov_128.216996	16096-17631	plasmid
A	2b1c1	stool	cma_16	NODE_46_length_26248_cov_128.216996	18420-19235	plasmid
A	2b1c1	stool	etsC	NODE_47_length_26107_cov_95.842413	6917-8287	plasmid
A	2b1c1	stool	Episomal_ompT	NODE_47_length_26107_cov_95.842413	17967-18920	plasmid
A	2b1c1	stool	hlyF	NODE_47_length_26107_cov_95.842413	19341-20462	plasmid
A	2b1c1	stool	iutA	NODE_55_length_15675_cov_88.591166	546-2847	plasmid
A	2b1c1	stool	iucD	NODE_55_length_15675_cov_88.591166	2785-4106	plasmid
A	2b1c1	stool	iucC	NODE_55_length_15675_cov_88.591166	4103-5845	plasmid
A	2b1c1	stool	iucB	NODE_55_length_15675_cov_88.591166	5845-6792	plasmid
A	2b1c1	stool	iucA	NODE_55_length_15675_cov_88.591166	6793-8580	plasmid
A	2b1c1	stool	traT	NODE_56_length_15101_cov_137.083267	9995-10726	plasmid
A	2b1c2	stool	hra	NODE_15_length_92232_cov_47.708654	43343-44083	chromosome
A	2b1c2	stool	aslA	NODE_16_length_89234_cov_44.138856	38040-39468	chromosome
A	2b1c2	stool	entA	NODE_17_length_86032_cov_39.390518	66010-66756	chromosome
A	2b1c2	stool	entB	NODE_17_length_86032_cov_39.390518	66756-67613	chromosome
A	2b1c2	stool	entE	NODE_17_length_86032_cov_39.390518	67627-69237	chromosome
A	2b1c2	stool	entC	NODE_17_length_86032_cov_39.390518	69247-70434	chromosome
A	2b1c2	stool	fepB	NODE_17_length_86032_cov_39.390518	70797-71753	chromosome
A	2b1c2	stool	entS	NODE_17_length_86032_cov_39.390518	71757-73007	chromosome
A	2b1c2	stool	fepD	NODE_17_length_86032_cov_39.390518	73106-74122	chromosome
A	2b1c2	stool	fepG	NODE_17_length_86032_cov_39.390518	74119-75111	chromosome
A	2b1c2	stool	fepC	NODE_17_length_86032_cov_39.390518	75108-75923	chromosome
A	2b1c2	stool	entF	NODE_17_length_86032_cov_39.390518	77297-81150	chromosome
A	2b1c2	stool	fes	NODE_17_length_86032_cov_39.390518	81368-82570	chromosome
A	2b1c2	stool	fepA	NODE_17_length_86032_cov_39.390518	82813-85053	chromosome
A	2b1c2	stool	entD	NODE_17_length_86032_cov_39.390518	85078-85848	chromosome
A	2b1c2	stool	fdeC	NODE_18_length_84524_cov_42.642545	23696-27944	chromosome
A	2b1c2	stool	ykgK/ecpR	NODE_18_length_84524_cov_42.642545	30966-31556	chromosome
A	2b1c2	stool	yagZ/ecpA	NODE_18_length_84524_cov_42.642545	31631-32218	chromosome
A	2b1c2	stool	yagY/ecpB	NODE_18_length_84524_cov_42.642545	32276-32944	chromosome
A	2b1c2	stool	yagX/ecpC	NODE_18_length_84524_cov_42.642545	32970-35495	chromosome
A	2b1c2	stool	yagW/ecpD	NODE_18_length_84524_cov_42.642545	35485-37128	chromosome
A	2b1c2	stool	yagV/ecpE	NODE_18_length_84524_cov_42.642545	37052-37805	chromosome
A	2b1c2	stool	espL4	NODE_19_length_82460_cov_42.130961	7346-9532	chromosome
A	2b1c2	stool	espX4	NODE_19_length_82460_cov_42.130961	37748-39328	chromosome
A	2b1c2	stool	espX5	NODE_19_length_82460_cov_42.130961	68827-70119	chromosome
A	2b1c2	stool	espR4	NODE_1_length_479520_cov_39.195765	45378-46513	chromosome
A	2b1c2	stool	espL1	NODE_1_length_479520_cov_39.195765	251823-253722	chromosome
A	2b1c2	stool	malX	NODE_1_length_479520_cov_39.195765	355942-357534	chromosome
A	2b1c2	stool	fimH	NODE_26_length_55765_cov_45.245672	28615-29526	chromosome
A	2b1c2	stool	fimG	NODE_26_length_55765_cov_45.245672	29537-30040	chromosome
A	2b1c2	stool	fimF	NODE_26_length_55765_cov_45.245672	30053-30586	chromosome
A	2b1c2	stool	fimD	NODE_26_length_55765_cov_45.245672	30593-33229	chromosome
A	2b1c2	stool	fimC	NODE_26_length_55765_cov_45.245672	33296-34021	chromosome
A	2b1c2	stool	fimI	NODE_26_length_55765_cov_45.245672	34058-34597	chromosome
A	2b1c2	stool	fimA	NODE_26_length_55765_cov_45.245672	34662-35273	chromosome
A	2b1c2	stool	fimE	NODE_26_length_55765_cov_45.245672	35700-36294	chromosome
A	2b1c2	stool	fimB	NODE_26_length_55765_cov_45.245672	36771-37373	chromosome
A	2b1c2	stool	ompA	NODE_2_length_267390_cov_39.949329	73493-74533	chromosome
A	2b1c2	stool	espY1	NODE_3_length_263219_cov_41.205767	164188-164999	chromosome
A	2b1c2	stool	espX1	NODE_3_length_263219_cov_41.205767	203145-204565	chromosome
A	2b1c2	stool	hlyF	NODE_48_length_26107_cov_76.994814	5646-6767	plasmid
A	2b1c2	stool	Episomal_ompT	NODE_48_length_26107_cov_76.994814	7188-8141	plasmid
A	2b1c2	stool	etsC	NODE_48_length_26107_cov_76.994814	17821-19191	plasmid
A	2b1c2	stool	cvaC	NODE_52_length_22520_cov_75.218821	962-1273	plasmid
A	2b1c2	stool	mchF_14	NODE_52_length_22520_cov_75.218821	1443-3557	plasmid
A	2b1c2	stool	iroN_6	NODE_52_length_22520_cov_75.218821	8720-10897	plasmid
A	2b1c2	stool	iroE	NODE_52_length_22520_cov_75.218821	10942-11898	plasmid
A	2b1c2	stool	iroD	NODE_52_length_22520_cov_75.218821	11983-13212	plasmid
A	2b1c2	stool	iroC	NODE_52_length_22520_cov_75.218821	13316-17053	plasmid
A	2b1c2	stool	iroB	NODE_52_length_22520_cov_75.218821	17116-18278	plasmid
A	2b1c2	stool	iss_12	NODE_52_length_22520_cov_75.218821	21377-21717	plasmid
A	2b1c2	stool	cba_6	NODE_60_length_17436_cov_100.825796	7286-8821	plasmid
A	2b1c2	stool	cma_16	NODE_60_length_17436_cov_100.825796	9610-10425	plasmid
A	2b1c2	stool	iutA	NODE_62_length_15675_cov_69.999615	546-2847	plasmid
A	2b1c2	stool	iucD	NODE_62_length_15675_cov_69.999615	2785-4106	plasmid
A	2b1c2	stool	iucC	NODE_62_length_15675_cov_69.999615	4103-5845	plasmid
A	2b1c2	stool	iucB	NODE_62_length_15675_cov_69.999615	5845-6792	plasmid
A	2b1c2	stool	iucA	NODE_62_length_15675_cov_69.999615	6793-8580	plasmid
A	2b1c2	stool	traT	NODE_63_length_15179_cov_106.941663	4454-5185	plasmid
A	2b1c4	stool	hra	NODE_13_length_122768_cov_30.283370	73879-74619	chromosome
A	2b1c4	stool	espX5	NODE_16_length_112576_cov_26.032516	42286-43578	chromosome
A	2b1c4	stool	espX4	NODE_16_length_112576_cov_26.032516	73077-74657	chromosome
A	2b1c4	stool	espL4	NODE_16_length_112576_cov_26.032516	102873-105059	chromosome
A	2b1c4	stool	aslA	NODE_18_length_88484_cov_27.225423	49348-50776	chromosome
A	2b1c4	stool	entD	NODE_19_length_86154_cov_24.349176	185-955	chromosome
A	2b1c4	stool	fepA	NODE_19_length_86154_cov_24.349176	980-3220	chromosome
A	2b1c4	stool	fes	NODE_19_length_86154_cov_24.349176	3463-4665	chromosome
A	2b1c4	stool	entF	NODE_19_length_86154_cov_24.349176	4883-8736	chromosome
A	2b1c4	stool	fepC	NODE_19_length_86154_cov_24.349176	10110-10925	chromosome
A	2b1c4	stool	fepG	NODE_19_length_86154_cov_24.349176	10922-11914	chromosome
A	2b1c4	stool	fepD	NODE_19_length_86154_cov_24.349176	11911-12927	chromosome
A	2b1c4	stool	entS	NODE_19_length_86154_cov_24.349176	13026-14276	chromosome
A	2b1c4	stool	fepB	NODE_19_length_86154_cov_24.349176	14280-15236	chromosome
A	2b1c4	stool	entC	NODE_19_length_86154_cov_24.349176	15599-16786	chromosome
A	2b1c4	stool	entE	NODE_19_length_86154_cov_24.349176	16796-18406	chromosome
A	2b1c4	stool	entB	NODE_19_length_86154_cov_24.349176	18420-19277	chromosome
A	2b1c4	stool	entA	NODE_19_length_86154_cov_24.349176	19277-20023	chromosome
A	2b1c4	stool	malX	NODE_1_length_479976_cov_23.840575	122443-124035	chromosome
A	2b1c4	stool	espL1	NODE_1_length_479976_cov_23.840575	226255-228154	chromosome
A	2b1c4	stool	espR4	NODE_1_length_479976_cov_23.840575	433464-434599	chromosome
A	2b1c4	stool	fdeC	NODE_20_length_84524_cov_27.084597	23696-27944	chromosome
A	2b1c4	stool	ykgK/ecpR	NODE_20_length_84524_cov_27.084597	30966-31556	chromosome
A	2b1c4	stool	yagZ/ecpA	NODE_20_length_84524_cov_27.084597	31631-32218	chromosome
A	2b1c4	stool	yagY/ecpB	NODE_20_length_84524_cov_27.084597	32276-32944	chromosome
A	2b1c4	stool	yagX/ecpC	NODE_20_length_84524_cov_27.084597	32970-35495	chromosome
A	2b1c4	stool	yagW/ecpD	NODE_20_length_84524_cov_27.084597	35485-37128	chromosome
A	2b1c4	stool	yagV/ecpE	NODE_20_length_84524_cov_27.084597	37052-37805	chromosome
A	2b1c4	stool	fimH	NODE_29_length_56611_cov_29.067499	28615-29526	chromosome
A	2b1c4	stool	fimG	NODE_29_length_56611_cov_29.067499	29537-30040	chromosome
A	2b1c4	stool	fimF	NODE_29_length_56611_cov_29.067499	30053-30586	chromosome
A	2b1c4	stool	fimD	NODE_29_length_56611_cov_29.067499	30593-33229	chromosome
A	2b1c4	stool	fimC	NODE_29_length_56611_cov_29.067499	33296-34021	chromosome
A	2b1c4	stool	fimI	NODE_29_length_56611_cov_29.067499	34058-34597	chromosome
A	2b1c4	stool	fimA	NODE_29_length_56611_cov_29.067499	34662-35273	chromosome
A	2b1c4	stool	fimE	NODE_29_length_56611_cov_29.067499	35700-36294	chromosome
A	2b1c4	stool	fimB	NODE_29_length_56611_cov_29.067499	36771-37373	chromosome
A	2b1c4	stool	espX1	NODE_2_length_263618_cov_25.846847	58655-60075	chromosome
A	2b1c4	stool	espY1	NODE_2_length_263618_cov_25.846847	98221-99032	chromosome
A	2b1c4	stool	iss_12	NODE_35_length_41429_cov_49.933740	804-1144	plasmid
A	2b1c4	stool	iroB	NODE_35_length_41429_cov_49.933740	4243-5405	plasmid
A	2b1c4	stool	iroC	NODE_35_length_41429_cov_49.933740	5468-9205	plasmid
A	2b1c4	stool	iroD	NODE_35_length_41429_cov_49.933740	9309-10538	plasmid
A	2b1c4	stool	iroE	NODE_35_length_41429_cov_49.933740	10623-11579	plasmid
A	2b1c4	stool	iroN_6	NODE_35_length_41429_cov_49.933740	11624-13801	plasmid
A	2b1c4	stool	mchF_14	NODE_35_length_41429_cov_49.933740	18964-21078	plasmid
A	2b1c4	stool	cvaC	NODE_35_length_41429_cov_49.933740	21248-21559	plasmid
A	2b1c4	stool	ompA	NODE_3_length_254403_cov_24.074672	73493-74533	chromosome
A	2b1c4	stool	etsC	NODE_47_length_25843_cov_50.294186	6653-8023	plasmid
A	2b1c4	stool	Episomal_ompT	NODE_47_length_25843_cov_50.294186	17703-18656	plasmid
A	2b1c4	stool	hlyF	NODE_47_length_25843_cov_50.294186	19077-20198	plasmid
A	2b1c4	stool	cba_6	NODE_54_length_17436_cov_70.222824	7286-8821	plasmid
A	2b1c4	stool	cma_16	NODE_54_length_17436_cov_70.222824	9610-10425	plasmid
A	2b1c4	stool	iutA	NODE_56_length_15675_cov_46.284203	546-2847	plasmid
A	2b1c4	stool	iucD	NODE_56_length_15675_cov_46.284203	2785-4106	plasmid
A	2b1c4	stool	iucC	NODE_56_length_15675_cov_46.284203	4103-5845	plasmid
A	2b1c4	stool	iucB	NODE_56_length_15675_cov_46.284203	5845-6792	plasmid
A	2b1c4	stool	iucA	NODE_56_length_15675_cov_46.284203	6793-8580	plasmid
A	2b1c4	stool	traT	NODE_57_length_13449_cov_75.160410	8265-8996	plasmid
A	2b1c5	stool	hra	NODE_12_length_122424_cov_41.581265	73879-74619	chromosome
A	2b1c5	stool	espX5	NODE_15_length_112577_cov_36.785982	42287-43579	chromosome
A	2b1c5	stool	espX4	NODE_15_length_112577_cov_36.785982	73078-74658	chromosome
A	2b1c5	stool	espL4	NODE_15_length_112577_cov_36.785982	102874-105060	chromosome
A	2b1c5	stool	ompA	NODE_17_length_104698_cov_32.321666	30166-31206	chromosome
A	2b1c5	stool	aslA	NODE_19_length_88903_cov_39.014748	37709-39137	chromosome
A	2b1c5	stool	espR4	NODE_1_length_479976_cov_32.378613	45378-46513	chromosome
A	2b1c5	stool	espL1	NODE_1_length_479976_cov_32.378613	251823-253722	chromosome
A	2b1c5	stool	malX	NODE_1_length_479976_cov_32.378613	355942-357534	chromosome
A	2b1c5	stool	entA	NODE_20_length_86144_cov_32.893908	66122-66868	chromosome
A	2b1c5	stool	entB	NODE_20_length_86144_cov_32.893908	66868-67725	chromosome
A	2b1c5	stool	entE	NODE_20_length_86144_cov_32.893908	67739-69349	chromosome
A	2b1c5	stool	entC	NODE_20_length_86144_cov_32.893908	69359-70546	chromosome
A	2b1c5	stool	fepB	NODE_20_length_86144_cov_32.893908	70909-71865	chromosome
A	2b1c5	stool	entS	NODE_20_length_86144_cov_32.893908	71869-73119	chromosome
A	2b1c5	stool	fepD	NODE_20_length_86144_cov_32.893908	73218-74234	chromosome
A	2b1c5	stool	fepG	NODE_20_length_86144_cov_32.893908	74231-75223	chromosome
A	2b1c5	stool	fepC	NODE_20_length_86144_cov_32.893908	75220-76035	chromosome
A	2b1c5	stool	entF	NODE_20_length_86144_cov_32.893908	77409-81262	chromosome
A	2b1c5	stool	fes	NODE_20_length_86144_cov_32.893908	81480-82682	chromosome
A	2b1c5	stool	fepA	NODE_20_length_86144_cov_32.893908	82925-85165	chromosome
A	2b1c5	stool	entD	NODE_20_length_86144_cov_32.893908	85190-85960	chromosome
A	2b1c5	stool	fimH	NODE_27_length_56611_cov_39.473326	28615-29526	chromosome
A	2b1c5	stool	fimG	NODE_27_length_56611_cov_39.473326	29537-30040	chromosome
A	2b1c5	stool	fimF	NODE_27_length_56611_cov_39.473326	30053-30586	chromosome
A	2b1c5	stool	fimD	NODE_27_length_56611_cov_39.473326	30593-33229	chromosome
A	2b1c5	stool	fimC	NODE_27_length_56611_cov_39.473326	33296-34021	chromosome
A	2b1c5	stool	fimI	NODE_27_length_56611_cov_39.473326	34058-34597	chromosome
A	2b1c5	stool	fimA	NODE_27_length_56611_cov_39.473326	34662-35273	chromosome
A	2b1c5	stool	fimE	NODE_27_length_56611_cov_39.473326	35700-36294	chromosome
A	2b1c5	stool	fimB	NODE_27_length_56611_cov_39.473326	36771-37373	chromosome
A	2b1c5	stool	espX1	NODE_2_length_263219_cov_35.406089	58655-60075	chromosome
A	2b1c5	stool	espY1	NODE_2_length_263219_cov_35.406089	98221-99032	chromosome
A	2b1c5	stool	fdeC	NODE_34_length_42203_cov_37.597517	23696-27944	chromosome
A	2b1c5	stool	ykgK/ecpR	NODE_34_length_42203_cov_37.597517	30966-31556	chromosome
A	2b1c5	stool	yagZ/ecpA	NODE_34_length_42203_cov_37.597517	31631-32218	chromosome
A	2b1c5	stool	yagY/ecpB	NODE_34_length_42203_cov_37.597517	32276-32944	chromosome
A	2b1c5	stool	yagX/ecpC	NODE_34_length_42203_cov_37.597517	32970-35495	chromosome
A	2b1c5	stool	yagW/ecpD	NODE_34_length_42203_cov_37.597517	35485-37128	chromosome
A	2b1c5	stool	yagV/ecpE	NODE_34_length_42203_cov_37.597517	37052-37805	chromosome
A	2b1c5	stool	iss_12	NODE_40_length_35941_cov_61.894323	804-1144	plasmid
A	2b1c5	stool	iroB	NODE_40_length_35941_cov_61.894323	4243-5405	plasmid
A	2b1c5	stool	iroC	NODE_40_length_35941_cov_61.894323	5468-9205	plasmid
A	2b1c5	stool	iroD	NODE_40_length_35941_cov_61.894323	9309-10538	plasmid
A	2b1c5	stool	iroE	NODE_40_length_35941_cov_61.894323	10623-11579	plasmid
A	2b1c5	stool	iroN_6	NODE_40_length_35941_cov_61.894323	11624-13801	plasmid
A	2b1c5	stool	mchF_14	NODE_40_length_35941_cov_61.894323	18964-21078	plasmid
A	2b1c5	stool	cvaC	NODE_40_length_35941_cov_61.894323	21248-21559	plasmid
A	2b1c5	stool	cba_6	NODE_47_length_26248_cov_93.379313	16096-17631	plasmid
A	2b1c5	stool	cma_16	NODE_47_length_26248_cov_93.379313	18420-19235	plasmid
A	2b1c5	stool	etsC	NODE_48_length_26107_cov_66.223473	6917-8287	plasmid
A	2b1c5	stool	Episomal_ompT	NODE_48_length_26107_cov_66.223473	17967-18920	plasmid
A	2b1c5	stool	hlyF	NODE_48_length_26107_cov_66.223473	19341-20462	plasmid
A	2b1c5	stool	iucA	NODE_59_length_15675_cov_59.791127	7096-8883	plasmid
A	2b1c5	stool	iucB	NODE_59_length_15675_cov_59.791127	8884-9831	plasmid
A	2b1c5	stool	iucC	NODE_59_length_15675_cov_59.791127	9831-11573	plasmid
A	2b1c5	stool	iucD	NODE_59_length_15675_cov_59.791127	11570-12891	plasmid
A	2b1c5	stool	iutA	NODE_59_length_15675_cov_59.791127	12829-15130	plasmid
A	2b1c5	stool	traT	NODE_60_length_14767_cov_99.556705	4042-4773	plasmid
A	2b2c1	stool	gad_17	NODE_12_length_138553_cov_35.873181	42349-43749	chromosome
A	2b2c1	stool	hra	NODE_15_length_122524_cov_37.614329	47856-48596	chromosome
A	2b2c1	stool	entA	NODE_16_length_120961_cov_33.869077	100888-101634	chromosome
A	2b2c1	stool	entB	NODE_16_length_120961_cov_33.869077	101634-102491	chromosome
A	2b2c1	stool	entE	NODE_16_length_120961_cov_33.869077	102505-104115	chromosome
A	2b2c1	stool	entC	NODE_16_length_120961_cov_33.869077	104125-105312	chromosome
A	2b2c1	stool	fepB	NODE_16_length_120961_cov_33.869077	105675-106631	chromosome
A	2b2c1	stool	entS	NODE_16_length_120961_cov_33.869077	106635-107885	chromosome
A	2b2c1	stool	fepD	NODE_16_length_120961_cov_33.869077	107984-109000	chromosome
A	2b2c1	stool	fepG	NODE_16_length_120961_cov_33.869077	108997-109989	chromosome
A	2b2c1	stool	fepC	NODE_16_length_120961_cov_33.869077	109986-110801	chromosome
A	2b2c1	stool	entF	NODE_16_length_120961_cov_33.869077	112175-116028	chromosome
A	2b2c1	stool	fes	NODE_16_length_120961_cov_33.869077	116246-117448	chromosome
A	2b2c1	stool	fepA	NODE_16_length_120961_cov_33.869077	117691-119931	chromosome
A	2b2c1	stool	entD	NODE_16_length_120961_cov_33.869077	119956-120726	chromosome
A	2b2c1	stool	espL4	NODE_19_length_112977_cov_36.321241	7568-9754	chromosome
A	2b2c1	stool	espX4	NODE_19_length_112977_cov_36.321241	37970-39550	chromosome
A	2b2c1	stool	espX5	NODE_19_length_112977_cov_36.321241	69049-70341	chromosome
A	2b2c1	stool	gad_27	NODE_1_length_499250_cov_32.608986	18600-20000	chromosome
A	2b2c1	stool	malX	NODE_1_length_499250_cov_32.608986	141667-143259	chromosome
A	2b2c1	stool	espL1	NODE_1_length_499250_cov_32.608986	245479-247378	chromosome
A	2b2c1	stool	espR4	NODE_1_length_499250_cov_32.608986	452688-453823	chromosome
A	2b2c1	stool	aslA	NODE_24_length_88529_cov_37.662892	37918-39346	chromosome
A	2b2c1	stool	hlyF	NODE_25_length_68137_cov_66.576739	5694-6815	plasmid
A	2b2c1	stool	Episomal_ompT	NODE_25_length_68137_cov_66.576739	7236-8189	plasmid
A	2b2c1	stool	etsC	NODE_25_length_68137_cov_66.576739	17869-19239	plasmid
A	2b2c1	stool	iss_12	NODE_25_length_68137_cov_66.576739	27462-27802	plasmid
A	2b2c1	stool	iroB	NODE_25_length_68137_cov_66.576739	30901-32063	plasmid
A	2b2c1	stool	iroC	NODE_25_length_68137_cov_66.576739	32126-35863	plasmid
A	2b2c1	stool	iroD	NODE_25_length_68137_cov_66.576739	35967-37196	plasmid
A	2b2c1	stool	iroE	NODE_25_length_68137_cov_66.576739	37281-38237	plasmid
A	2b2c1	stool	iroN_6	NODE_25_length_68137_cov_66.576739	38282-40459	plasmid
A	2b2c1	stool	mchF_14	NODE_25_length_68137_cov_66.576739	45622-47736	plasmid
A	2b2c1	stool	cvaC	NODE_25_length_68137_cov_66.576739	47906-48217	plasmid
A	2b2c1	stool	fimH	NODE_27_length_56711_cov_37.635339	28665-29576	chromosome
A	2b2c1	stool	fimG	NODE_27_length_56711_cov_37.635339	29587-30090	chromosome
A	2b2c1	stool	fimF	NODE_27_length_56711_cov_37.635339	30103-30636	chromosome
A	2b2c1	stool	fimD	NODE_27_length_56711_cov_37.635339	30643-33279	chromosome
A	2b2c1	stool	fimC	NODE_27_length_56711_cov_37.635339	33346-34071	chromosome
A	2b2c1	stool	fimI	NODE_27_length_56711_cov_37.635339	34108-34647	chromosome
A	2b2c1	stool	fimA	NODE_27_length_56711_cov_37.635339	34712-35323	chromosome
A	2b2c1	stool	fimE	NODE_27_length_56711_cov_37.635339	35750-36344	chromosome
A	2b2c1	stool	fimB	NODE_27_length_56711_cov_37.635339	36821-37423	chromosome
A	2b2c1	stool	cma_16	NODE_37_length_17577_cov_83.196619	7062-7877	plasmid
A	2b2c1	stool	cba_6	NODE_37_length_17577_cov_83.196619	8666-10201	plasmid
A	2b2c1	stool	iucA	NODE_39_length_15775_cov_62.216449	7146-8933	plasmid
A	2b2c1	stool	iucB	NODE_39_length_15775_cov_62.216449	8934-9881	plasmid
A	2b2c1	stool	iucC	NODE_39_length_15775_cov_62.216449	9881-11623	plasmid
A	2b2c1	stool	iucD	NODE_39_length_15775_cov_62.216449	11620-12941	plasmid
A	2b2c1	stool	iutA	NODE_39_length_15775_cov_62.216449	12879-15180	plasmid
A	2b2c1	stool	yagV/ecpE	NODE_3_length_296247_cov_35.100047	46770-47523	chromosome
A	2b2c1	stool	yagW/ecpD	NODE_3_length_296247_cov_35.100047	47447-49090	chromosome
A	2b2c1	stool	yagX/ecpC	NODE_3_length_296247_cov_35.100047	49080-51605	chromosome
A	2b2c1	stool	yagY/ecpB	NODE_3_length_296247_cov_35.100047	51631-52299	chromosome
A	2b2c1	stool	yagZ/ecpA	NODE_3_length_296247_cov_35.100047	52357-52944	chromosome
A	2b2c1	stool	ykgK/ecpR	NODE_3_length_296247_cov_35.100047	53019-53609	chromosome
A	2b2c1	stool	fdeC	NODE_3_length_296247_cov_35.100047	56631-60879	chromosome
A	2b2c1	stool	traT	NODE_40_length_15279_cov_85.017093	4504-5235	plasmid
A	2b2c1	stool	espX1	NODE_4_length_274014_cov_36.499772	69315-70735	chromosome
A	2b2c1	stool	espY1	NODE_4_length_274014_cov_36.499772	108881-109692	chromosome
A	2b2c1	stool	ompA	NODE_5_length_267490_cov_34.322116	192908-193948	chromosome
A	2b2c3	stool	gad_17	NODE_12_length_138553_cov_42.628097	42349-43749	chromosome
A	2b2c3	stool	hra	NODE_15_length_122868_cov_45.010648	73929-74669	chromosome
A	2b2c3	stool	entA	NODE_16_length_120360_cov_40.239077	100287-101033	chromosome
A	2b2c3	stool	entB	NODE_16_length_120360_cov_40.239077	101033-101890	chromosome
A	2b2c3	stool	entE	NODE_16_length_120360_cov_40.239077	101904-103514	chromosome
A	2b2c3	stool	entC	NODE_16_length_120360_cov_40.239077	103524-104711	chromosome
A	2b2c3	stool	fepB	NODE_16_length_120360_cov_40.239077	105074-106030	chromosome
A	2b2c3	stool	entS	NODE_16_length_120360_cov_40.239077	106034-107284	chromosome
A	2b2c3	stool	fepD	NODE_16_length_120360_cov_40.239077	107383-108399	chromosome
A	2b2c3	stool	fepG	NODE_16_length_120360_cov_40.239077	108396-109388	chromosome
A	2b2c3	stool	fepC	NODE_16_length_120360_cov_40.239077	109385-110200	chromosome
A	2b2c3	stool	entF	NODE_16_length_120360_cov_40.239077	111574-115427	chromosome
A	2b2c3	stool	fes	NODE_16_length_120360_cov_40.239077	115645-116847	chromosome
A	2b2c3	stool	fepA	NODE_16_length_120360_cov_40.239077	117090-119330	chromosome
A	2b2c3	stool	entD	NODE_16_length_120360_cov_40.239077	119355-120125	chromosome
A	2b2c3	stool	espX5	NODE_19_length_113100_cov_42.573234	42637-43929	chromosome
A	2b2c3	stool	espX4	NODE_19_length_113100_cov_42.573234	73428-75008	chromosome
A	2b2c3	stool	espL4	NODE_19_length_113100_cov_42.573234	103224-105410	chromosome
A	2b2c3	stool	espR4	NODE_1_length_499250_cov_39.386770	45428-46563	chromosome
A	2b2c3	stool	espL1	NODE_1_length_499250_cov_39.386770	251873-253772	chromosome
A	2b2c3	stool	malX	NODE_1_length_499250_cov_39.386770	355992-357584	chromosome
A	2b2c3	stool	gad_27	NODE_1_length_499250_cov_39.386770	479251-480651	chromosome
A	2b2c3	stool	aslA	NODE_24_length_88529_cov_44.887514	49184-50612	chromosome
A	2b2c3	stool	cvaC	NODE_26_length_62649_cov_70.428505	14433-14744	plasmid
A	2b2c3	stool	mchF_14	NODE_26_length_62649_cov_70.428505	14914-17028	plasmid
A	2b2c3	stool	iroN_6	NODE_26_length_62649_cov_70.428505	22191-24368	plasmid
A	2b2c3	stool	iroE	NODE_26_length_62649_cov_70.428505	24413-25369	plasmid
A	2b2c3	stool	iroD	NODE_26_length_62649_cov_70.428505	25454-26683	plasmid
A	2b2c3	stool	iroC	NODE_26_length_62649_cov_70.428505	26787-30524	plasmid
A	2b2c3	stool	iroB	NODE_26_length_62649_cov_70.428505	30587-31749	plasmid
A	2b2c3	stool	iss_12	NODE_26_length_62649_cov_70.428505	34848-35188	plasmid
A	2b2c3	stool	etsC	NODE_26_length_62649_cov_70.428505	43411-44781	plasmid
A	2b2c3	stool	Episomal_ompT	NODE_26_length_62649_cov_70.428505	54461-55414	plasmid
A	2b2c3	stool	hlyF	NODE_26_length_62649_cov_70.428505	55835-56956	plasmid
A	2b2c3	stool	fimB	NODE_27_length_56711_cov_45.230631	19289-19891	chromosome
A	2b2c3	stool	fimE	NODE_27_length_56711_cov_45.230631	20368-20962	chromosome
A	2b2c3	stool	fimA	NODE_27_length_56711_cov_45.230631	21389-22000	chromosome
A	2b2c3	stool	fimI	NODE_27_length_56711_cov_45.230631	22065-22604	chromosome
A	2b2c3	stool	fimC	NODE_27_length_56711_cov_45.230631	22641-23366	chromosome
A	2b2c3	stool	fimD	NODE_27_length_56711_cov_45.230631	23433-26069	chromosome
A	2b2c3	stool	fimF	NODE_27_length_56711_cov_45.230631	26076-26609	chromosome
A	2b2c3	stool	fimG	NODE_27_length_56711_cov_45.230631	26622-27125	chromosome
A	2b2c3	stool	fimH	NODE_27_length_56711_cov_45.230631	27136-28047	chromosome
A	2b2c3	stool	cma_16	NODE_37_length_17577_cov_93.289169	7062-7877	plasmid
A	2b2c3	stool	cba_6	NODE_37_length_17577_cov_93.289169	8666-10201	plasmid
A	2b2c3	stool	iutA	NODE_39_length_15775_cov_69.788216	596-2897	plasmid
A	2b2c3	stool	iucD	NODE_39_length_15775_cov_69.788216	2835-4156	plasmid
A	2b2c3	stool	iucC	NODE_39_length_15775_cov_69.788216	4153-5895	plasmid
A	2b2c3	stool	iucB	NODE_39_length_15775_cov_69.788216	5895-6842	plasmid
A	2b2c3	stool	iucA	NODE_39_length_15775_cov_69.788216	6843-8630	plasmid
A	2b2c3	stool	fdeC	NODE_3_length_296247_cov_41.037833	235369-239617	chromosome
A	2b2c3	stool	ykgK/ecpR	NODE_3_length_296247_cov_41.037833	242639-243229	chromosome
A	2b2c3	stool	yagZ/ecpA	NODE_3_length_296247_cov_41.037833	243304-243891	chromosome
A	2b2c3	stool	yagY/ecpB	NODE_3_length_296247_cov_41.037833	243949-244617	chromosome
A	2b2c3	stool	yagX/ecpC	NODE_3_length_296247_cov_41.037833	244643-247168	chromosome
A	2b2c3	stool	yagW/ecpD	NODE_3_length_296247_cov_41.037833	247158-248801	chromosome
A	2b2c3	stool	yagV/ecpE	NODE_3_length_296247_cov_41.037833	248725-249478	chromosome
A	2b2c3	stool	traT	NODE_40_length_13203_cov_95.748088	7969-8700	plasmid
A	2b2c3	stool	espY1	NODE_4_length_274027_cov_43.032012	164323-165134	chromosome
A	2b2c3	stool	espX1	NODE_4_length_274027_cov_43.032012	203280-204700	chromosome
A	2b2c3	stool	ompA	NODE_5_length_267490_cov_41.418016	192908-193948	chromosome
A	2b2c4	stool	hra	NODE_13_length_122639_cov_38.478892	47971-48711	chromosome
A	2b2c4	stool	entA	NODE_14_length_121376_cov_36.365587	101303-102049	chromosome
A	2b2c4	stool	entB	NODE_14_length_121376_cov_36.365587	102049-102906	chromosome
A	2b2c4	stool	entE	NODE_14_length_121376_cov_36.365587	102920-104530	chromosome
A	2b2c4	stool	entC	NODE_14_length_121376_cov_36.365587	104540-105727	chromosome
A	2b2c4	stool	fepB	NODE_14_length_121376_cov_36.365587	106090-107046	chromosome
A	2b2c4	stool	entS	NODE_14_length_121376_cov_36.365587	107050-108300	chromosome
A	2b2c4	stool	fepD	NODE_14_length_121376_cov_36.365587	108399-109415	chromosome
A	2b2c4	stool	fepG	NODE_14_length_121376_cov_36.365587	109412-110404	chromosome
A	2b2c4	stool	fepC	NODE_14_length_121376_cov_36.365587	110401-111216	chromosome
A	2b2c4	stool	entF	NODE_14_length_121376_cov_36.365587	112590-116443	chromosome
A	2b2c4	stool	fes	NODE_14_length_121376_cov_36.365587	116661-117863	chromosome
A	2b2c4	stool	fepA	NODE_14_length_121376_cov_36.365587	118106-120346	chromosome
A	2b2c4	stool	entD	NODE_14_length_121376_cov_36.365587	120371-121141	chromosome
A	2b2c4	stool	espX5	NODE_18_length_112977_cov_38.644634	42637-43929	chromosome
A	2b2c4	stool	espX4	NODE_18_length_112977_cov_38.644634	73428-75008	chromosome
A	2b2c4	stool	espL4	NODE_18_length_112977_cov_38.644634	103224-105410	chromosome
A	2b2c4	stool	malX	NODE_1_length_479620_cov_35.294480	122037-123629	chromosome
A	2b2c4	stool	espL1	NODE_1_length_479620_cov_35.294480	225849-227748	chromosome
A	2b2c4	stool	espR4	NODE_1_length_479620_cov_35.294480	433058-434193	chromosome
A	2b2c4	stool	aslA	NODE_23_length_88529_cov_40.788953	49184-50612	chromosome
A	2b2c4	stool	fimH	NODE_26_length_56711_cov_39.292556	28665-29576	chromosome
A	2b2c4	stool	fimG	NODE_26_length_56711_cov_39.292556	29587-30090	chromosome
A	2b2c4	stool	fimF	NODE_26_length_56711_cov_39.292556	30103-30636	chromosome
A	2b2c4	stool	fimD	NODE_26_length_56711_cov_39.292556	30643-33279	chromosome
A	2b2c4	stool	fimC	NODE_26_length_56711_cov_39.292556	33346-34071	chromosome
A	2b2c4	stool	fimI	NODE_26_length_56711_cov_39.292556	34108-34647	chromosome
A	2b2c4	stool	fimA	NODE_26_length_56711_cov_39.292556	34712-35323	chromosome
A	2b2c4	stool	fimE	NODE_26_length_56711_cov_39.292556	35750-36344	chromosome
A	2b2c4	stool	fimB	NODE_26_length_56711_cov_39.292556	36821-37423	chromosome
A	2b2c4	stool	iss_12	NODE_29_length_41289_cov_63.509475	614-954	plasmid
A	2b2c4	stool	iroB	NODE_29_length_41289_cov_63.509475	4053-5215	plasmid
A	2b2c4	stool	iroC	NODE_29_length_41289_cov_63.509475	5278-9015	plasmid
A	2b2c4	stool	iroD	NODE_29_length_41289_cov_63.509475	9119-10348	plasmid
A	2b2c4	stool	iroE	NODE_29_length_41289_cov_63.509475	10433-11389	plasmid
A	2b2c4	stool	iroN_6	NODE_29_length_41289_cov_63.509475	11434-13611	plasmid
A	2b2c4	stool	mchF_14	NODE_29_length_41289_cov_63.509475	18774-20888	plasmid
A	2b2c4	stool	cvaC	NODE_29_length_41289_cov_63.509475	21058-21369	plasmid
A	2b2c4	stool	cma_16	NODE_36_length_26348_cov_80.630830	7064-7879	plasmid
A	2b2c4	stool	cba_6	NODE_36_length_26348_cov_80.630830	8668-10203	plasmid
A	2b2c4	stool	hlyF	NODE_37_length_25772_cov_59.447417	5696-6817	plasmid
A	2b2c4	stool	Episomal_ompT	NODE_37_length_25772_cov_59.447417	7238-8191	plasmid
A	2b2c4	stool	etsC	NODE_37_length_25772_cov_59.447417	17871-19241	plasmid
A	2b2c4	stool	ompA	NODE_3_length_267490_cov_37.288323	73543-74583	chromosome
A	2b2c4	stool	iucA	NODE_45_length_15775_cov_58.952262	7146-8933	plasmid
A	2b2c4	stool	iucB	NODE_45_length_15775_cov_58.952262	8934-9881	plasmid
A	2b2c4	stool	iucC	NODE_45_length_15775_cov_58.952262	9881-11623	plasmid
A	2b2c4	stool	iucD	NODE_45_length_15775_cov_58.952262	11620-12941	plasmid
A	2b2c4	stool	iutA	NODE_45_length_15775_cov_58.952262	12879-15180	plasmid
A	2b2c4	stool	traT	NODE_46_length_14867_cov_79.143555	4092-4823	plasmid
A	2b2c4	stool	yagV/ecpE	NODE_4_length_266674_cov_37.226917	46770-47523	chromosome
A	2b2c4	stool	yagW/ecpD	NODE_4_length_266674_cov_37.226917	47447-49090	chromosome
A	2b2c4	stool	yagX/ecpC	NODE_4_length_266674_cov_37.226917	49080-51605	chromosome
A	2b2c4	stool	yagY/ecpB	NODE_4_length_266674_cov_37.226917	51631-52299	chromosome
A	2b2c4	stool	yagZ/ecpA	NODE_4_length_266674_cov_37.226917	52357-52944	chromosome
A	2b2c4	stool	ykgK/ecpR	NODE_4_length_266674_cov_37.226917	53019-53609	chromosome
A	2b2c4	stool	fdeC	NODE_4_length_266674_cov_37.226917	56631-60879	chromosome
A	2b2c4	stool	espX1	NODE_5_length_264369_cov_39.194526	59091-60511	chromosome
A	2b2c4	stool	espY1	NODE_5_length_264369_cov_39.194526	98657-99468	chromosome
A	2b2c5	stool	gad_17	NODE_11_length_138553_cov_30.789837	94805-96205	chromosome
A	2b2c5	stool	hra	NODE_14_length_122866_cov_33.425749	73927-74667	chromosome
A	2b2c5	stool	entD	NODE_15_length_120360_cov_29.818153	236-1006	chromosome
A	2b2c5	stool	fepA	NODE_15_length_120360_cov_29.818153	1031-3271	chromosome
A	2b2c5	stool	fes	NODE_15_length_120360_cov_29.818153	3514-4716	chromosome
A	2b2c5	stool	entF	NODE_15_length_120360_cov_29.818153	4934-8787	chromosome
A	2b2c5	stool	fepC	NODE_15_length_120360_cov_29.818153	10161-10976	chromosome
A	2b2c5	stool	fepG	NODE_15_length_120360_cov_29.818153	10973-11965	chromosome
A	2b2c5	stool	fepD	NODE_15_length_120360_cov_29.818153	11962-12978	chromosome
A	2b2c5	stool	entS	NODE_15_length_120360_cov_29.818153	13077-14327	chromosome
A	2b2c5	stool	fepB	NODE_15_length_120360_cov_29.818153	14331-15287	chromosome
A	2b2c5	stool	entC	NODE_15_length_120360_cov_29.818153	15650-16837	chromosome
A	2b2c5	stool	entE	NODE_15_length_120360_cov_29.818153	16847-18457	chromosome
A	2b2c5	stool	entB	NODE_15_length_120360_cov_29.818153	18471-19328	chromosome
A	2b2c5	stool	entA	NODE_15_length_120360_cov_29.818153	19328-20074	chromosome
A	2b2c5	stool	espL4	NODE_18_length_112977_cov_31.128640	7568-9754	chromosome
A	2b2c5	stool	espX4	NODE_18_length_112977_cov_31.128640	37970-39550	chromosome
A	2b2c5	stool	espX5	NODE_18_length_112977_cov_31.128640	69049-70341	chromosome
A	2b2c5	stool	gad_27	NODE_1_length_499249_cov_28.855166	18600-20000	chromosome
A	2b2c5	stool	malX	NODE_1_length_499249_cov_28.855166	141667-143259	chromosome
A	2b2c5	stool	espL1	NODE_1_length_499249_cov_28.855166	245479-247378	chromosome
A	2b2c5	stool	espR4	NODE_1_length_499249_cov_28.855166	452688-453823	chromosome
A	2b2c5	stool	aslA	NODE_23_length_89162_cov_33.265940	49817-51245	chromosome
A	2b2c5	stool	cvaC	NODE_26_length_62649_cov_55.124388	14433-14744	plasmid
A	2b2c5	stool	mchF_14	NODE_26_length_62649_cov_55.124388	14914-17028	plasmid
A	2b2c5	stool	iroN_6	NODE_26_length_62649_cov_55.124388	22191-24368	plasmid
A	2b2c5	stool	iroE	NODE_26_length_62649_cov_55.124388	24413-25369	plasmid
A	2b2c5	stool	iroD	NODE_26_length_62649_cov_55.124388	25454-26683	plasmid
A	2b2c5	stool	iroC	NODE_26_length_62649_cov_55.124388	26787-30524	plasmid
A	2b2c5	stool	iroB	NODE_26_length_62649_cov_55.124388	30587-31749	plasmid
A	2b2c5	stool	iss_12	NODE_26_length_62649_cov_55.124388	34848-35188	plasmid
A	2b2c5	stool	etsC	NODE_26_length_62649_cov_55.124388	43411-44781	plasmid
A	2b2c5	stool	Episomal_ompT	NODE_26_length_62649_cov_55.124388	54461-55414	plasmid
A	2b2c5	stool	hlyF	NODE_26_length_62649_cov_55.124388	55835-56956	plasmid
A	2b2c5	stool	fimH	NODE_28_length_56711_cov_32.302400	28665-29576	chromosome
A	2b2c5	stool	fimG	NODE_28_length_56711_cov_32.302400	29587-30090	chromosome
A	2b2c5	stool	fimF	NODE_28_length_56711_cov_32.302400	30103-30636	chromosome
A	2b2c5	stool	fimD	NODE_28_length_56711_cov_32.302400	30643-33279	chromosome
A	2b2c5	stool	fimC	NODE_28_length_56711_cov_32.302400	33346-34071	chromosome
A	2b2c5	stool	fimI	NODE_28_length_56711_cov_32.302400	34108-34647	chromosome
A	2b2c5	stool	fimA	NODE_28_length_56711_cov_32.302400	34712-35323	chromosome
A	2b2c5	stool	fimE	NODE_28_length_56711_cov_32.302400	35750-36344	chromosome
A	2b2c5	stool	fimB	NODE_28_length_56711_cov_32.302400	36821-37423	chromosome
A	2b2c5	stool	yagV/ecpE	NODE_3_length_296247_cov_29.738728	46770-47523	chromosome
A	2b2c5	stool	yagW/ecpD	NODE_3_length_296247_cov_29.738728	47447-49090	chromosome
A	2b2c5	stool	yagX/ecpC	NODE_3_length_296247_cov_29.738728	49080-51605	chromosome
A	2b2c5	stool	yagY/ecpB	NODE_3_length_296247_cov_29.738728	51631-52299	chromosome
A	2b2c5	stool	yagZ/ecpA	NODE_3_length_296247_cov_29.738728	52357-52944	chromosome
A	2b2c5	stool	ykgK/ecpR	NODE_3_length_296247_cov_29.738728	53019-53609	chromosome
A	2b2c5	stool	fdeC	NODE_3_length_296247_cov_29.738728	56631-60879	chromosome
A	2b2c5	stool	cba_6	NODE_40_length_17579_cov_69.177286	7377-8912	plasmid
A	2b2c5	stool	cma_16	NODE_40_length_17579_cov_69.177286	9701-10516	plasmid
A	2b2c5	stool	iutA	NODE_41_length_15775_cov_54.858257	596-2897	plasmid
A	2b2c5	stool	iucD	NODE_41_length_15775_cov_54.858257	2835-4156	plasmid
A	2b2c5	stool	iucC	NODE_41_length_15775_cov_54.858257	4153-5895	plasmid
A	2b2c5	stool	iucB	NODE_41_length_15775_cov_54.858257	5895-6842	plasmid
A	2b2c5	stool	iucA	NODE_41_length_15775_cov_54.858257	6843-8630	plasmid
A	2b2c5	stool	traT	NODE_42_length_15279_cov_74.333223	4504-5235	plasmid
A	2b2c5	stool	espX1	NODE_4_length_274027_cov_31.678992	69328-70748	chromosome
A	2b2c5	stool	espY1	NODE_4_length_274027_cov_31.678992	108894-109705	chromosome
A	2b2c5	stool	ompA	NODE_5_length_267490_cov_29.993107	192908-193948	chromosome
A	2b3c1	stool	hra	NODE_13_length_122868_cov_25.852893	73929-74669	chromosome
A	2b3c1	stool	espL4	NODE_15_length_112977_cov_25.723810	7568-9754	chromosome
A	2b3c1	stool	espX4	NODE_15_length_112977_cov_25.723810	37970-39550	chromosome
A	2b3c1	stool	espX5	NODE_15_length_112977_cov_25.723810	69049-70341	chromosome
A	2b3c1	stool	entD	NODE_17_length_110415_cov_23.848034	235-1005	chromosome
A	2b3c1	stool	fepA	NODE_17_length_110415_cov_23.848034	1030-3270	chromosome
A	2b3c1	stool	fes	NODE_17_length_110415_cov_23.848034	3513-4715	chromosome
A	2b3c1	stool	entF	NODE_17_length_110415_cov_23.848034	4933-8786	chromosome
A	2b3c1	stool	fepC	NODE_17_length_110415_cov_23.848034	10160-10975	chromosome
A	2b3c1	stool	fepG	NODE_17_length_110415_cov_23.848034	10972-11964	chromosome
A	2b3c1	stool	fepD	NODE_17_length_110415_cov_23.848034	11961-12977	chromosome
A	2b3c1	stool	entS	NODE_17_length_110415_cov_23.848034	13076-14326	chromosome
A	2b3c1	stool	fepB	NODE_17_length_110415_cov_23.848034	14330-15286	chromosome
A	2b3c1	stool	entC	NODE_17_length_110415_cov_23.848034	15649-16836	chromosome
A	2b3c1	stool	entE	NODE_17_length_110415_cov_23.848034	16846-18456	chromosome
A	2b3c1	stool	entB	NODE_17_length_110415_cov_23.848034	18470-19327	chromosome
A	2b3c1	stool	entA	NODE_17_length_110415_cov_23.848034	19327-20073	chromosome
A	2b3c1	stool	espR4	NODE_1_length_479891_cov_22.744443	45428-46563	chromosome
A	2b3c1	stool	espL1	NODE_1_length_479891_cov_22.744443	251873-253772	chromosome
A	2b3c1	stool	malX	NODE_1_length_479891_cov_22.744443	355992-357584	chromosome
A	2b3c1	stool	aslA	NODE_23_length_89162_cov_27.262447	49817-51245	chromosome
A	2b3c1	stool	fimH	NODE_27_length_56267_cov_25.930958	28665-29576	chromosome
A	2b3c1	stool	fimG	NODE_27_length_56267_cov_25.930958	29587-30090	chromosome
A	2b3c1	stool	fimF	NODE_27_length_56267_cov_25.930958	30103-30636	chromosome
A	2b3c1	stool	fimD	NODE_27_length_56267_cov_25.930958	30643-33279	chromosome
A	2b3c1	stool	fimC	NODE_27_length_56267_cov_25.930958	33346-34071	chromosome
A	2b3c1	stool	fimI	NODE_27_length_56267_cov_25.930958	34108-34647	chromosome
A	2b3c1	stool	fimA	NODE_27_length_56267_cov_25.930958	34712-35323	chromosome
A	2b3c1	stool	fimE	NODE_27_length_56267_cov_25.930958	35750-36344	chromosome
A	2b3c1	stool	fimB	NODE_27_length_56267_cov_25.930958	36821-37423	chromosome
A	2b3c1	stool	cvaC	NODE_28_length_54468_cov_42.735504	19921-20232	plasmid
A	2b3c1	stool	mchF_14	NODE_28_length_54468_cov_42.735504	20402-22516	plasmid
A	2b3c1	stool	iroN_6	NODE_28_length_54468_cov_42.735504	27679-29856	plasmid
A	2b3c1	stool	iroE	NODE_28_length_54468_cov_42.735504	29901-30857	plasmid
A	2b3c1	stool	iroD	NODE_28_length_54468_cov_42.735504	30942-32171	plasmid
A	2b3c1	stool	iroC	NODE_28_length_54468_cov_42.735504	32275-36012	plasmid
A	2b3c1	stool	iroB	NODE_28_length_54468_cov_42.735504	36075-37237	plasmid
A	2b3c1	stool	iss_12	NODE_28_length_54468_cov_42.735504	40336-40676	plasmid
A	2b3c1	stool	etsC	NODE_28_length_54468_cov_42.735504	48899-50269	plasmid
A	2b3c1	stool	espX1	NODE_3_length_274014_cov_26.062340	69315-70735	chromosome
A	2b3c1	stool	espY1	NODE_3_length_274014_cov_26.062340	108881-109692	chromosome
A	2b3c1	stool	cma_16	NODE_42_length_17377_cov_52.978377	7062-7877	plasmid
A	2b3c1	stool	cba_6	NODE_42_length_17377_cov_52.978377	8666-10201	plasmid
A	2b3c1	stool	iutA	NODE_43_length_15775_cov_40.538280	596-2897	plasmid
A	2b3c1	stool	iucD	NODE_43_length_15775_cov_40.538280	2835-4156	plasmid
A	2b3c1	stool	iucC	NODE_43_length_15775_cov_40.538280	4153-5895	plasmid
A	2b3c1	stool	iucB	NODE_43_length_15775_cov_40.538280	5895-6842	plasmid
A	2b3c1	stool	iucA	NODE_43_length_15775_cov_40.538280	6843-8630	plasmid
A	2b3c1	stool	traT	NODE_44_length_15279_cov_53.344641	4504-5235	plasmid
A	2b3c1	stool	hlyF	NODE_48_length_11610_cov_37.604023	5694-6815	plasmid
A	2b3c1	stool	Episomal_ompT	NODE_48_length_11610_cov_37.604023	7236-8189	plasmid
A	2b3c1	stool	ompA	NODE_4_length_267490_cov_23.970602	73543-74583	chromosome
A	2b3c1	stool	fdeC	NODE_5_length_266674_cov_24.674838	205796-210044	chromosome
A	2b3c1	stool	ykgK/ecpR	NODE_5_length_266674_cov_24.674838	213066-213656	chromosome
A	2b3c1	stool	yagZ/ecpA	NODE_5_length_266674_cov_24.674838	213731-214318	chromosome
A	2b3c1	stool	yagY/ecpB	NODE_5_length_266674_cov_24.674838	214376-215044	chromosome
A	2b3c1	stool	yagX/ecpC	NODE_5_length_266674_cov_24.674838	215070-217595	chromosome
A	2b3c1	stool	yagW/ecpD	NODE_5_length_266674_cov_24.674838	217585-219228	chromosome
A	2b3c1	stool	yagV/ecpE	NODE_5_length_266674_cov_24.674838	219152-219905	chromosome
A	2b3c2	stool	gad_17	NODE_12_length_138553_cov_47.291282	42349-43749	chromosome
A	2b3c2	stool	hra	NODE_15_length_122639_cov_47.252228	73929-74669	chromosome
A	2b3c2	stool	entD	NODE_16_length_120962_cov_43.865643	236-1006	chromosome
A	2b3c2	stool	fepA	NODE_16_length_120962_cov_43.865643	1031-3271	chromosome
A	2b3c2	stool	fes	NODE_16_length_120962_cov_43.865643	3514-4716	chromosome
A	2b3c2	stool	entF	NODE_16_length_120962_cov_43.865643	4934-8787	chromosome
A	2b3c2	stool	fepC	NODE_16_length_120962_cov_43.865643	10161-10976	chromosome
A	2b3c2	stool	fepG	NODE_16_length_120962_cov_43.865643	10973-11965	chromosome
A	2b3c2	stool	fepD	NODE_16_length_120962_cov_43.865643	11962-12978	chromosome
A	2b3c2	stool	entS	NODE_16_length_120962_cov_43.865643	13077-14327	chromosome
A	2b3c2	stool	fepB	NODE_16_length_120962_cov_43.865643	14331-15287	chromosome
A	2b3c2	stool	entC	NODE_16_length_120962_cov_43.865643	15650-16837	chromosome
A	2b3c2	stool	entE	NODE_16_length_120962_cov_43.865643	16847-18457	chromosome
A	2b3c2	stool	entB	NODE_16_length_120962_cov_43.865643	18471-19328	chromosome
A	2b3c2	stool	entA	NODE_16_length_120962_cov_43.865643	19328-20074	chromosome
A	2b3c2	stool	espL4	NODE_19_length_112977_cov_47.198423	7568-9754	chromosome
A	2b3c2	stool	espX4	NODE_19_length_112977_cov_47.198423	37970-39550	chromosome
A	2b3c2	stool	espX5	NODE_19_length_112977_cov_47.198423	69049-70341	chromosome
A	2b3c2	stool	espR4	NODE_1_length_479620_cov_41.835366	45428-46563	chromosome
A	2b3c2	stool	espL1	NODE_1_length_479620_cov_41.835366	251873-253772	chromosome
A	2b3c2	stool	malX	NODE_1_length_479620_cov_41.835366	355992-357584	chromosome
A	2b3c2	stool	aslA	NODE_23_length_89162_cov_51.968069	37918-39346	chromosome
A	2b3c2	stool	hlyF	NODE_24_length_68139_cov_78.975990	5696-6817	plasmid
A	2b3c2	stool	Episomal_ompT	NODE_24_length_68139_cov_78.975990	7238-8191	plasmid
A	2b3c2	stool	etsC	NODE_24_length_68139_cov_78.975990	17871-19241	plasmid
A	2b3c2	stool	iss_12	NODE_24_length_68139_cov_78.975990	27464-27804	plasmid
A	2b3c2	stool	iroB	NODE_24_length_68139_cov_78.975990	30903-32065	plasmid
A	2b3c2	stool	iroC	NODE_24_length_68139_cov_78.975990	32128-35865	plasmid
A	2b3c2	stool	iroD	NODE_24_length_68139_cov_78.975990	35969-37198	plasmid
A	2b3c2	stool	iroE	NODE_24_length_68139_cov_78.975990	37283-38239	plasmid
A	2b3c2	stool	iroN_6	NODE_24_length_68139_cov_78.975990	38284-40461	plasmid
A	2b3c2	stool	mchF_14	NODE_24_length_68139_cov_78.975990	45624-47738	plasmid
A	2b3c2	stool	cvaC	NODE_24_length_68139_cov_78.975990	47908-48219	plasmid
A	2b3c2	stool	fimB	NODE_26_length_56711_cov_48.690867	19289-19891	chromosome
A	2b3c2	stool	fimE	NODE_26_length_56711_cov_48.690867	20368-20962	chromosome
A	2b3c2	stool	fimA	NODE_26_length_56711_cov_48.690867	21389-22000	chromosome
A	2b3c2	stool	fimI	NODE_26_length_56711_cov_48.690867	22065-22604	chromosome
A	2b3c2	stool	fimC	NODE_26_length_56711_cov_48.690867	22641-23366	chromosome
A	2b3c2	stool	fimD	NODE_26_length_56711_cov_48.690867	23433-26069	chromosome
A	2b3c2	stool	fimF	NODE_26_length_56711_cov_48.690867	26076-26609	chromosome
A	2b3c2	stool	fimG	NODE_26_length_56711_cov_48.690867	26622-27125	chromosome
A	2b3c2	stool	fimH	NODE_26_length_56711_cov_48.690867	27136-28047	chromosome
A	2b3c2	stool	ompA	NODE_3_length_267490_cov_44.431219	192908-193948	chromosome
A	2b3c2	stool	cba_6	NODE_41_length_17577_cov_97.787507	7377-8912	plasmid
A	2b3c2	stool	cma_16	NODE_41_length_17577_cov_97.787507	9701-10516	plasmid
A	2b3c2	stool	iucA	NODE_42_length_15775_cov_76.205202	7146-8933	plasmid
A	2b3c2	stool	iucB	NODE_42_length_15775_cov_76.205202	8934-9881	plasmid
A	2b3c2	stool	iucC	NODE_42_length_15775_cov_76.205202	9881-11623	plasmid
A	2b3c2	stool	iucD	NODE_42_length_15775_cov_76.205202	11620-12941	plasmid
A	2b3c2	stool	iutA	NODE_42_length_15775_cov_76.205202	12879-15180	plasmid
A	2b3c2	stool	traT	NODE_43_length_15279_cov_103.919813	10045-10776	plasmid
A	2b3c2	stool	fdeC	NODE_4_length_266674_cov_45.418759	205796-210044	chromosome
A	2b3c2	stool	ykgK/ecpR	NODE_4_length_266674_cov_45.418759	213066-213656	chromosome
A	2b3c2	stool	yagZ/ecpA	NODE_4_length_266674_cov_45.418759	213731-214318	chromosome
A	2b3c2	stool	yagY/ecpB	NODE_4_length_266674_cov_45.418759	214376-215044	chromosome
A	2b3c2	stool	yagX/ecpC	NODE_4_length_266674_cov_45.418759	215070-217595	chromosome
A	2b3c2	stool	yagW/ecpD	NODE_4_length_266674_cov_45.418759	217585-219228	chromosome
A	2b3c2	stool	yagV/ecpE	NODE_4_length_266674_cov_45.418759	219152-219905	chromosome
A	2b3c2	stool	espX1	NODE_5_length_263790_cov_47.381127	59091-60511	chromosome
A	2b3c2	stool	espY1	NODE_5_length_263790_cov_47.381127	98657-99468	chromosome
A	2b3c3	stool	hra	NODE_13_length_122639_cov_57.961392	47971-48711	chromosome
A	2b3c3	stool	entA	NODE_14_length_120962_cov_49.237266	100889-101635	chromosome
A	2b3c3	stool	entB	NODE_14_length_120962_cov_49.237266	101635-102492	chromosome
A	2b3c3	stool	entE	NODE_14_length_120962_cov_49.237266	102506-104116	chromosome
A	2b3c3	stool	entC	NODE_14_length_120962_cov_49.237266	104126-105313	chromosome
A	2b3c3	stool	fepB	NODE_14_length_120962_cov_49.237266	105676-106632	chromosome
A	2b3c3	stool	entS	NODE_14_length_120962_cov_49.237266	106636-107886	chromosome
A	2b3c3	stool	fepD	NODE_14_length_120962_cov_49.237266	107985-109001	chromosome
A	2b3c3	stool	fepG	NODE_14_length_120962_cov_49.237266	108998-109990	chromosome
A	2b3c3	stool	fepC	NODE_14_length_120962_cov_49.237266	109987-110802	chromosome
A	2b3c3	stool	entF	NODE_14_length_120962_cov_49.237266	112176-116029	chromosome
A	2b3c3	stool	fes	NODE_14_length_120962_cov_49.237266	116247-117449	chromosome
A	2b3c3	stool	fepA	NODE_14_length_120962_cov_49.237266	117692-119932	chromosome
A	2b3c3	stool	entD	NODE_14_length_120962_cov_49.237266	119957-120727	chromosome
A	2b3c3	stool	espL4	NODE_17_length_112977_cov_58.802561	7568-9754	chromosome
A	2b3c3	stool	espX4	NODE_17_length_112977_cov_58.802561	37970-39550	chromosome
A	2b3c3	stool	espX5	NODE_17_length_112977_cov_58.802561	69049-70341	chromosome
A	2b3c3	stool	espR4	NODE_1_length_480076_cov_45.886673	45428-46563	chromosome
A	2b3c3	stool	espL1	NODE_1_length_480076_cov_45.886673	251873-253772	chromosome
A	2b3c3	stool	malX	NODE_1_length_480076_cov_45.886673	355992-357584	chromosome
A	2b3c3	stool	aslA	NODE_23_length_88529_cov_62.648108	49184-50612	chromosome
A	2b3c3	stool	cvaC	NODE_24_length_68137_cov_88.183473	19921-20232	plasmid
A	2b3c3	stool	mchF_14	NODE_24_length_68137_cov_88.183473	20402-22516	plasmid
A	2b3c3	stool	iroN_6	NODE_24_length_68137_cov_88.183473	27679-29856	plasmid
A	2b3c3	stool	iroE	NODE_24_length_68137_cov_88.183473	29901-30857	plasmid
A	2b3c3	stool	iroD	NODE_24_length_68137_cov_88.183473	30942-32171	plasmid
A	2b3c3	stool	iroC	NODE_24_length_68137_cov_88.183473	32275-36012	plasmid
A	2b3c3	stool	iroB	NODE_24_length_68137_cov_88.183473	36075-37237	plasmid
A	2b3c3	stool	iss_12	NODE_24_length_68137_cov_88.183473	40336-40676	plasmid
A	2b3c3	stool	etsC	NODE_24_length_68137_cov_88.183473	48899-50269	plasmid
A	2b3c3	stool	Episomal_ompT	NODE_24_length_68137_cov_88.183473	59949-60902	plasmid
A	2b3c3	stool	hlyF	NODE_24_length_68137_cov_88.183473	61323-62444	plasmid
A	2b3c3	stool	fimB	NODE_27_length_56711_cov_57.639562	19289-19891	chromosome
A	2b3c3	stool	fimE	NODE_27_length_56711_cov_57.639562	20368-20962	chromosome
A	2b3c3	stool	fimA	NODE_27_length_56711_cov_57.639562	21389-22000	chromosome
A	2b3c3	stool	fimI	NODE_27_length_56711_cov_57.639562	22065-22604	chromosome
A	2b3c3	stool	fimC	NODE_27_length_56711_cov_57.639562	22641-23366	chromosome
A	2b3c3	stool	fimD	NODE_27_length_56711_cov_57.639562	23433-26069	chromosome
A	2b3c3	stool	fimF	NODE_27_length_56711_cov_57.639562	26076-26609	chromosome
A	2b3c3	stool	fimG	NODE_27_length_56711_cov_57.639562	26622-27125	chromosome
A	2b3c3	stool	fimH	NODE_27_length_56711_cov_57.639562	27136-28047	chromosome
A	2b3c3	stool	ompA	NODE_3_length_267490_cov_49.051410	73543-74583	chromosome
A	2b3c3	stool	cma_16	NODE_42_length_18514_cov_138.366672	7062-7877	plasmid
A	2b3c3	stool	cba_6	NODE_42_length_18514_cov_138.366672	8666-10201	plasmid
A	2b3c3	stool	iutA	NODE_43_length_15775_cov_87.158870	596-2897	plasmid
A	2b3c3	stool	iucD	NODE_43_length_15775_cov_87.158870	2835-4156	plasmid
A	2b3c3	stool	iucC	NODE_43_length_15775_cov_87.158870	4153-5895	plasmid
A	2b3c3	stool	iucB	NODE_43_length_15775_cov_87.158870	5895-6842	plasmid
A	2b3c3	stool	iucA	NODE_43_length_15775_cov_87.158870	6843-8630	plasmid
A	2b3c3	stool	traT	NODE_44_length_14164_cov_143.553751	3389-4120	plasmid
A	2b3c3	stool	yagV/ecpE	NODE_4_length_266674_cov_52.649983	46770-47523	chromosome
A	2b3c3	stool	yagW/ecpD	NODE_4_length_266674_cov_52.649983	47447-49090	chromosome
A	2b3c3	stool	yagX/ecpC	NODE_4_length_266674_cov_52.649983	49080-51605	chromosome
A	2b3c3	stool	yagY/ecpB	NODE_4_length_266674_cov_52.649983	51631-52299	chromosome
A	2b3c3	stool	yagZ/ecpA	NODE_4_length_266674_cov_52.649983	52357-52944	chromosome
A	2b3c3	stool	ykgK/ecpR	NODE_4_length_266674_cov_52.649983	53019-53609	chromosome
A	2b3c3	stool	fdeC	NODE_4_length_266674_cov_52.649983	56631-60879	chromosome
A	2b3c3	stool	espY1	NODE_5_length_264369_cov_56.305315	164902-165713	chromosome
A	2b3c3	stool	espX1	NODE_5_length_264369_cov_56.305315	203859-205279	chromosome
A	2b3c4	stool	gad_17	NODE_10_length_138553_cov_24.488109	42349-43749	chromosome
A	2b3c4	stool	entD	NODE_14_length_120360_cov_21.970832	236-1006	chromosome
A	2b3c4	stool	fepA	NODE_14_length_120360_cov_21.970832	1031-3271	chromosome
A	2b3c4	stool	fes	NODE_14_length_120360_cov_21.970832	3514-4716	chromosome
A	2b3c4	stool	entF	NODE_14_length_120360_cov_21.970832	4934-8787	chromosome
A	2b3c4	stool	fepC	NODE_14_length_120360_cov_21.970832	10161-10976	chromosome
A	2b3c4	stool	fepG	NODE_14_length_120360_cov_21.970832	10973-11965	chromosome
A	2b3c4	stool	fepD	NODE_14_length_120360_cov_21.970832	11962-12978	chromosome
A	2b3c4	stool	entS	NODE_14_length_120360_cov_21.970832	13077-14327	chromosome
A	2b3c4	stool	fepB	NODE_14_length_120360_cov_21.970832	14331-15287	chromosome
A	2b3c4	stool	entC	NODE_14_length_120360_cov_21.970832	15650-16837	chromosome
A	2b3c4	stool	entE	NODE_14_length_120360_cov_21.970832	16847-18457	chromosome
A	2b3c4	stool	entB	NODE_14_length_120360_cov_21.970832	18471-19328	chromosome
A	2b3c4	stool	entA	NODE_14_length_120360_cov_21.970832	19328-20074	chromosome
A	2b3c4	stool	espL4	NODE_17_length_112977_cov_24.548870	7568-9754	chromosome
A	2b3c4	stool	espX4	NODE_17_length_112977_cov_24.548870	37970-39550	chromosome
A	2b3c4	stool	espX5	NODE_17_length_112977_cov_24.548870	69049-70341	chromosome
A	2b3c4	stool	espR4	NODE_1_length_475313_cov_20.932311	21491-22626	chromosome
A	2b3c4	stool	espL1	NODE_1_length_475313_cov_20.932311	227936-229835	chromosome
A	2b3c4	stool	malX	NODE_1_length_475313_cov_20.932311	332055-333647	chromosome
A	2b3c4	stool	gad_27	NODE_1_length_475313_cov_20.932311	455314-456714	chromosome
A	2b3c4	stool	aslA	NODE_21_length_89162_cov_27.229764	37918-39346	chromosome
A	2b3c4	stool	cvaC	NODE_24_length_68137_cov_42.806720	19921-20232	plasmid
A	2b3c4	stool	mchF_14	NODE_24_length_68137_cov_42.806720	20402-22516	plasmid
A	2b3c4	stool	iroN_6	NODE_24_length_68137_cov_42.806720	27679-29856	plasmid
A	2b3c4	stool	iroE	NODE_24_length_68137_cov_42.806720	29901-30857	plasmid
A	2b3c4	stool	iroD	NODE_24_length_68137_cov_42.806720	30942-32171	plasmid
A	2b3c4	stool	iroC	NODE_24_length_68137_cov_42.806720	32275-36012	plasmid
A	2b3c4	stool	iroB	NODE_24_length_68137_cov_42.806720	36075-37237	plasmid
A	2b3c4	stool	iss_12	NODE_24_length_68137_cov_42.806720	40336-40676	plasmid
A	2b3c4	stool	etsC	NODE_24_length_68137_cov_42.806720	48899-50269	plasmid
A	2b3c4	stool	Episomal_ompT	NODE_24_length_68137_cov_42.806720	59949-60902	plasmid
A	2b3c4	stool	hlyF	NODE_24_length_68137_cov_42.806720	61323-62444	plasmid
A	2b3c4	stool	fimH	NODE_27_length_56711_cov_24.835890	28665-29576	chromosome
A	2b3c4	stool	fimG	NODE_27_length_56711_cov_24.835890	29587-30090	chromosome
A	2b3c4	stool	fimF	NODE_27_length_56711_cov_24.835890	30103-30636	chromosome
A	2b3c4	stool	fimD	NODE_27_length_56711_cov_24.835890	30643-33279	chromosome
A	2b3c4	stool	fimC	NODE_27_length_56711_cov_24.835890	33346-34071	chromosome
A	2b3c4	stool	fimI	NODE_27_length_56711_cov_24.835890	34108-34647	chromosome
A	2b3c4	stool	fimA	NODE_27_length_56711_cov_24.835890	34712-35323	chromosome
A	2b3c4	stool	fimE	NODE_27_length_56711_cov_24.835890	35750-36344	chromosome
A	2b3c4	stool	fimB	NODE_27_length_56711_cov_24.835890	36821-37423	chromosome
A	2b3c4	stool	cma_16	NODE_41_length_17340_cov_57.525068	7064-7879	plasmid
A	2b3c4	stool	cba_6	NODE_41_length_17340_cov_57.525068	8668-10203	plasmid
A	2b3c4	stool	iucA	NODE_43_length_15775_cov_42.137398	7146-8933	plasmid
A	2b3c4	stool	iucB	NODE_43_length_15775_cov_42.137398	8934-9881	plasmid
A	2b3c4	stool	iucC	NODE_43_length_15775_cov_42.137398	9881-11623	plasmid
A	2b3c4	stool	iucD	NODE_43_length_15775_cov_42.137398	11620-12941	plasmid
A	2b3c4	stool	iutA	NODE_43_length_15775_cov_42.137398	12879-15180	plasmid
A	2b3c4	stool	traT	NODE_44_length_14635_cov_58.669079	3860-4591	plasmid
A	2b3c4	stool	yagV/ecpE	NODE_4_length_296247_cov_22.890517	46770-47523	chromosome
A	2b3c4	stool	yagW/ecpD	NODE_4_length_296247_cov_22.890517	47447-49090	chromosome
A	2b3c4	stool	yagX/ecpC	NODE_4_length_296247_cov_22.890517	49080-51605	chromosome
A	2b3c4	stool	yagY/ecpB	NODE_4_length_296247_cov_22.890517	51631-52299	chromosome
A	2b3c4	stool	yagZ/ecpA	NODE_4_length_296247_cov_22.890517	52357-52944	chromosome
A	2b3c4	stool	ykgK/ecpR	NODE_4_length_296247_cov_22.890517	53019-53609	chromosome
A	2b3c4	stool	fdeC	NODE_4_length_296247_cov_22.890517	56631-60879	chromosome
A	2b3c4	stool	espY1	NODE_5_length_274027_cov_24.458262	164323-165134	chromosome
A	2b3c4	stool	espX1	NODE_5_length_274027_cov_24.458262	203280-204700	chromosome
A	2b3c4	stool	ompA	NODE_6_length_267489_cov_22.295992	192908-193948	chromosome
A	2b3c5	stool	gad_17	NODE_12_length_138553_cov_47.763173	94805-96205	chromosome
A	2b3c5	stool	hra	NODE_15_length_122868_cov_48.546557	48200-48940	chromosome
A	2b3c5	stool	entD	NODE_16_length_120360_cov_43.470628	236-1006	chromosome
A	2b3c5	stool	fepA	NODE_16_length_120360_cov_43.470628	1031-3271	chromosome
A	2b3c5	stool	fes	NODE_16_length_120360_cov_43.470628	3514-4716	chromosome
A	2b3c5	stool	entF	NODE_16_length_120360_cov_43.470628	4934-8787	chromosome
A	2b3c5	stool	fepC	NODE_16_length_120360_cov_43.470628	10161-10976	chromosome
A	2b3c5	stool	fepG	NODE_16_length_120360_cov_43.470628	10973-11965	chromosome
A	2b3c5	stool	fepD	NODE_16_length_120360_cov_43.470628	11962-12978	chromosome
A	2b3c5	stool	entS	NODE_16_length_120360_cov_43.470628	13077-14327	chromosome
A	2b3c5	stool	fepB	NODE_16_length_120360_cov_43.470628	14331-15287	chromosome
A	2b3c5	stool	entC	NODE_16_length_120360_cov_43.470628	15650-16837	chromosome
A	2b3c5	stool	entE	NODE_16_length_120360_cov_43.470628	16847-18457	chromosome
A	2b3c5	stool	entB	NODE_16_length_120360_cov_43.470628	18471-19328	chromosome
A	2b3c5	stool	entA	NODE_16_length_120360_cov_43.470628	19328-20074	chromosome
A	2b3c5	stool	espX5	NODE_19_length_112977_cov_47.089358	42637-43929	chromosome
A	2b3c5	stool	espX4	NODE_19_length_112977_cov_47.089358	73428-75008	chromosome
A	2b3c5	stool	espL4	NODE_19_length_112977_cov_47.089358	103224-105410	chromosome
A	2b3c5	stool	malX	NODE_1_length_479620_cov_42.426190	122037-123629	chromosome
A	2b3c5	stool	espL1	NODE_1_length_479620_cov_42.426190	225849-227748	chromosome
A	2b3c5	stool	espR4	NODE_1_length_479620_cov_42.426190	433058-434193	chromosome
A	2b3c5	stool	aslA	NODE_23_length_89162_cov_49.726804	37918-39346	chromosome
A	2b3c5	stool	hlyF	NODE_25_length_68137_cov_72.125290	5694-6815	plasmid
A	2b3c5	stool	Episomal_ompT	NODE_25_length_68137_cov_72.125290	7236-8189	plasmid
A	2b3c5	stool	etsC	NODE_25_length_68137_cov_72.125290	17869-19239	plasmid
A	2b3c5	stool	iss_12	NODE_25_length_68137_cov_72.125290	27462-27802	plasmid
A	2b3c5	stool	iroB	NODE_25_length_68137_cov_72.125290	30901-32063	plasmid
A	2b3c5	stool	iroC	NODE_25_length_68137_cov_72.125290	32126-35863	plasmid
A	2b3c5	stool	iroD	NODE_25_length_68137_cov_72.125290	35967-37196	plasmid
A	2b3c5	stool	iroE	NODE_25_length_68137_cov_72.125290	37281-38237	plasmid
A	2b3c5	stool	iroN_6	NODE_25_length_68137_cov_72.125290	38282-40459	plasmid
A	2b3c5	stool	mchF_14	NODE_25_length_68137_cov_72.125290	45622-47736	plasmid
A	2b3c5	stool	cvaC	NODE_25_length_68137_cov_72.125290	47906-48217	plasmid
A	2b3c5	stool	fimB	NODE_27_length_56711_cov_47.803319	19289-19891	chromosome
A	2b3c5	stool	fimE	NODE_27_length_56711_cov_47.803319	20368-20962	chromosome
A	2b3c5	stool	fimA	NODE_27_length_56711_cov_47.803319	21389-22000	chromosome
A	2b3c5	stool	fimI	NODE_27_length_56711_cov_47.803319	22065-22604	chromosome
A	2b3c5	stool	fimC	NODE_27_length_56711_cov_47.803319	22641-23366	chromosome
A	2b3c5	stool	fimD	NODE_27_length_56711_cov_47.803319	23433-26069	chromosome
A	2b3c5	stool	fimF	NODE_27_length_56711_cov_47.803319	26076-26609	chromosome
A	2b3c5	stool	fimG	NODE_27_length_56711_cov_47.803319	26622-27125	chromosome
A	2b3c5	stool	fimH	NODE_27_length_56711_cov_47.803319	27136-28047	chromosome
A	2b3c5	stool	cma_16	NODE_38_length_17579_cov_89.317442	7064-7879	plasmid
A	2b3c5	stool	cba_6	NODE_38_length_17579_cov_89.317442	8668-10203	plasmid
A	2b3c5	stool	yagV/ecpE	NODE_3_length_296247_cov_45.652529	46770-47523	chromosome
A	2b3c5	stool	yagW/ecpD	NODE_3_length_296247_cov_45.652529	47447-49090	chromosome
A	2b3c5	stool	yagX/ecpC	NODE_3_length_296247_cov_45.652529	49080-51605	chromosome
A	2b3c5	stool	yagY/ecpB	NODE_3_length_296247_cov_45.652529	51631-52299	chromosome
A	2b3c5	stool	yagZ/ecpA	NODE_3_length_296247_cov_45.652529	52357-52944	chromosome
A	2b3c5	stool	ykgK/ecpR	NODE_3_length_296247_cov_45.652529	53019-53609	chromosome
A	2b3c5	stool	fdeC	NODE_3_length_296247_cov_45.652529	56631-60879	chromosome
A	2b3c5	stool	iucA	NODE_40_length_15775_cov_69.374105	7146-8933	plasmid
A	2b3c5	stool	iucB	NODE_40_length_15775_cov_69.374105	8934-9881	plasmid
A	2b3c5	stool	iucC	NODE_40_length_15775_cov_69.374105	9881-11623	plasmid
A	2b3c5	stool	iucD	NODE_40_length_15775_cov_69.374105	11620-12941	plasmid
A	2b3c5	stool	iutA	NODE_40_length_15775_cov_69.374105	12879-15180	plasmid
A	2b3c5	stool	traT	NODE_41_length_15279_cov_91.037355	10045-10776	plasmid
A	2b3c5	stool	espX1	NODE_4_length_274141_cov_47.092787	69442-70862	chromosome
A	2b3c5	stool	espY1	NODE_4_length_274141_cov_47.092787	109008-109819	chromosome
A	2b3c5	stool	ompA	NODE_5_length_267490_cov_44.556322	73543-74583	chromosome
A	2c1c1	urine	hra	NODE_14_length_122868_cov_46.051450	48200-48940	chromosome
A	2c1c1	urine	entA	NODE_15_length_120251_cov_37.471471	100178-100924	chromosome
A	2c1c1	urine	entB	NODE_15_length_120251_cov_37.471471	100924-101781	chromosome
A	2c1c1	urine	entE	NODE_15_length_120251_cov_37.471471	101795-103405	chromosome
A	2c1c1	urine	entC	NODE_15_length_120251_cov_37.471471	103415-104602	chromosome
A	2c1c1	urine	fepB	NODE_15_length_120251_cov_37.471471	104965-105921	chromosome
A	2c1c1	urine	entS	NODE_15_length_120251_cov_37.471471	105925-107175	chromosome
A	2c1c1	urine	fepD	NODE_15_length_120251_cov_37.471471	107274-108290	chromosome
A	2c1c1	urine	fepG	NODE_15_length_120251_cov_37.471471	108287-109279	chromosome
A	2c1c1	urine	fepC	NODE_15_length_120251_cov_37.471471	109276-110091	chromosome
A	2c1c1	urine	entF	NODE_15_length_120251_cov_37.471471	111465-115318	chromosome
A	2c1c1	urine	fes	NODE_15_length_120251_cov_37.471471	115536-116738	chromosome
A	2c1c1	urine	fepA	NODE_15_length_120251_cov_37.471471	116981-119221	chromosome
A	2c1c1	urine	entD	NODE_15_length_120251_cov_37.471471	119246-120016	chromosome
A	2c1c1	urine	espR4	NODE_1_length_499250_cov_36.291369	45428-46563	chromosome
A	2c1c1	urine	espL1	NODE_1_length_499250_cov_36.291369	251873-253772	chromosome
A	2c1c1	urine	malX	NODE_1_length_499250_cov_36.291369	355992-357584	chromosome
A	2c1c1	urine	gad_27	NODE_1_length_499250_cov_36.291369	479251-480651	chromosome
A	2c1c1	urine	aslA	NODE_23_length_88701_cov_42.722785	38090-39518	chromosome
A	2c1c1	urine	espX5	NODE_24_length_82479_cov_41.748494	12311-13603	chromosome
A	2c1c1	urine	espX4	NODE_24_length_82479_cov_41.748494	43102-44682	chromosome
A	2c1c1	urine	espL4	NODE_24_length_82479_cov_41.748494	72898-75084	chromosome
A	2c1c1	urine	fimH	NODE_26_length_56711_cov_44.866199	28665-29576	chromosome
A	2c1c1	urine	fimG	NODE_26_length_56711_cov_44.866199	29587-30090	chromosome
A	2c1c1	urine	fimF	NODE_26_length_56711_cov_44.866199	30103-30636	chromosome
A	2c1c1	urine	fimD	NODE_26_length_56711_cov_44.866199	30643-33279	chromosome
A	2c1c1	urine	fimC	NODE_26_length_56711_cov_44.866199	33346-34071	chromosome
A	2c1c1	urine	fimI	NODE_26_length_56711_cov_44.866199	34108-34647	chromosome
A	2c1c1	urine	fimA	NODE_26_length_56711_cov_44.866199	34712-35323	chromosome
A	2c1c1	urine	fimE	NODE_26_length_56711_cov_44.866199	35750-36344	chromosome
A	2c1c1	urine	fimB	NODE_26_length_56711_cov_44.866199	36821-37423	chromosome
A	2c1c1	urine	cvaC	NODE_27_length_49228_cov_80.850736	1012-1323	plasmid
A	2c1c1	urine	mchF_14	NODE_27_length_49228_cov_80.850736	1493-3607	plasmid
A	2c1c1	urine	iroN_6	NODE_27_length_49228_cov_80.850736	8770-10947	plasmid
A	2c1c1	urine	iroE	NODE_27_length_49228_cov_80.850736	10992-11948	plasmid
A	2c1c1	urine	iroD	NODE_27_length_49228_cov_80.850736	12033-13262	plasmid
A	2c1c1	urine	iroC	NODE_27_length_49228_cov_80.850736	13366-17103	plasmid
A	2c1c1	urine	iroB	NODE_27_length_49228_cov_80.850736	17166-18328	plasmid
A	2c1c1	urine	iss_12	NODE_27_length_49228_cov_80.850736	21427-21767	plasmid
A	2c1c1	urine	etsC	NODE_27_length_49228_cov_80.850736	29990-31360	plasmid
A	2c1c1	urine	Episomal_ompT	NODE_27_length_49228_cov_80.850736	41040-41993	plasmid
A	2c1c1	urine	hlyF	NODE_27_length_49228_cov_80.850736	42414-43535	plasmid
A	2c1c1	urine	cba_6	NODE_39_length_17579_cov_111.637978	7377-8912	plasmid
A	2c1c1	urine	cma_16	NODE_39_length_17579_cov_111.637978	9701-10516	plasmid
A	2c1c1	urine	fdeC	NODE_3_length_296247_cov_38.642662	235369-239617	chromosome
A	2c1c1	urine	ykgK/ecpR	NODE_3_length_296247_cov_38.642662	242639-243229	chromosome
A	2c1c1	urine	yagZ/ecpA	NODE_3_length_296247_cov_38.642662	243304-243891	chromosome
A	2c1c1	urine	yagY/ecpB	NODE_3_length_296247_cov_38.642662	243949-244617	chromosome
A	2c1c1	urine	yagX/ecpC	NODE_3_length_296247_cov_38.642662	244643-247168	chromosome
A	2c1c1	urine	yagW/ecpD	NODE_3_length_296247_cov_38.642662	247158-248801	chromosome
A	2c1c1	urine	yagV/ecpE	NODE_3_length_296247_cov_38.642662	248725-249478	chromosome
A	2c1c1	urine	iucA	NODE_41_length_15775_cov_77.064992	7146-8933	plasmid
A	2c1c1	urine	iucB	NODE_41_length_15775_cov_77.064992	8934-9881	plasmid
A	2c1c1	urine	iucC	NODE_41_length_15775_cov_77.064992	9881-11623	plasmid
A	2c1c1	urine	iucD	NODE_41_length_15775_cov_77.064992	11620-12941	plasmid
A	2c1c1	urine	iutA	NODE_41_length_15775_cov_77.064992	12879-15180	plasmid
A	2c1c1	urine	traT	NODE_42_length_15279_cov_112.275079	10045-10776	plasmid
A	2c1c1	urine	espX1	NODE_4_length_273912_cov_40.610315	69213-70633	chromosome
A	2c1c1	urine	espY1	NODE_4_length_273912_cov_40.610315	108779-109590	chromosome
A	2c1c1	urine	ompA	NODE_5_length_267490_cov_38.188104	192908-193948	chromosome
A	2c1c2	urine	gad_17	NODE_12_length_138559_cov_52.653462	94811-96211	chromosome
A	2c1c2	urine	hra	NODE_15_length_122639_cov_57.698887	47971-48711	chromosome
A	2c1c2	urine	entD	NODE_16_length_120251_cov_46.348765	236-1006	chromosome
A	2c1c2	urine	fepA	NODE_16_length_120251_cov_46.348765	1031-3271	chromosome
A	2c1c2	urine	fes	NODE_16_length_120251_cov_46.348765	3514-4716	chromosome
A	2c1c2	urine	entF	NODE_16_length_120251_cov_46.348765	4934-8787	chromosome
A	2c1c2	urine	fepC	NODE_16_length_120251_cov_46.348765	10161-10976	chromosome
A	2c1c2	urine	fepG	NODE_16_length_120251_cov_46.348765	10973-11965	chromosome
A	2c1c2	urine	fepD	NODE_16_length_120251_cov_46.348765	11962-12978	chromosome
A	2c1c2	urine	entS	NODE_16_length_120251_cov_46.348765	13077-14327	chromosome
A	2c1c2	urine	fepB	NODE_16_length_120251_cov_46.348765	14331-15287	chromosome
A	2c1c2	urine	entC	NODE_16_length_120251_cov_46.348765	15650-16837	chromosome
A	2c1c2	urine	entE	NODE_16_length_120251_cov_46.348765	16847-18457	chromosome
A	2c1c2	urine	entB	NODE_16_length_120251_cov_46.348765	18471-19328	chromosome
A	2c1c2	urine	entA	NODE_16_length_120251_cov_46.348765	19328-20074	chromosome
A	2c1c2	urine	espR4	NODE_1_length_499250_cov_44.702981	45428-46563	chromosome
A	2c1c2	urine	espL1	NODE_1_length_499250_cov_44.702981	251873-253772	chromosome
A	2c1c2	urine	malX	NODE_1_length_499250_cov_44.702981	355992-357584	chromosome
A	2c1c2	urine	gad_27	NODE_1_length_499250_cov_44.702981	479251-480651	chromosome
A	2c1c2	urine	aslA	NODE_23_length_88701_cov_53.601633	38090-39518	chromosome
A	2c1c2	urine	espX5	NODE_24_length_82479_cov_51.462600	12311-13603	chromosome
A	2c1c2	urine	espX4	NODE_24_length_82479_cov_51.462600	43102-44682	chromosome
A	2c1c2	urine	espL4	NODE_24_length_82479_cov_51.462600	72898-75084	chromosome
A	2c1c2	urine	fimH	NODE_25_length_56711_cov_57.011523	28665-29576	chromosome
A	2c1c2	urine	fimG	NODE_25_length_56711_cov_57.011523	29587-30090	chromosome
A	2c1c2	urine	fimF	NODE_25_length_56711_cov_57.011523	30103-30636	chromosome
A	2c1c2	urine	fimD	NODE_25_length_56711_cov_57.011523	30643-33279	chromosome
A	2c1c2	urine	fimC	NODE_25_length_56711_cov_57.011523	33346-34071	chromosome
A	2c1c2	urine	fimI	NODE_25_length_56711_cov_57.011523	34108-34647	chromosome
A	2c1c2	urine	fimA	NODE_25_length_56711_cov_57.011523	34712-35323	chromosome
A	2c1c2	urine	fimE	NODE_25_length_56711_cov_57.011523	35750-36344	chromosome
A	2c1c2	urine	fimB	NODE_25_length_56711_cov_57.011523	36821-37423	chromosome
A	2c1c2	urine	cvaC	NODE_26_length_49228_cov_101.703550	1012-1323	plasmid
A	2c1c2	urine	mchF_14	NODE_26_length_49228_cov_101.703550	1493-3607	plasmid
A	2c1c2	urine	iroN_6	NODE_26_length_49228_cov_101.703550	8770-10947	plasmid
A	2c1c2	urine	iroE	NODE_26_length_49228_cov_101.703550	10992-11948	plasmid
A	2c1c2	urine	iroD	NODE_26_length_49228_cov_101.703550	12033-13262	plasmid
A	2c1c2	urine	iroC	NODE_26_length_49228_cov_101.703550	13366-17103	plasmid
A	2c1c2	urine	iroB	NODE_26_length_49228_cov_101.703550	17166-18328	plasmid
A	2c1c2	urine	iss_12	NODE_26_length_49228_cov_101.703550	21427-21767	plasmid
A	2c1c2	urine	etsC	NODE_26_length_49228_cov_101.703550	29990-31360	plasmid
A	2c1c2	urine	Episomal_ompT	NODE_26_length_49228_cov_101.703550	41040-41993	plasmid
A	2c1c2	urine	hlyF	NODE_26_length_49228_cov_101.703550	42414-43535	plasmid
A	2c1c2	urine	traT	NODE_32_length_26406_cov_149.474029	15631-16362	plasmid
A	2c1c2	urine	cma_16	NODE_37_length_17338_cov_146.832956	7062-7877	plasmid
A	2c1c2	urine	cba_6	NODE_37_length_17338_cov_146.832956	8666-10201	plasmid
A	2c1c2	urine	iutA	NODE_39_length_15775_cov_99.616948	596-2897	plasmid
A	2c1c2	urine	iucD	NODE_39_length_15775_cov_99.616948	2835-4156	plasmid
A	2c1c2	urine	iucC	NODE_39_length_15775_cov_99.616948	4153-5895	plasmid
A	2c1c2	urine	iucB	NODE_39_length_15775_cov_99.616948	5895-6842	plasmid
A	2c1c2	urine	iucA	NODE_39_length_15775_cov_99.616948	6843-8630	plasmid
A	2c1c2	urine	yagV/ecpE	NODE_3_length_296247_cov_48.080170	46770-47523	chromosome
A	2c1c2	urine	yagW/ecpD	NODE_3_length_296247_cov_48.080170	47447-49090	chromosome
A	2c1c2	urine	yagX/ecpC	NODE_3_length_296247_cov_48.080170	49080-51605	chromosome
A	2c1c2	urine	yagY/ecpB	NODE_3_length_296247_cov_48.080170	51631-52299	chromosome
A	2c1c2	urine	yagZ/ecpA	NODE_3_length_296247_cov_48.080170	52357-52944	chromosome
A	2c1c2	urine	ykgK/ecpR	NODE_3_length_296247_cov_48.080170	53019-53609	chromosome
A	2c1c2	urine	fdeC	NODE_3_length_296247_cov_48.080170	56631-60879	chromosome
A	2c1c2	urine	espX1	NODE_4_length_274141_cov_50.232711	69442-70862	chromosome
A	2c1c2	urine	espY1	NODE_4_length_274141_cov_50.232711	109008-109819	chromosome
A	2c1c2	urine	ompA	NODE_5_length_267490_cov_46.941772	73543-74583	chromosome
A	2c1c3	urine	gad_17	NODE_12_length_138559_cov_50.492336	42349-43749	chromosome
A	2c1c3	urine	hra	NODE_15_length_122868_cov_55.262977	73929-74669	chromosome
A	2c1c3	urine	entD	NODE_16_length_120251_cov_42.669883	236-1006	chromosome
A	2c1c3	urine	fepA	NODE_16_length_120251_cov_42.669883	1031-3271	chromosome
A	2c1c3	urine	fes	NODE_16_length_120251_cov_42.669883	3514-4716	chromosome
A	2c1c3	urine	entF	NODE_16_length_120251_cov_42.669883	4934-8787	chromosome
A	2c1c3	urine	fepC	NODE_16_length_120251_cov_42.669883	10161-10976	chromosome
A	2c1c3	urine	fepG	NODE_16_length_120251_cov_42.669883	10973-11965	chromosome
A	2c1c3	urine	fepD	NODE_16_length_120251_cov_42.669883	11962-12978	chromosome
A	2c1c3	urine	entS	NODE_16_length_120251_cov_42.669883	13077-14327	chromosome
A	2c1c3	urine	fepB	NODE_16_length_120251_cov_42.669883	14331-15287	chromosome
A	2c1c3	urine	entC	NODE_16_length_120251_cov_42.669883	15650-16837	chromosome
A	2c1c3	urine	entE	NODE_16_length_120251_cov_42.669883	16847-18457	chromosome
A	2c1c3	urine	entB	NODE_16_length_120251_cov_42.669883	18471-19328	chromosome
A	2c1c3	urine	entA	NODE_16_length_120251_cov_42.669883	19328-20074	chromosome
A	2c1c3	urine	gad_27	NODE_1_length_588030_cov_40.595607	107380-108780	chromosome
A	2c1c3	urine	malX	NODE_1_length_588030_cov_40.595607	230447-232039	chromosome
A	2c1c3	urine	espL1	NODE_1_length_588030_cov_40.595607	334259-336158	chromosome
A	2c1c3	urine	espR4	NODE_1_length_588030_cov_40.595607	541468-542603	chromosome
A	2c1c3	urine	aslA	NODE_22_length_88701_cov_50.826868	38090-39518	chromosome
A	2c1c3	urine	espX5	NODE_23_length_82479_cov_48.675648	12311-13603	chromosome
A	2c1c3	urine	espX4	NODE_23_length_82479_cov_48.675648	43102-44682	chromosome
A	2c1c3	urine	espL4	NODE_23_length_82479_cov_48.675648	72898-75084	chromosome
A	2c1c3	urine	fimH	NODE_24_length_56711_cov_54.164799	28665-29576	chromosome
A	2c1c3	urine	fimG	NODE_24_length_56711_cov_54.164799	29587-30090	chromosome
A	2c1c3	urine	fimF	NODE_24_length_56711_cov_54.164799	30103-30636	chromosome
A	2c1c3	urine	fimD	NODE_24_length_56711_cov_54.164799	30643-33279	chromosome
A	2c1c3	urine	fimC	NODE_24_length_56711_cov_54.164799	33346-34071	chromosome
A	2c1c3	urine	fimI	NODE_24_length_56711_cov_54.164799	34108-34647	chromosome
[truncated: 3,295 more rows]

## Sheet: Table S10
Table S10. Summary results of the dN/dS tests.
[truncated: 11 more rows]

[truncated: 1 more sheets: Table S11]
